# Supplementary material for: A multi-omics approach to elucidate okadaic acid-induced changes in human HepaRG hepatocarcinoma cells
Source: Arch Toxicol. 2024 Jun 4;98(9):2919–35. doi: 10.1007/s00204-024-03796-1 (PMC11324782; doi:10.1007/s00204-024-03796-1)
Supplement: Supplementary file 3 — Supplementary file3 (XLSX 935 KB) [file 204_2024_3796_MOESM3_ESM.xlsx]

## Sheet: BP
Cluster	ID	Description	GeneRatio	BgRatio	pvalue	p.adjust	qvalue	geneID	Count	gene_symbol
1	GO:0046718	viral entry into host cell	6/52	156/18870	4.31151e-06	0.00412822	0.00338405	949/3673/6520/7037/3383/6510	6	SCARB1/ITGA2/SLC3A2/TFRC/ICAM1/SLC1A5
1	GO:0044409	entry into host	6/52	163/18870	5.55241e-06	0.00412822	0.00338405	949/3673/6520/7037/3383/6510	6	SCARB1/ITGA2/SLC3A2/TFRC/ICAM1/SLC1A5
1	GO:0044000	movement in host	6/52	188/18870	1.25607e-05	0.00569023	0.00466449	949/3673/6520/7037/3383/6510	6	SCARB1/ITGA2/SLC3A2/TFRC/ICAM1/SLC1A5
1	GO:0016032	viral process	8/52	432/18870	2.20145e-05	0.00569023	0.00466449	949/3673/6520/1654/10614/7037/3383/6510	8	SCARB1/ITGA2/SLC3A2/DDX3X/HEXIM1/TFRC/ICAM1/SLC1A5
1	GO:0051701	biological process involved in interaction with host	6/52	211/18870	2.41383e-05	0.00569023	0.00466449	949/3673/6520/7037/3383/6510	6	SCARB1/ITGA2/SLC3A2/TFRC/ICAM1/SLC1A5
1	GO:0010951	negative regulation of endopeptidase activity	5/52	128/18870	2.67283e-05	0.00569023	0.00466449	960/1654/1471/5055/5054	5	CD44/DDX3X/CST3/SERPINB2/SERPINE1
1	GO:0019058	viral life cycle	7/52	321/18870	2.67866e-05	0.00569023	0.00466449	949/3673/6520/1654/7037/3383/6510	7	SCARB1/ITGA2/SLC3A2/DDX3X/TFRC/ICAM1/SLC1A5
1	GO:0010466	negative regulation of peptidase activity	5/52	137/18870	3.70423e-05	0.00688524	0.00564408	960/1654/1471/5055/5054	5	CD44/DDX3X/CST3/SERPINB2/SERPINE1
1	GO:0045861	negative regulation of proteolysis	6/52	235/18870	4.41384e-05	0.00729264	0.00597804	7917/960/1654/1471/5055/5054	6	BAG6/CD44/DDX3X/CST3/SERPINB2/SERPINE1
1	GO:1902042	negative regulation of extrinsic apoptotic signaling pathway via death domain receptors	3/52	31/18870	8.40128e-05	0.0124927	0.0102407	1654/5054/3383	3	DDX3X/SERPINE1/ICAM1
1	GO:0033627	cell adhesion mediated by integrin	4/52	88/18870	0.000100763	0.0136213	0.0111659	3673/5054/3383/3655	4	ITGA2/SERPINE1/ICAM1/ITGA6
1	GO:1901136	carbohydrate derivative catabolic process	5/52	178/18870	0.000128153	0.0158803	0.0130177	960/4860/1471/4758/23670	5	CD44/PNP/CST3/NEU1/CEMIP2
1	GO:2001237	negative regulation of extrinsic apoptotic signaling pathway	4/52	99/18870	0.00015907	0.0181952	0.0149152	1654/5054/3383/3655	4	DDX3X/SERPINE1/ICAM1/ITGA6
1	GO:0044403	biological process involved in symbiotic interaction	6/52	322/18870	0.000247796	0.0263195	0.021575	949/3673/6520/7037/3383/6510	6	SCARB1/ITGA2/SLC3A2/TFRC/ICAM1/SLC1A5
1	GO:0051346	negative regulation of hydrolase activity	5/52	218/18870	0.000328455	0.0325609	0.0266913	960/1654/1471/5055/5054	5	CD44/DDX3X/CST3/SERPINB2/SERPINE1
1	GO:1902041	regulation of extrinsic apoptotic signaling pathway via death domain receptors	3/52	50/18870	0.00035305	0.0328116	0.0268969	1654/5054/3383	3	DDX3X/SERPINE1/ICAM1
1	GO:0043589	skin morphogenesis	2/52	12/18870	0.000482974	0.042246	0.0346306	3673/3655	2	ITGA2/ITGA6
1	GO:2001234	negative regulation of apoptotic signaling pathway	5/52	243/18870	0.000539298	0.0423632	0.0347266	960/1654/5054/3383/3655	5	CD44/DDX3X/SERPINE1/ICAM1/ITGA6
1	GO:0044406	adhesion of symbiont to host	2/52	13/18870	0.000569781	0.0423632	0.0347266	949/3383	2	SCARB1/ICAM1
1	GO:0061795	Golgi lumen acidification	2/52	13/18870	0.000569781	0.0423632	0.0347266	7337/537	2	UBE3A/ATP6AP1
1	GO:2000117	negative regulation of cysteine-type endopeptidase activity	3/52	65/18870	0.000764229	0.0541147	0.0443597	960/1654/1471	3	CD44/DDX3X/CST3
1	GO:0030214	hyaluronan catabolic process	2/52	16/18870	0.000871958	0.0589365	0.0483123	960/23670	2	CD44/CEMIP2
1	GO:2001236	regulation of extrinsic apoptotic signaling pathway	4/52	158/18870	0.00093708	0.0605843	0.0496631	1654/5054/3383/3655	4	DDX3X/SERPINE1/ICAM1/ITGA6
1	GO:0042060	wound healing	6/52	423/18870	0.00104272	0.0646053	0.0529593	949/3673/960/5055/5054/25987	6	SCARB1/ITGA2/CD44/SERPINB2/SERPINE1/TSKU
1	GO:0046040	IMP metabolic process	2/52	18/18870	0.00110783	0.0658939	0.0540156	4860/5471	2	PNP/PPAT
1	GO:0052548	regulation of endopeptidase activity	5/52	288/18870	0.00115655	0.066146	0.0542223	960/1654/1471/5055/5054	5	CD44/DDX3X/CST3/SERPINB2/SERPINE1
1	GO:0052547	regulation of peptidase activity	5/52	312/18870	0.00164668	0.0906896	0.0743415	960/1654/1471/5055/5054	5	CD44/DDX3X/CST3/SERPINB2/SERPINE1
1	GO:0008625	extrinsic apoptotic signaling pathway via death domain receptors	3/52	86/18870	0.00171918	0.0913005	0.0748423	1654/5054/3383	3	DDX3X/SERPINE1/ICAM1
1	GO:0018126	protein hydroxylation	2/52	23/18870	0.00181583	0.0931085	0.0763244	10491/5351	2	CRTAP/PLOD1
1	GO:0043086	negative regulation of catalytic activity	6/52	480/18870	0.00198469	0.0972116	0.0796879	960/1654/10614/1471/5055/5054	6	CD44/DDX3X/HEXIM1/CST3/SERPINB2/SERPINE1
1	GO:0045785	positive regulation of cell adhesion	6/52	482/18870	0.0020266	0.0972116	0.0796879	6809/3673/960/4860/7037/3655	6	STX3/ITGA2/CD44/PNP/TFRC/ITGA6
2	GO:0006066	alcohol metabolic process	21/98	373/18870	2.96996e-16	2.51991e-13	2.22785e-13	1558/4597/8630/27284/8608/3417/9563/125/124/127/5860/1559/128/2224/2819/130/2053/51478/6652/26007/55902	21	CYP2C8/MVD/HSD17B6/SULT1B1/RDH16/IDH1/H6PD/ADH1B/ADH1A/ADH4/QDPR/CYP2C9/ADH5/FDPS/GPD1/ADH6/EPHX2/HSD17B7/SORD/TKFC/ACSS2
2	GO:0044282	small molecule catabolic process	21/98	375/18870	3.30697e-16	2.51991e-13	2.22785e-13	9942/229/8630/27284/10840/383/2168/127/5860/128/2184/189/2875/5226/4143/6652/26007/113675/39/64902/2098	21	XYLB/ALDOB/HSD17B6/SULT1B1/ALDH1L1/ARG1/FABP1/ADH4/QDPR/ADH5/FAH/AGXT/GPT/PGD/MAT1A/SORD/TKFC/SDSL/ACAT2/AGXT2/ESD
2	GO:0006081	cellular aldehyde metabolic process	11/98	70/18870	6.99688e-14	3.55442e-11	3.14246e-11	229/3417/22977/127/128/189/218/6888/26007/64902/2098	11	ALDOB/IDH1/AKR7A3/ADH4/ADH5/AGXT/ALDH3A1/TALDO1/TKFC/AGXT2/ESD
2	GO:0006721	terpenoid metabolic process	12/98	98/18870	1.08228e-13	4.12347e-11	3.64556e-11	1558/8630/8608/125/1571/124/127/1559/128/2224/130/4035	12	CYP2C8/HSD17B6/RDH16/ADH1B/CYP2E1/ADH1A/ADH4/CYP2C9/ADH5/FDPS/ADH6/LRP1
2	GO:0006720	isoprenoid metabolic process	13/98	133/18870	1.88404e-13	5.74256e-11	5.077e-11	1558/4597/8630/8608/125/1571/124/127/1559/128/2224/130/4035	13	CYP2C8/MVD/HSD17B6/RDH16/ADH1B/CYP2E1/ADH1A/ADH4/CYP2C9/ADH5/FDPS/ADH6/LRP1
2	GO:0034308	primary alcohol metabolic process	12/98	106/18870	2.83464e-13	7.19999e-11	6.36551e-11	1558/8630/27284/8608/9563/125/124/127/128/2819/130/55902	12	CYP2C8/HSD17B6/SULT1B1/RDH16/H6PD/ADH1B/ADH1A/ADH4/ADH5/GPD1/ADH6/ACSS2
2	GO:0006805	xenobiotic metabolic process	12/98	125/18870	2.09377e-12	4.55844e-10	4.03012e-10	1558/8714/27284/1571/1559/218/7172/7366/9446/316/10249/134147	12	CYP2C8/ABCC3/SULT1B1/CYP2E1/CYP2C9/ALDH3A1/TPMT/UGT2B15/GSTO1/AOX1/GLYAT/CMBL
2	GO:1901605	alpha-amino acid metabolic process	14/98	207/18870	3.41179e-12	6.49945e-10	5.74616e-10	383/5860/2184/189/2875/1373/1491/2730/4143/570/27232/10249/113675/64902	14	ARG1/QDPR/FAH/AGXT/GPT/CPS1/CTH/GCLM/MAT1A/BAAT/GNMT/GLYAT/SDSL/AGXT2
2	GO:0005996	monosaccharide metabolic process	15/98	261/18870	5.69584e-12	9.64495e-10	8.5271e-10	55277/9942/229/9563/5566/2819/2875/5236/5226/9446/6652/27232/23516/5164/26007	15	FGGY/XYLB/ALDOB/H6PD/PRKACA/GPD1/GPT/PGM1/PGD/GSTO1/SORD/GNMT/SLC39A14/PDK2/TKFC
2	GO:0006067	ethanol metabolic process	7/98	21/18870	8.97966e-12	1.3685e-09	1.20989e-09	27284/125/124/127/128/130/55902	7	SULT1B1/ADH1B/ADH1A/ADH4/ADH5/ADH6/ACSS2
2	GO:0006520	amino acid metabolic process	15/98	291/18870	2.68334e-11	3.71765e-09	3.28677e-09	383/5860/2184/189/2875/1373/1491/2687/2730/4143/570/27232/10249/113675/64902	15	ARG1/QDPR/FAH/AGXT/GPT/CPS1/CTH/GGT5/GCLM/MAT1A/BAAT/GNMT/GLYAT/SDSL/AGXT2
2	GO:0016054	organic acid catabolic process	14/98	252/18870	4.81456e-11	5.64415e-09	4.98999e-09	9942/10840/383/2168/5860/2184/189/2875/5226/4143/6652/113675/39/64902	14	XYLB/ALDH1L1/ARG1/FABP1/QDPR/FAH/AGXT/GPT/PGD/MAT1A/SORD/SDSL/ACAT2/AGXT2
2	GO:0046395	carboxylic acid catabolic process	14/98	252/18870	4.81456e-11	5.64415e-09	4.98999e-09	9942/10840/383/2168/5860/2184/189/2875/5226/4143/6652/113675/39/64902	14	XYLB/ALDH1L1/ARG1/FABP1/QDPR/FAH/AGXT/GPT/PGD/MAT1A/SORD/SDSL/ACAT2/AGXT2
2	GO:0006790	sulfur compound metabolic process	15/98	317/18870	8.96008e-11	9.75368e-09	8.62323e-09	4597/27284/189/1373/1491/2687/2730/4143/570/27232/5164/10249/84836/84191/55902	15	MVD/SULT1B1/AGXT/CPS1/CTH/GGT5/GCLM/MAT1A/BAAT/GNMT/PDK2/GLYAT/ABHD14B/CIAO2A/ACSS2
2	GO:0046364	monosaccharide biosynthetic process	10/98	102/18870	1.28187e-10	1.30238e-08	1.15143e-08	229/5566/2819/2875/5236/5226/6652/27232/23516/5164	10	ALDOB/PRKACA/GPD1/GPT/PGM1/PGD/SORD/GNMT/SLC39A14/PDK2
2	GO:0071466	cellular response to xenobiotic stimulus	12/98	192/18870	3.30205e-10	3.14521e-08	2.78068e-08	1558/8714/27284/1571/1559/218/7172/7366/9446/316/10249/134147	12	CYP2C8/ABCC3/SULT1B1/CYP2E1/CYP2C9/ALDH3A1/TPMT/UGT2B15/GSTO1/AOX1/GLYAT/CMBL
2	GO:0042445	hormone metabolic process	13/98	241/18870	3.57774e-10	3.20734e-08	2.83561e-08	1558/8630/27284/8608/9563/125/7363/124/127/1559/130/7366/51478	13	CYP2C8/HSD17B6/SULT1B1/RDH16/H6PD/ADH1B/UGT2B4/ADH1A/ADH4/CYP2C9/ADH6/UGT2B15/HSD17B7
2	GO:0001523	retinoid metabolic process	9/98	84/18870	5.04569e-10	4.27202e-08	3.77689e-08	1558/8630/8608/125/124/127/128/130/4035	9	CYP2C8/HSD17B6/RDH16/ADH1B/ADH1A/ADH4/ADH5/ADH6/LRP1
2	GO:0016101	diterpenoid metabolic process	9/98	87/18870	6.94083e-10	5.56728e-08	4.92203e-08	1558/8630/8608/125/124/127/128/130/4035	9	CYP2C8/HSD17B6/RDH16/ADH1B/ADH1A/ADH4/ADH5/ADH6/LRP1
2	GO:0120254	olefinic compound metabolic process	11/98	162/18870	7.81287e-10	5.95341e-08	5.26341e-08	1558/8630/8608/9563/125/1571/124/127/1559/130/2053	11	CYP2C8/HSD17B6/RDH16/H6PD/ADH1B/CYP2E1/ADH1A/ADH4/CYP2C9/ADH6/EPHX2
2	GO:0019319	hexose biosynthetic process	9/98	93/18870	1.26874e-09	9.20359e-08	8.13689e-08	229/5566/2819/2875/5236/6652/27232/23516/5164	9	ALDOB/PRKACA/GPD1/GPT/PGM1/SORD/GNMT/SLC39A14/PDK2
2	GO:0009069	serine family amino acid metabolic process	7/98	40/18870	1.3286e-09	9.20359e-08	8.13689e-08	189/1491/2730/570/10249/113675/64902	7	AGXT/CTH/GCLM/BAAT/GLYAT/SDSL/AGXT2
2	GO:0072521	purine-containing compound metabolic process	16/98	493/18870	4.88717e-09	3.23828e-07	2.86296e-07	229/4597/27284/3417/10840/9563/2819/6888/5226/570/27232/5164/10249/131870/84836/55902	16	ALDOB/MVD/SULT1B1/IDH1/ALDH1L1/H6PD/GPD1/TALDO1/PGD/BAAT/GNMT/PDK2/GLYAT/NUDT16/ABHD14B/ACSS2
2	GO:0046185	aldehyde catabolic process	5/98	14/18870	6.5746e-09	4.17487e-07	3.69101e-07	127/128/189/64902/2098	5	ADH4/ADH5/AGXT/AGXT2/ESD
2	GO:0042572	retinol metabolic process	7/98	52/18870	9.06243e-09	5.52446e-07	4.88417e-07	1558/8630/8608/125/124/127/130	7	CYP2C8/HSD17B6/RDH16/ADH1B/ADH1A/ADH4/ADH6
2	GO:0016052	carbohydrate catabolic process	10/98	163/18870	1.27789e-08	7.49038e-07	6.62225e-07	9942/229/5566/2819/5236/5226/5571/6652/26007/57733	10	XYLB/ALDOB/PRKACA/GPD1/PGM1/PGD/PRKAG1/SORD/TKFC/GBA3
2	GO:0008202	steroid metabolic process	13/98	327/18870	1.43501e-08	8.09981e-07	7.16104e-07	1558/4597/8630/8608/9563/1571/7363/1559/2224/2053/7366/51478/570	13	CYP2C8/MVD/HSD17B6/RDH16/H6PD/CYP2E1/UGT2B4/CYP2C9/FDPS/EPHX2/UGT2B15/HSD17B7/BAAT
2	GO:0006163	purine nucleotide metabolic process	15/98	463/18870	1.5897e-08	8.65254e-07	7.64971e-07	229/4597/27284/3417/10840/9563/2819/6888/5226/570/5164/10249/131870/84836/55902	15	ALDOB/MVD/SULT1B1/IDH1/ALDH1L1/H6PD/GPD1/TALDO1/PGD/BAAT/PDK2/GLYAT/NUDT16/ABHD14B/ACSS2
2	GO:0046394	carboxylic acid biosynthetic process	13/98	334/18870	1.8442e-08	9.69159e-07	8.56834e-07	1558/1571/1559/189/1373/1491/2687/2194/5571/570/113675/64902/55902	13	CYP2C8/CYP2E1/CYP2C9/AGXT/CPS1/CTH/GGT5/FASN/PRKAG1/BAAT/SDSL/AGXT2/ACSS2
2	GO:0006631	fatty acid metabolic process	14/98	401/18870	1.97196e-08	9.7621e-07	8.63067e-07	1558/1571/2168/127/1559/128/3248/2687/2194/5571/570/5164/39/55902	14	CYP2C8/CYP2E1/FABP1/ADH4/CYP2C9/ADH5/HPGD/GGT5/FASN/PRKAG1/BAAT/PDK2/ACAT2/ACSS2
2	GO:0000096	sulfur amino acid metabolic process	6/98	34/18870	2.00954e-08	9.7621e-07	8.63067e-07	189/1373/1491/2730/4143/27232	6	AGXT/CPS1/CTH/GCLM/MAT1A/GNMT
2	GO:0016053	organic acid biosynthetic process	13/98	337/18870	2.04979e-08	9.7621e-07	8.63067e-07	1558/1571/1559/189/1373/1491/2687/2194/5571/570/113675/64902/55902	13	CYP2C8/CYP2E1/CYP2C9/AGXT/CPS1/CTH/GGT5/FASN/PRKAG1/BAAT/SDSL/AGXT2/ACSS2
2	GO:0006094	gluconeogenesis	8/98	90/18870	2.16256e-08	9.9871e-07	8.82959e-07	229/5566/2819/2875/5236/27232/23516/5164	8	ALDOB/PRKACA/GPD1/GPT/PGM1/GNMT/SLC39A14/PDK2
2	GO:1901606	alpha-amino acid catabolic process	8/98	93/18870	2.80524e-08	1.25741e-06	1.11167e-06	383/5860/2184/189/2875/4143/113675/64902	8	ARG1/QDPR/FAH/AGXT/GPT/MAT1A/SDSL/AGXT2
2	GO:0019318	hexose metabolic process	11/98	233/18870	3.50443e-08	1.52593e-06	1.34907e-06	229/9563/5566/2819/2875/5236/6652/27232/23516/5164/26007	11	ALDOB/H6PD/PRKACA/GPD1/GPT/PGM1/SORD/GNMT/SLC39A14/PDK2/TKFC
2	GO:0009410	response to xenobiotic stimulus	14/98	434/18870	5.28421e-08	2.23698e-06	1.97771e-06	1558/8714/27284/1571/1559/218/1373/2730/7172/7366/9446/316/10249/134147	14	CYP2C8/ABCC3/SULT1B1/CYP2E1/CYP2C9/ALDH3A1/CPS1/GCLM/TPMT/UGT2B15/GSTO1/AOX1/GLYAT/CMBL
2	GO:0006006	glucose metabolic process	10/98	193/18870	6.36853e-08	2.62314e-06	2.31912e-06	229/9563/5566/2819/2875/5236/6652/27232/23516/5164	10	ALDOB/H6PD/PRKACA/GPD1/GPT/PGM1/SORD/GNMT/SLC39A14/PDK2
2	GO:0006739	NADP metabolic process	6/98	44/18870	1.01154e-07	4.05682e-06	3.58664e-06	229/3417/10840/9563/6888/5226	6	ALDOB/IDH1/ALDH1L1/H6PD/TALDO1/PGD
2	GO:0006740	NADPH regeneration	5/98	23/18870	1.06488e-07	4.16124e-06	3.67895e-06	229/10840/9563/6888/5226	5	ALDOB/ALDH1L1/H6PD/TALDO1/PGD
2	GO:0009063	amino acid catabolic process	8/98	113/18870	1.29475e-07	4.933e-06	4.36126e-06	383/5860/2184/189/2875/4143/113675/64902	8	ARG1/QDPR/FAH/AGXT/GPT/MAT1A/SDSL/AGXT2
2	GO:0016051	carbohydrate biosynthetic process	10/98	214/18870	1.675e-07	6.20908e-06	5.48945e-06	229/5566/2819/2875/5236/5226/6652/27232/23516/5164	10	ALDOB/PRKACA/GPD1/GPT/PGM1/PGD/SORD/GNMT/SLC39A14/PDK2
2	GO:0019362	pyridine nucleotide metabolic process	7/98	79/18870	1.75191e-07	6.20908e-06	5.48945e-06	229/3417/10840/9563/2819/6888/5226	7	ALDOB/IDH1/ALDH1L1/H6PD/GPD1/TALDO1/PGD
2	GO:0046496	nicotinamide nucleotide metabolic process	7/98	79/18870	1.75191e-07	6.20908e-06	5.48945e-06	229/3417/10840/9563/2819/6888/5226	7	ALDOB/IDH1/ALDH1L1/H6PD/GPD1/TALDO1/PGD
2	GO:0072524	pyridine-containing compound metabolic process	7/98	85/18870	2.90842e-07	1.00737e-05	8.90616e-06	229/3417/10840/9563/2819/6888/5226	7	ALDOB/IDH1/ALDH1L1/H6PD/GPD1/TALDO1/PGD
2	GO:0072329	monocarboxylic acid catabolic process	8/98	131/18870	4.0547e-07	1.37319e-05	1.21404e-05	9942/2168/2184/189/5226/6652/39/64902	8	XYLB/FABP1/FAH/AGXT/PGD/SORD/ACAT2/AGXT2
2	GO:1901616	organic hydroxy compound catabolic process	6/98	57/18870	4.92491e-07	1.63165e-05	1.44254e-05	8630/27284/127/2184/6652/26007	6	HSD17B6/SULT1B1/ADH4/FAH/SORD/TKFC
2	GO:0009636	response to toxic substance	10/98	258/18870	9.34702e-07	3.03082e-05	2.67955e-05	10314/3240/2168/127/128/1373/2053/9446/10249/2098	10	HP/FABP1/ADH4/ADH5/CPS1/EPHX2/GSTO1/GLYAT/ESD/LANCL1
2	GO:0006544	glycine metabolic process	4/98	17/18870	1.54557e-06	4.90717e-05	4.33843e-05	189/570/10249/64902	4	AGXT/BAAT/GLYAT/AGXT2
2	GO:0008210	estrogen metabolic process	5/98	40/18870	1.9419e-06	6.03971e-05	5.33971e-05	1558/7363/1559/7366/51478	5	CYP2C8/UGT2B4/CYP2C9/UGT2B15/HSD17B7
2	GO:1990748	cellular detoxification	7/98	119/18870	2.85952e-06	8.71582e-05	7.70565e-05	10314/3240/2168/127/128/9446/2098	7	HP/FABP1/ADH4/ADH5/GSTO1/ESD/LANCL1
2	GO:0006098	pentose-phosphate shunt	4/98	20/18870	3.10892e-06	9.29019e-05	8.21346e-05	229/9563/6888/5226	4	ALDOB/H6PD/TALDO1/PGD
2	GO:0033865	nucleoside bisphosphate metabolic process	7/98	125/18870	3.96878e-06	0.000112008	9.9026e-05	4597/27284/570/5164/10249/84836/55902	7	MVD/SULT1B1/BAAT/PDK2/GLYAT/ABHD14B/ACSS2
2	GO:0033875	ribonucleoside bisphosphate metabolic process	7/98	125/18870	3.96878e-06	0.000112008	9.9026e-05	4597/27284/570/5164/10249/84836/55902	7	MVD/SULT1B1/BAAT/PDK2/GLYAT/ABHD14B/ACSS2
2	GO:0034032	purine nucleoside bisphosphate metabolic process	7/98	125/18870	3.96878e-06	0.000112008	9.9026e-05	4597/27284/570/5164/10249/84836/55902	7	MVD/SULT1B1/BAAT/PDK2/GLYAT/ABHD14B/ACSS2
2	GO:0097237	cellular response to toxic substance	7/98	128/18870	4.64549e-06	0.000128722	0.000113803	10314/3240/2168/127/128/9446/2098	7	HP/FABP1/ADH4/ADH5/GSTO1/ESD/LANCL1
2	GO:0042178	xenobiotic catabolic process	4/98	25/18870	7.95707e-06	0.000216546	0.000191448	1558/1559/7172/9446	4	CYP2C8/CYP2C9/TPMT/GSTO1
2	GO:0006063	uronic acid metabolic process	4/98	26/18870	9.36642e-06	0.000246111	0.000217587	9942/7363/7366/6652	4	XYLB/UGT2B4/UGT2B15/SORD
2	GO:0019585	glucuronate metabolic process	4/98	26/18870	9.36642e-06	0.000246111	0.000217587	9942/7363/7366/6652	4	XYLB/UGT2B4/UGT2B15/SORD
2	GO:0062012	regulation of small molecule metabolic process	10/98	337/18870	1.00626e-05	0.000259921	0.000229796	229/9563/2168/5566/2819/2875/2053/5571/27232/5164	10	ALDOB/H6PD/FABP1/PRKACA/GPD1/GPT/EPHX2/PRKAG1/GNMT/PDK2
2	GO:0051156	glucose 6-phosphate metabolic process	4/98	29/18870	1.47037e-05	0.000373473	0.000330188	229/9563/6888/5226	4	ALDOB/H6PD/TALDO1/PGD
2	GO:0098754	detoxification	7/98	158/18870	1.84582e-05	0.000461152	0.000407705	10314/3240/2168/127/128/9446/2098	7	HP/FABP1/ADH4/ADH5/GSTO1/ESD/LANCL1
2	GO:0042573	retinoic acid metabolic process	4/98	33/18870	2.49324e-05	0.000612855	0.000541825	1558/125/124/130	4	CYP2C8/ADH1B/ADH1A/ADH6
2	GO:0006534	cysteine metabolic process	3/98	12/18870	2.88848e-05	0.000687819	0.0006081	189/1491/2730	3	AGXT/CTH/GCLM
2	GO:0019321	pentose metabolic process	3/98	12/18870	2.88848e-05	0.000687819	0.0006081	55277/9942/5226	3	FGGY/XYLB/PGD
2	GO:1901607	alpha-amino acid biosynthetic process	5/98	69/18870	2.94477e-05	0.000690434	0.000610413	189/1373/1491/113675/64902	5	AGXT/CPS1/CTH/SDSL/AGXT2
2	GO:0006090	pyruvate metabolic process	6/98	118/18870	3.46684e-05	0.000800525	0.000707744	229/5566/2819/5236/5571/5164	6	ALDOB/PRKACA/GPD1/PGM1/PRKAG1/PDK2
2	GO:0046164	alcohol catabolic process	4/98	36/18870	3.54647e-05	0.00080669	0.000713195	27284/127/6652/26007	4	SULT1B1/ADH4/SORD/TKFC
2	GO:0022900	electron transport chain	7/98	176/18870	3.69237e-05	0.00081444	0.000720046	8630/8608/22977/5860/128/2819/7264	7	HSD17B6/RDH16/AKR7A3/QDPR/ADH5/GPD1/GFUS
2	GO:0019627	urea metabolic process	3/98	13/18870	3.74087e-05	0.00081444	0.000720046	383/1559/1373	3	ARG1/CYP2C9/CPS1
2	GO:0071941	nitrogen cycle metabolic process	3/98	13/18870	3.74087e-05	0.00081444	0.000720046	383/1559/1373	3	ARG1/CYP2C9/CPS1
2	GO:0006000	fructose metabolic process	3/98	14/18870	4.74316e-05	0.00101811	0.00090011	229/6652/26007	3	ALDOB/SORD/TKFC
2	GO:0008652	amino acid biosynthetic process	5/98	77/18870	5.01017e-05	0.00106049	0.000937575	189/1373/1491/113675/64902	5	AGXT/CPS1/CTH/SDSL/AGXT2
2	GO:0006109	regulation of carbohydrate metabolic process	7/98	188/18870	5.6139e-05	0.001172	0.00103616	229/5566/2819/2875/5571/27232/5164	7	ALDOB/PRKACA/GPD1/GPT/PRKAG1/GNMT/PDK2
2	GO:0030258	lipid modification	7/98	192/18870	6.41193e-05	0.00132051	0.00116746	1558/1571/2168/127/128/2053/39	7	CYP2C8/CYP2E1/FABP1/ADH4/ADH5/EPHX2/ACAT2
2	GO:0110096	cellular response to aldehyde	3/98	17/18870	8.76109e-05	0.00178025	0.00157392	127/128/2098	3	ADH4/ADH5/ESD
2	GO:0006096	glycolytic process	5/98	89/18870	0.000100211	0.0020095	0.0017766	229/5566/2819/5236/5571	5	ALDOB/PRKACA/GPD1/PGM1/PRKAG1
2	GO:0019373	epoxygenase P450 pathway	3/98	18/18870	0.000104737	0.00207298	0.00183272	1558/1571/1559	3	CYP2C8/CYP2E1/CYP2C9
2	GO:1902652	secondary alcohol metabolic process	6/98	150/18870	0.000131654	0.00257232	0.00227419	4597/3417/1559/2224/2053/51478	6	MVD/IDH1/CYP2C9/FDPS/EPHX2/HSD17B7
2	GO:0006637	acyl-CoA metabolic process	5/98	96/18870	0.000143407	0.00273191	0.00241528	4597/570/5164/10249/55902	5	MVD/BAAT/PDK2/GLYAT/ACSS2
2	GO:0035383	thioester metabolic process	5/98	96/18870	0.000143407	0.00273191	0.00241528	4597/570/5164/10249/55902	5	MVD/BAAT/PDK2/GLYAT/ACSS2
2	GO:0006111	regulation of gluconeogenesis	4/98	53/18870	0.000164784	0.00310037	0.00274104	5566/2875/27232/5164	4	PRKACA/GPT/GNMT/PDK2
2	GO:0009070	serine family amino acid biosynthetic process	3/98	21/18870	0.000168791	0.00313705	0.00277346	189/1491/64902	3	AGXT/CTH/AGXT2
2	GO:0072330	monocarboxylic acid biosynthetic process	7/98	226/18870	0.000176935	0.00324879	0.00287225	1558/1571/1559/2194/5571/570/55902	7	CYP2C8/CYP2E1/CYP2C9/FASN/PRKAG1/BAAT/ACSS2
2	GO:0046835	carbohydrate phosphorylation	3/98	23/18870	0.000223071	0.00404715	0.00357808	55277/9942/26007	3	FGGY/XYLB/TKFC
2	GO:0006749	glutathione metabolic process	4/98	58/18870	0.000234063	0.0041966	0.00371022	3417/2687/2730/9446	4	IDH1/GGT5/GCLM/GSTO1
2	GO:0006633	fatty acid biosynthetic process	6/98	168/18870	0.000243781	0.00432002	0.00381933	1558/1571/1559/2194/5571/55902	6	CYP2C8/CYP2E1/CYP2C9/FASN/PRKAG1/ACSS2
2	GO:0043470	regulation of carbohydrate catabolic process	4/98	63/18870	0.000322167	0.00560781	0.00495786	229/5566/2819/5571	4	ALDOB/PRKACA/GPD1/PRKAG1
2	GO:0042537	benzene-containing compound metabolic process	3/98	26/18870	0.00032381	0.00560781	0.00495786	1571/2184/2053	3	CYP2E1/FAH/EPHX2
2	GO:0006694	steroid biosynthetic process	6/98	184/18870	0.00039685	0.00679551	0.00600791	4597/8630/9563/2224/51478/570	6	MVD/HSD17B6/H6PD/FDPS/HSD17B7/BAAT
2	GO:0042759	long-chain fatty acid biosynthetic process	3/98	28/18870	0.000404941	0.006857	0.00606227	1558/1571/1559	3	CYP2C8/CYP2E1/CYP2C9
2	GO:0006690	icosanoid metabolic process	5/98	125/18870	0.000488814	0.00818629	0.0072375	1558/1571/1559/3248/2687	5	CYP2C8/CYP2E1/CYP2C9/HPGD/GGT5
2	GO:0006084	acetyl-CoA metabolic process	3/98	33/18870	0.000661841	0.0109635	0.00969286	4597/5164/55902	3	MVD/PDK2/ACSS2
2	GO:0009064	glutamine family amino acid metabolic process	4/98	79/18870	0.000762743	0.0124991	0.0110505	383/2184/1373/2730	4	ARG1/FAH/CPS1/GCLM
2	GO:0030224	monocyte differentiation	3/98	35/18870	0.000787996	0.0127756	0.0112949	8544/325/2194	3	PIR/APCS/FASN
2	GO:0008203	cholesterol metabolic process	5/98	140/18870	0.000817523	0.0131148	0.0115948	4597/1559/2224/2053/51478	5	MVD/CYP2C9/FDPS/EPHX2/HSD17B7
2	GO:0009259	ribonucleotide metabolic process	8/98	385/18870	0.000889033	0.0141134	0.0124777	4597/27284/570/1807/5164/10249/84836/55902	8	MVD/SULT1B1/BAAT/DPYS/PDK2/GLYAT/ABHD14B/ACSS2
2	GO:0046165	alcohol biosynthetic process	5/98	145/18870	0.00095709	0.0150372	0.0132944	4597/9563/5860/2224/51478	5	MVD/H6PD/QDPR/FDPS/HSD17B7
2	GO:0019693	ribose phosphate metabolic process	8/98	393/18870	0.00101471	0.0157798	0.0139509	4597/27284/570/1807/5164/10249/84836/55902	8	MVD/SULT1B1/BAAT/DPYS/PDK2/GLYAT/ABHD14B/ACSS2
2	GO:0042180	cellular ketone metabolic process	6/98	226/18870	0.00116258	0.0173001	0.015295	8630/9563/2168/127/2819/5164	6	HSD17B6/H6PD/FABP1/ADH4/GPD1/PDK2
2	GO:0006730	one-carbon metabolic process	3/98	40/18870	0.00116739	0.0173001	0.015295	10840/4143/27232	3	ALDH1L1/MAT1A/GNMT
2	GO:0046174	polyol catabolic process	2/98	10/18870	0.00116923	0.0173001	0.015295	6652/26007	2	SORD/TKFC
2	GO:0051409	response to nitrosative stress	2/98	10/18870	0.00116923	0.0173001	0.015295	128/2730	2	ADH5/GCLM
2	GO:0097267	omega-hydroxylase P450 pathway	2/98	10/18870	0.00116923	0.0173001	0.015295	1558/1559	2	CYP2C8/CYP2C9
2	GO:0016125	sterol metabolic process	5/98	154/18870	0.00125199	0.0183465	0.0162201	4597/1559/2224/2053/51478	5	MVD/CYP2C9/FDPS/EPHX2/HSD17B7
2	GO:0000050	urea cycle	2/98	11/18870	0.00142423	0.0202853	0.0179342	383/1373	2	ARG1/CPS1
2	GO:0000098	sulfur amino acid catabolic process	2/98	11/18870	0.00142423	0.0202853	0.0179342	189/4143	2	AGXT/MAT1A
2	GO:0006527	arginine catabolic process	2/98	11/18870	0.00142423	0.0202853	0.0179342	383/2184	2	ARG1/FAH
2	GO:0044272	sulfur compound biosynthetic process	5/98	161/18870	0.00152412	0.021507	0.0190144	1491/2687/4143/5164/55902	5	CTH/GGT5/MAT1A/PDK2/ACSS2
2	GO:0120178	steroid hormone biosynthetic process	3/98	44/18870	0.00154156	0.0215535	0.0190555	8630/9563/51478	3	HSD17B6/H6PD/HSD17B7
2	GO:0071377	cellular response to glucagon stimulus	2/98	12/18870	0.0017033	0.0235984	0.0208634	5566/1373	2	PRKACA/CPS1
2	GO:0016042	lipid catabolic process	7/98	334/18870	0.00178538	0.0245128	0.0216718	8630/3417/2168/3248/1373/39/57733	7	HSD17B6/IDH1/FABP1/HPGD/CPS1/ACAT2/GBA3
2	GO:1901617	organic hydroxy compound biosynthetic process	6/98	251/18870	0.0019806	0.0267473	0.0236473	4597/9563/5860/2224/51478/570	6	MVD/H6PD/QDPR/FDPS/HSD17B7/BAAT
2	GO:0009066	aspartate family amino acid metabolic process	3/98	48/18870	0.00198323	0.0267473	0.0236473	4143/27232/113675	3	MAT1A/GNMT/SDSL
2	GO:0006563	L-serine metabolic process	2/98	13/18870	0.00200619	0.0268195	0.0237112	189/113675	2	AGXT/SDSL
2	GO:0010906	regulation of glucose metabolic process	4/98	103/18870	0.00204151	0.0270545	0.0239189	5566/2875/27232/5164	4	PRKACA/GPT/GNMT/PDK2
2	GO:0043255	regulation of carbohydrate biosynthetic process	4/98	105/18870	0.00218993	0.0287711	0.0254365	5566/2875/27232/5164	4	PRKACA/GPT/GNMT/PDK2
2	GO:0046500	S-adenosylmethionine metabolic process	2/98	14/18870	0.00233265	0.0297895	0.0263369	4143/27232	2	MAT1A/GNMT
2	GO:0050667	homocysteine metabolic process	2/98	14/18870	0.00233265	0.0297895	0.0263369	1373/1491	2	CPS1/CTH
2	GO:0070989	oxidative demethylation	2/98	14/18870	0.00233265	0.0297895	0.0263369	1558/1559	2	CYP2C8/CYP2C9
2	GO:0019395	fatty acid oxidation	4/98	107/18870	0.00234563	0.0297895	0.0263369	2168/127/128/39	4	FABP1/ADH4/ADH5/ACAT2
2	GO:0006110	regulation of glycolytic process	3/98	52/18870	0.0024964	0.0311845	0.0275702	5566/2819/5571	3	PRKACA/GPD1/PRKAG1
2	GO:0046365	monosaccharide catabolic process	3/98	52/18870	0.0024964	0.0311845	0.0275702	9942/229/26007	3	XYLB/ALDOB/TKFC
2	GO:0009071	serine family amino acid catabolic process	2/98	15/18870	0.00268243	0.0332359	0.0293839	189/113675	2	AGXT/SDSL
2	GO:0009150	purine ribonucleotide metabolic process	7/98	365/18870	0.0029348	0.0358173	0.0316661	4597/27284/570/5164/10249/84836/55902	7	MVD/SULT1B1/BAAT/PDK2/GLYAT/ABHD14B/ACSS2
2	GO:0034440	lipid oxidation	4/98	114/18870	0.00295053	0.0358173	0.0316661	2168/127/128/39	4	FABP1/ADH4/ADH5/ACAT2
2	GO:0033559	unsaturated fatty acid metabolic process	4/98	115/18870	0.00304485	0.0358173	0.0316661	1558/1571/1559/3248	4	CYP2C8/CYP2E1/CYP2C9/HPGD
2	GO:0006206	pyrimidine nucleobase metabolic process	2/98	16/18870	0.00305528	0.0358173	0.0316661	1373/1807	2	CPS1/DPYS
2	GO:0006555	methionine metabolic process	2/98	16/18870	0.00305528	0.0358173	0.0316661	4143/27232	2	MAT1A/GNMT
2	GO:0006750	glutathione biosynthetic process	2/98	16/18870	0.00305528	0.0358173	0.0316661	2687/2730	2	GGT5/GCLM
2	GO:0009074	aromatic amino acid family catabolic process	2/98	16/18870	0.00305528	0.0358173	0.0316661	5860/2184	2	QDPR/FAH
2	GO:1901653	cellular response to peptide	7/98	374/18870	0.0033566	0.0389577	0.0344425	5566/2875/1373/1445/4035/23516/5164	7	PRKACA/GPT/CPS1/CSK/LRP1/SLC39A14/PDK2
2	GO:0019369	arachidonic acid metabolic process	3/98	58/18870	0.0034081	0.0389577	0.0344425	1558/1571/1559	3	CYP2C8/CYP2E1/CYP2C9
2	GO:0009068	aspartate family amino acid catabolic process	2/98	17/18870	0.00345097	0.0389577	0.0344425	4143/113675	2	MAT1A/SDSL
2	GO:0034035	purine ribonucleoside bisphosphate metabolic process	2/98	17/18870	0.00345097	0.0389577	0.0344425	27284/84836	2	SULT1B1/ABHD14B
2	GO:0050427	3'-phosphoadenosine 5'-phosphosulfate metabolic process	2/98	17/18870	0.00345097	0.0389577	0.0344425	27284/84836	2	SULT1B1/ABHD14B
2	GO:0051289	protein homotetramerization	3/98	59/18870	0.00357728	0.0400866	0.0354405	1491/4143/27232	3	CTH/MAT1A/GNMT
2	GO:0006695	cholesterol biosynthetic process	3/98	60/18870	0.00375151	0.0414297	0.036628	4597/2224/51478	3	MVD/FDPS/HSD17B7
2	GO:1902653	secondary alcohol biosynthetic process	3/98	60/18870	0.00375151	0.0414297	0.036628	4597/2224/51478	3	MVD/FDPS/HSD17B7
2	GO:0006085	acetyl-CoA biosynthetic process	2/98	18/18870	0.00386925	0.0418209	0.0369738	5164/55902	2	PDK2/ACSS2
2	GO:0009313	oligosaccharide catabolic process	2/98	18/18870	0.00386925	0.0418209	0.0369738	5226/57733	2	PGD/GBA3
2	GO:0019184	nonribosomal peptide biosynthetic process	2/98	18/18870	0.00386925	0.0418209	0.0369738	2687/2730	2	GGT5/GCLM
2	GO:0046456	icosanoid biosynthetic process	3/98	61/18870	0.00393084	0.0418923	0.037037	1558/1559/2687	3	CYP2C8/CYP2C9/GGT5
2	GO:0050994	regulation of lipid catabolic process	3/98	61/18870	0.00393084	0.0418923	0.037037	3417/2168/3248	3	IDH1/FABP1/HPGD
2	GO:0046827	positive regulation of protein export from nucleus	2/98	19/18870	0.00430988	0.0452984	0.0400483	5566/5494	2	PRKACA/PPM1A
2	GO:0110154	RNA decapping	2/98	19/18870	0.00430988	0.0452984	0.0400483	28960/131870	2	DCPS/NUDT16
2	GO:0006525	arginine metabolic process	2/98	20/18870	0.00477262	0.0498183	0.0440444	383/2184	2	ARG1/FAH
2	GO:0042446	hormone biosynthetic process	3/98	66/18870	0.00490548	0.0508568	0.0449625	8630/9563/51478	3	HSD17B6/H6PD/HSD17B7
2	GO:0016126	sterol biosynthetic process	3/98	67/18870	0.00511629	0.052684	0.0465779	4597/2224/51478	3	MVD/FDPS/HSD17B7
2	GO:0045722	positive regulation of gluconeogenesis	2/98	21/18870	0.00525724	0.0534135	0.0472229	5566/2875	2	PRKACA/GPT
2	GO:0052695	cellular glucuronidation	2/98	21/18870	0.00525724	0.0534135	0.0472229	7363/7366	2	UGT2B4/UGT2B15
2	GO:0071375	cellular response to peptide hormone stimulus	6/98	310/18870	0.00557418	0.0561256	0.0496207	5566/2875/1373/1445/23516/5164	6	PRKACA/GPT/CPS1/CSK/SLC39A14/PDK2
2	GO:0051346	negative regulation of hydrolase activity	5/98	218/18870	0.00559783	0.0561256	0.0496207	325/2168/2644/4035/23516	5	APCS/FABP1/GCHFR/LRP1/SLC39A14
2	GO:0010881	regulation of cardiac muscle contraction by regulation of the release of sequestered calcium ion	2/98	22/18870	0.00576349	0.0566681	0.0501003	5566/9446	2	PRKACA/GSTO1
2	GO:0019400	alditol metabolic process	2/98	22/18870	0.00576349	0.0566681	0.0501003	6652/26007	2	SORD/TKFC
2	GO:0033762	response to glucagon	2/98	22/18870	0.00576349	0.0566681	0.0501003	5566/1373	2	PRKACA/CPS1
2	GO:0043467	regulation of generation of precursor metabolites and energy	4/98	139/18870	0.00596861	0.0583088	0.0515508	229/5566/2819/5571	4	ALDOB/PRKACA/GPD1/PRKAG1
2	GO:0044242	cellular lipid catabolic process	5/98	223/18870	0.00615094	0.0597072	0.0527872	3417/2168/1373/39/57733	5	IDH1/FABP1/CPS1/ACAT2/GBA3
2	GO:0046434	organophosphate catabolic process	4/98	146/18870	0.00708312	0.0683207	0.0604023	3417/2819/1807/131870	4	IDH1/GPD1/DPYS/NUDT16
2	GO:0062013	positive regulation of small molecule metabolic process	4/98	147/18870	0.00725278	0.0695172	0.0614602	2168/5566/2819/2875	4	FABP1/PRKACA/GPD1/GPT
2	GO:1905063	regulation of vascular associated smooth muscle cell differentiation	2/98	25/18870	0.00740976	0.070578	0.062398	1491/27250	2	CTH/PDCD4
2	GO:0046209	nitric oxide metabolic process	3/98	78/18870	0.00779868	0.0738211	0.0652652	2644/1373/64902	3	GCHFR/CPS1/AGXT2
2	GO:0010882	regulation of cardiac muscle contraction by calcium ion signaling	2/98	26/18870	0.00800026	0.0743438	0.0657274	5566/9446	2	PRKACA/GSTO1
2	GO:0018904	ether metabolic process	2/98	26/18870	0.00800026	0.0743438	0.0657274	2053/2194	2	EPHX2/FASN
2	GO:0060314	regulation of ryanodine-sensitive calcium-release channel activity	2/98	26/18870	0.00800026	0.0743438	0.0657274	5566/9446	2	PRKACA/GSTO1
2	GO:2001057	reactive nitrogen species metabolic process	3/98	79/18870	0.00807642	0.0745967	0.065951	2644/1373/64902	3	GCHFR/CPS1/AGXT2
2	GO:0009065	glutamine family amino acid catabolic process	2/98	27/18870	0.00861124	0.0784609	0.0693673	383/2184	2	ARG1/FAH
2	GO:0045913	positive regulation of carbohydrate metabolic process	3/98	81/18870	0.00864923	0.0784609	0.0693673	5566/2819/2875	3	PRKACA/GPD1/GPT
2	GO:1901019	regulation of calcium ion transmembrane transporter activity	3/98	81/18870	0.00864923	0.0784609	0.0693673	2631/5566/9446	3	NIPSNAP2/PRKACA/GSTO1
2	GO:0019216	regulation of lipid metabolic process	6/98	342/18870	0.00885088	0.079815	0.0705645	3417/9563/2168/3248/2053/5164	6	IDH1/H6PD/FABP1/HPGD/EPHX2/PDK2
2	GO:0008299	isoprenoid biosynthetic process	2/98	29/18870	0.00989379	0.0876636	0.0775034	4597/2224	2	MVD/FDPS
2	GO:0009264	deoxyribonucleotide catabolic process	2/98	29/18870	0.00989379	0.0876636	0.0775034	1807/131870	2	DPYS/NUDT16
2	GO:0046386	deoxyribose phosphate catabolic process	2/98	29/18870	0.00989379	0.0876636	0.0775034	1807/131870	2	DPYS/NUDT16
2	GO:0008209	androgen metabolic process	2/98	30/18870	0.0105649	0.0925341	0.0818094	8630/51478	2	HSD17B6/HSD17B7
2	GO:1901021	positive regulation of calcium ion transmembrane transporter activity	2/98	30/18870	0.0105649	0.0925341	0.0818094	2631/9446	2	NIPSNAP2/GSTO1
2	GO:0010880	regulation of release of sequestered calcium ion into cytosol by sarcoplasmic reticulum	2/98	31/18870	0.0112556	0.0980206	0.08666	5566/9446	2	PRKACA/GSTO1
2	GO:0051262	protein tetramerization	3/98	90/18870	0.0115178	0.0997339	0.0881747	1491/4143/27232	3	CTH/MAT1A/GNMT
4	GO:0002181	cytoplasmic translation	11/147	156/18870	3.89623e-08	8.15481e-05	7.65712e-05	6125/6143/8667/728689/6158/6160/8894/6205/7555/6227/51441	11	RPL5/RPL19/EIF3H/EIF3CL/RPL28/EIF2S2/RPS11/CNBP/RPS21/YTHDF2/RPL31
4	GO:0022411	cellular component disassembly	15/147	497/18870	8.0485e-06	0.00652318	0.00612506	51368/987/9342/2935/3159/4134/706/5756/2017/10982/23708/6455/8673/65991/128866	15	TEX264/LRBA/SNAP29/GSPT1/HMGA1/MAP4/TSPO/TWF1/CTTN/MAPRE2/GSPT2/SH3GL1/VAMP8/FUNDC2/CHMP4B
4	GO:0042254	ribosome biogenesis	12/147	325/18870	9.34999e-06	0.00652318	0.00612506	9669/9221/6125/196074/55153/10199/23378/6838/6205/6227/55759/51441	12	EIF5B/RPL5/METTL15/SDAD1/MPHOSPH10/RRP8/SURF6/RPS11/RPS21/WDR12/YTHDF2/NOLC1
4	GO:0070972	protein localization to endoplasmic reticulum	6/147	79/18870	3.51266e-05	0.01838	0.0172583	29927/4121/10134/10956/375056/128866	6	SEC61A1/MAN1A1/BCAP31/OS9/MIA3/CHMP4B
4	GO:0032543	mitochondrial translation	7/147	130/18870	7.1686e-05	0.0300077	0.0281764	4701/64969/64960/219927/54534/64949/57129	7	NDUFA7/MRPS5/MRPS15/MRPL21/MRPL50/MRPS26/MRPL47
4	GO:0008380	RNA splicing	13/147	478/18870	9.58023e-05	0.033419	0.0313795	4841/22938/10199/9129/5356/11168/4116/6633/8899/27332/113146/92906/10432	13	NONO/SNW1/MPHOSPH10/PRPF3/PLRG1/PSIP1/MAGOH/SNRPD2/PRPF4B/ZNF638/AHNAK2/HNRNPLL/RBM14
4	GO:0001732	formation of cytoplasmic translation initiation complex	3/147	16/18870	0.000240788	0.0678905	0.0637471	8667/728689/8894	3	EIF3H/EIF3CL/EIF2S2
4	GO:0002183	cytoplasmic translational initiation	4/147	40/18870	0.000259785	0.0678905	0.0637471	8667/728689/8894/51441	4	EIF3H/EIF3CL/EIF2S2/YTHDF2
4	GO:0140053	mitochondrial gene expression	7/147	163/18870	0.000291932	0.0678905	0.0637471	4701/64969/64960/219927/54534/64949/57129	7	NDUFA7/MRPS5/MRPS15/MRPL21/MRPL50/MRPS26/MRPL47
4	GO:0006364	rRNA processing	8/147	225/18870	0.000388715	0.0772091	0.072497	9221/6125/196074/10199/23378/6227/55759/51441	8	RPL5/METTL15/MPHOSPH10/RRP8/RPS21/WDR12/YTHDF2/NOLC1
4	GO:0006413	translational initiation	6/147	123/18870	0.000405781	0.0772091	0.072497	9669/253943/8667/728689/8894/51441	6	EIF5B/YTHDF3/EIF3H/EIF3CL/EIF2S2/YTHDF2
5	GO:0042254	ribosome biogenesis	14/142	325/18870	1.68824e-07	0.000317389	0.000301218	55651/10556/708/705/23246/55027/55299/54512/55272/54433/55813/51504/10885/51116	14	NHP2/RPP30/C1QBP/BYSL/BOP1/HEATR3/BRIX1/EXOSC4/IMP3/GAR1/UTP6/TRMT112/WDR3/MRPS2
5	GO:0006364	rRNA processing	11/142	225/18870	1.1008e-06	0.00103475	0.00098203	55651/10556/705/23246/55299/54512/55272/54433/55813/51504/10885	11	NHP2/RPP30/BYSL/BOP1/BRIX1/EXOSC4/IMP3/GAR1/UTP6/TRMT112/WDR3
5	GO:0140053	mitochondrial gene expression	9/142	163/18870	4.02028e-06	0.00198296	0.00188192	51073/708/10573/6150/57570/124995/29088/51116/84300	9	MRPL4/C1QBP/MRPL28/MRPL23/MRPL10/MRPL15/MRPS2/UQCC2/TRMT5
5	GO:0016072	rRNA metabolic process	11/142	264/18870	5.16825e-06	0.00198296	0.00188192	55651/10556/705/23246/55299/54512/55272/54433/55813/51504/10885	11	NHP2/RPP30/BYSL/BOP1/BRIX1/EXOSC4/IMP3/GAR1/UTP6/TRMT112/WDR3
5	GO:0009142	nucleoside triphosphate biosynthetic process	8/142	127/18870	5.32238e-06	0.00198296	0.00188192	3988/4729/4725/4722/203/522/4702/56474	8	LIPA/NDUFV2/NDUFS5/NDUFS3/AK1/ATP5PF/NDUFA8/CTPS2
5	GO:0032543	mitochondrial translation	8/142	130/18870	6.32859e-06	0.00198296	0.00188192	51073/708/10573/6150/124995/29088/51116/84300	8	MRPL4/C1QBP/MRPL28/MRPL23/MRPL10/MRPL15/MRPS2/UQCC2
5	GO:0008380	RNA splicing	14/142	478/18870	1.54161e-05	0.0036806	0.00349307	6428/4154/10772/11338/8161/6635/6634/708/6432/10713/284695/9295/56259/26528	14	SRSF3/MBNL1/SRSF10/U2AF2/COIL/SNRPE/SNRPD3/C1QBP/SRSF7/USP39/ZNF326/SRSF11/CTNNBL1/DAZAP1
5	GO:1901293	nucleoside phosphate biosynthetic process	11/142	297/18870	1.56621e-05	0.0036806	0.00349307	3988/6241/4729/4725/4722/203/7083/522/4702/122622/56474	11	LIPA/RRM2/NDUFV2/NDUFS5/NDUFS3/AK1/TK1/ATP5PF/NDUFA8/ADSS1/CTPS2
5	GO:0048025	negative regulation of mRNA splicing, via spliceosome	4/142	22/18870	2.02355e-05	0.00422698	0.00401161	10772/11338/708/6432	4	SRSF10/U2AF2/C1QBP/SRSF7
5	GO:0034470	ncRNA processing	13/142	439/18870	2.80843e-05	0.00496543	0.00471244	6428/55651/10556/705/23246/57570/55299/54512/55272/54433/55813/51504/10885	13	SRSF3/NHP2/RPP30/BYSL/BOP1/BRIX1/EXOSC4/IMP3/GAR1/UTP6/TRMT112/WDR3/TRMT5
5	GO:0050686	negative regulation of mRNA processing	4/142	24/18870	2.90531e-05	0.00496543	0.00471244	10772/11338/708/6432	4	SRSF10/U2AF2/C1QBP/SRSF7
5	GO:0009201	ribonucleoside triphosphate biosynthetic process	7/142	119/18870	3.27052e-05	0.00512381	0.00486274	3988/4729/4725/4722/522/4702/56474	7	LIPA/NDUFV2/NDUFS5/NDUFS3/ATP5PF/NDUFA8/CTPS2
5	GO:0009199	ribonucleoside triphosphate metabolic process	8/142	168/18870	4.07541e-05	0.00536351	0.00509023	3988/4729/4725/4722/203/522/4702/56474	8	LIPA/NDUFV2/NDUFS5/NDUFS3/AK1/ATP5PF/NDUFA8/CTPS2
5	GO:0000377	RNA splicing, via transesterification reactions with bulged adenosine as nucleophile	11/142	332/18870	4.35245e-05	0.00536351	0.00509023	6428/10772/11338/8161/6635/6634/708/6432/10713/56259/26528	11	SRSF3/SRSF10/U2AF2/COIL/SNRPE/SNRPD3/C1QBP/SRSF7/USP39/CTNNBL1/DAZAP1
5	GO:0000398	mRNA splicing, via spliceosome	11/142	332/18870	4.35245e-05	0.00536351	0.00509023	6428/10772/11338/8161/6635/6634/708/6432/10713/56259/26528	11	SRSF3/SRSF10/U2AF2/COIL/SNRPE/SNRPD3/C1QBP/SRSF7/USP39/CTNNBL1/DAZAP1
5	GO:0033119	negative regulation of RNA splicing	4/142	27/18870	4.71504e-05	0.00536351	0.00509023	10772/11338/708/6432	4	SRSF10/U2AF2/C1QBP/SRSF7
5	GO:0000375	RNA splicing, via transesterification reactions	11/142	336/18870	4.84998e-05	0.00536351	0.00509023	6428/10772/11338/8161/6635/6634/708/6432/10713/56259/26528	11	SRSF3/SRSF10/U2AF2/COIL/SNRPE/SNRPD3/C1QBP/SRSF7/USP39/CTNNBL1/DAZAP1
5	GO:0009260	ribonucleotide biosynthetic process	9/142	228/18870	5.82431e-05	0.00608317	0.00577322	3988/4729/4725/4722/203/522/4702/122622/56474	9	LIPA/NDUFV2/NDUFS5/NDUFS3/AK1/ATP5PF/NDUFA8/ADSS1/CTPS2
5	GO:0043484	regulation of RNA splicing	8/142	181/18870	6.90165e-05	0.00661406	0.00627707	6428/4154/10772/11338/708/6432/284695/26528	8	SRSF3/MBNL1/SRSF10/U2AF2/C1QBP/SRSF7/ZNF326/DAZAP1
5	GO:0046390	ribose phosphate biosynthetic process	9/142	235/18870	7.35005e-05	0.00661406	0.00627707	3988/4729/4725/4722/203/522/4702/122622/56474	9	LIPA/NDUFV2/NDUFS5/NDUFS3/AK1/ATP5PF/NDUFA8/ADSS1/CTPS2
5	GO:0009141	nucleoside triphosphate metabolic process	8/142	184/18870	7.74459e-05	0.00661406	0.00627707	3988/4729/4725/4722/203/522/4702/56474	8	LIPA/NDUFV2/NDUFS5/NDUFS3/AK1/ATP5PF/NDUFA8/CTPS2
5	GO:0046034	ATP metabolic process	7/142	137/18870	8.02624e-05	0.00661406	0.00627707	3988/4729/4725/4722/203/522/4702	7	LIPA/NDUFV2/NDUFS5/NDUFS3/AK1/ATP5PF/NDUFA8
5	GO:0009165	nucleotide biosynthetic process	10/142	295/18870	8.09167e-05	0.00661406	0.00627707	3988/6241/4729/4725/4722/203/522/4702/122622/56474	10	LIPA/RRM2/NDUFV2/NDUFS5/NDUFS3/AK1/ATP5PF/NDUFA8/ADSS1/CTPS2
5	GO:0045333	cellular respiration	9/142	243/18870	9.49271e-05	0.00743596	0.00705708	4729/4725/4722/1347/522/3421/4702/90624/84300	9	NDUFV2/NDUFS5/NDUFS3/COX7A2/ATP5PF/IDH3G/NDUFA8/LYRM7/UQCC2
5	GO:0006754	ATP biosynthetic process	6/142	102/18870	0.000121574	0.00900229	0.00854361	3988/4729/4725/4722/522/4702	6	LIPA/NDUFV2/NDUFS5/NDUFS3/ATP5PF/NDUFA8
5	GO:0009060	aerobic respiration	8/142	197/18870	0.0001245	0.00900229	0.00854361	4729/4725/4722/1347/522/3421/4702/84300	8	NDUFV2/NDUFS5/NDUFS3/COX7A2/ATP5PF/IDH3G/NDUFA8/UQCC2
5	GO:0006119	oxidative phosphorylation	7/142	148/18870	0.000130211	0.00906651	0.00860456	4729/4725/4722/1347/522/4702/84300	7	NDUFV2/NDUFS5/NDUFS3/COX7A2/ATP5PF/NDUFA8/UQCC2
5	GO:0042776	proton motive force-driven mitochondrial ATP synthesis	5/142	67/18870	0.000149277	0.00973439	0.0092384	4729/4725/4722/522/4702	5	NDUFV2/NDUFS5/NDUFS3/ATP5PF/NDUFA8
5	GO:0006516	glycoprotein catabolic process	4/142	36/18870	0.000150158	0.00973439	0.0092384	1514/2990/4669/26232	4	CTSL/GUSB/NAGLU/FBXO2
5	GO:0048024	regulation of mRNA splicing, via spliceosome	6/142	107/18870	0.000158233	0.00991595	0.00941071	6428/10772/11338/708/6432/26528	6	SRSF3/SRSF10/U2AF2/C1QBP/SRSF7/DAZAP1
5	GO:0072522	purine-containing compound biosynthetic process	9/142	267/18870	0.000192985	0.0117036	0.0111073	3988/4729/4725/4722/203/522/4702/4507/122622	9	LIPA/NDUFV2/MTAP/NDUFS5/NDUFS3/AK1/ATP5PF/NDUFA8/ADSS1
5	GO:0009152	purine ribonucleotide biosynthetic process	8/142	213/18870	0.000212606	0.0120149	0.0114027	3988/4729/4725/4722/203/522/4702/122622	8	LIPA/NDUFV2/NDUFS5/NDUFS3/AK1/ATP5PF/NDUFA8/ADSS1
5	GO:0009206	purine ribonucleoside triphosphate biosynthetic process	6/142	113/18870	0.000213213	0.0120149	0.0114027	3988/4729/4725/4722/522/4702	6	LIPA/NDUFV2/NDUFS5/NDUFS3/ATP5PF/NDUFA8
5	GO:0009205	purine ribonucleoside triphosphate metabolic process	7/142	161/18870	0.000219068	0.0120149	0.0114027	3988/4729/4725/4722/203/522/4702	7	LIPA/NDUFV2/NDUFS5/NDUFS3/AK1/ATP5PF/NDUFA8
5	GO:0009145	purine nucleoside triphosphate biosynthetic process	6/142	114/18870	0.000223681	0.0120149	0.0114027	3988/4729/4725/4722/522/4702	6	LIPA/NDUFV2/NDUFS5/NDUFS3/ATP5PF/NDUFA8
5	GO:0015980	energy derivation by oxidation of organic compounds	10/142	337/18870	0.000239135	0.0124882	0.0118519	4729/4725/4722/1347/522/5501/3421/4702/90624/84300	10	NDUFV2/NDUFS5/NDUFS3/COX7A2/ATP5PF/PPP1CC/IDH3G/NDUFA8/LYRM7/UQCC2
5	GO:0015986	proton motive force-driven ATP synthesis	5/142	76/18870	0.000270515	0.0135541	0.0128635	4729/4725/4722/522/4702	5	NDUFV2/NDUFS5/NDUFS3/ATP5PF/NDUFA8
5	GO:0009144	purine nucleoside triphosphate metabolic process	7/142	167/18870	0.000273967	0.0135541	0.0128635	3988/4729/4725/4722/203/522/4702	7	LIPA/NDUFV2/NDUFS5/NDUFS3/AK1/ATP5PF/NDUFA8
5	GO:0022618	protein-RNA complex assembly	8/142	235/18870	0.000411705	0.0198463	0.0188351	10772/8161/6635/6634/23246/10713/55299/27335	8	SRSF10/COIL/SNRPE/SNRPD3/BOP1/USP39/BRIX1/EIF3K
5	GO:0009451	RNA modification	7/142	180/18870	0.000431071	0.0199536	0.0189369	55651/6635/6634/57570/56257/54433/51504	7	NHP2/SNRPE/SNRPD3/MEPCE/GAR1/TRMT112/TRMT5
5	GO:0050684	regulation of mRNA processing	6/142	129/18870	0.000435158	0.0199536	0.0189369	6428/10772/11338/708/6432/26528	6	SRSF3/SRSF10/U2AF2/C1QBP/SRSF7/DAZAP1
5	GO:0071826	protein-RNA complex organization	8/142	243/18870	0.000513864	0.0230015	0.0218296	10772/8161/6635/6634/23246/10713/55299/27335	8	SRSF10/COIL/SNRPE/SNRPD3/BOP1/USP39/BRIX1/EIF3K
5	GO:0006120	mitochondrial electron transport, NADH to ubiquinone	4/142	51/18870	0.000583769	0.0255229	0.0242225	4729/4725/4722/4702	4	NDUFV2/NDUFS5/NDUFS3/NDUFA8
5	GO:0000387	spliceosomal snRNP assembly	4/142	52/18870	0.000628752	0.0268649	0.0254961	10772/8161/6635/6634	4	SRSF10/COIL/SNRPE/SNRPD3
5	GO:0046794	transport of virus	3/142	23/18870	0.000661656	0.0274859	0.0260855	858/23633/1514	3	CAV2/KPNA6/CTSL
5	GO:0030490	maturation of SSU-rRNA	4/142	53/18870	0.000676139	0.0274859	0.0260855	705/55272/55813/10885	4	BYSL/IMP3/UTP6/WDR3
5	GO:0001510	RNA methylation	5/142	93/18870	0.000687148	0.0274859	0.0260855	6635/6634/57570/56257/51504	5	SNRPE/SNRPD3/MEPCE/TRMT112/TRMT5
5	GO:0019646	aerobic electron transport chain	5/142	94/18870	0.000721414	0.0282554	0.0268157	4729/4725/4722/1347/4702	5	NDUFV2/NDUFS5/NDUFS3/COX7A2/NDUFA8
5	GO:0006164	purine nucleotide biosynthetic process	8/142	258/18870	0.00076051	0.0291788	0.0276921	3988/4729/4725/4722/203/522/4702/122622	8	LIPA/NDUFV2/NDUFS5/NDUFS3/AK1/ATP5PF/NDUFA8/ADSS1
5	GO:0033108	mitochondrial respiratory chain complex assembly	5/142	101/18870	0.000998255	0.0375344	0.035622	4725/4722/4702/90624/84300	5	NDUFS5/NDUFS3/NDUFA8/LYRM7/UQCC2
5	GO:0042773	ATP synthesis coupled electron transport	5/142	102/18870	0.00104345	0.0377246	0.0358024	4729/4725/4722/1347/4702	5	NDUFV2/NDUFS5/NDUFS3/COX7A2/NDUFA8
5	GO:0042775	mitochondrial ATP synthesis coupled electron transport	5/142	102/18870	0.00104345	0.0377246	0.0358024	4729/4725/4722/1347/4702	5	NDUFV2/NDUFS5/NDUFS3/COX7A2/NDUFA8
5	GO:0042255	ribosome assembly	4/142	64/18870	0.00137639	0.0488229	0.0463353	708/23246/55299/51116	4	C1QBP/BOP1/BRIX1/MRPS2
5	GO:0022904	respiratory electron transport chain	5/142	124/18870	0.00247306	0.083382	0.0791335	4729/4725/4722/1347/4702	5	NDUFV2/NDUFS5/NDUFS3/COX7A2/NDUFA8
5	GO:0000154	rRNA modification	3/142	36/18870	0.00248372	0.083382	0.0791335	55651/54433/51504	3	NHP2/GAR1/TRMT112
5	GO:0071711	basement membrane organization	3/142	36/18870	0.00248372	0.083382	0.0791335	858/23332/60626	3	CAV2/CLASP1/RIC8A
5	GO:0009259	ribonucleotide metabolic process	9/142	385/18870	0.00257739	0.0840428	0.0797607	3988/4729/4725/4722/203/522/4702/122622/56474	9	LIPA/NDUFV2/NDUFS5/NDUFS3/AK1/ATP5PF/NDUFA8/ADSS1/CTPS2
5	GO:0042273	ribosomal large subunit biogenesis	4/142	76/18870	0.00259281	0.0840428	0.0797607	55651/23246/55027/55299	4	NHP2/BOP1/HEATR3/BRIX1
5	GO:0036260	RNA capping	3/142	37/18870	0.0026881	0.0856547	0.0812905	6635/6634/10556	3	SNRPE/SNRPD3/RPP30
5	GO:0019693	ribose phosphate metabolic process	9/142	393/18870	0.00295504	0.0896971	0.0851268	3988/4729/4725/4722/203/522/4702/122622/56474	9	LIPA/NDUFV2/NDUFS5/NDUFS3/AK1/ATP5PF/NDUFA8/ADSS1/CTPS2
5	GO:0019065	receptor-mediated endocytosis of virus by host cell	2/142	11/18870	0.00295809	0.0896971	0.0851268	858/1514	2	CAV2/CTSL
5	GO:0030167	proteoglycan catabolic process	2/142	11/18870	0.00295809	0.0896971	0.0851268	2990/4669	2	GUSB/NAGLU
6	GO:0016054	organic acid catabolic process	16/245	252/18870	2.04729e-07	0.000304228	0.000276816	10588/587/11001/23564/30/3295/6822/51/7263/3033/56267/27349/51540/66002/51268/26061	16	MTHFS/BCAT2/SLC27A2/DDAH2/ACAA1/HSD17B4/SULT2A1/ACOX1/TST/HADH/KYAT3/MCAT/SCLY/CYP4F12/PIPOX/HACL1
6	GO:0046395	carboxylic acid catabolic process	16/245	252/18870	2.04729e-07	0.000304228	0.000276816	10588/587/11001/23564/30/3295/6822/51/7263/3033/56267/27349/51540/66002/51268/26061	16	MTHFS/BCAT2/SLC27A2/DDAH2/ACAA1/HSD17B4/SULT2A1/ACOX1/TST/HADH/KYAT3/MCAT/SCLY/CYP4F12/PIPOX/HACL1
6	GO:0044282	small molecule catabolic process	19/245	375/18870	4.90987e-07	0.000486405	0.000442578	10588/587/11001/23564/30/2027/2820/3295/6822/2582/51/7263/3033/56267/27349/51540/66002/51268/26061	19	MTHFS/BCAT2/SLC27A2/DDAH2/ACAA1/ENO3/GPD2/HSD17B4/SULT2A1/GALE/ACOX1/TST/HADH/KYAT3/MCAT/SCLY/CYP4F12/PIPOX/HACL1
6	GO:0007029	endoplasmic reticulum organization	10/245	100/18870	7.05058e-07	0.000523858	0.000476657	22872/2580/439/9217/10959/283820/23065/64225/92840/23344	10	SEC31A/GAK/GET3/VAPB/TMED2/NOMO2/EMC1/ATL2/REEP6/ESYT1
6	GO:0006631	fatty acid metabolic process	18/245	401/18870	5.44269e-06	0.00323513	0.00294364	427/1432/1622/11332/11001/718/30/4282/873/3295/22949/51/3033/27349/55198/66002/54995/26061	18	ASAH1/MAPK14/DBI/ACOT7/SLC27A2/C3/ACAA1/MIF/CBR1/HSD17B4/PTGR1/ACOX1/HADH/MCAT/APPL2/CYP4F12/OXSM/HACL1
6	GO:0019395	fatty acid oxidation	9/245	107/18870	1.07421e-05	0.00532093	0.00484149	1432/11001/30/3295/51/3033/27349/55198/26061	9	MAPK14/SLC27A2/ACAA1/HSD17B4/ACOX1/HADH/MCAT/APPL2/HACL1
6	GO:0034440	lipid oxidation	9/245	114/18870	1.79509e-05	0.00762145	0.00693472	1432/11001/30/3295/51/3033/27349/55198/26061	9	MAPK14/SLC27A2/ACAA1/HSD17B4/ACOX1/HADH/MCAT/APPL2/HACL1
6	GO:0006520	amino acid metabolic process	14/245	291/18870	2.883e-05	0.0107103	0.0097453	10588/3035/587/5198/23564/7453/2729/22929/56267/25973/92935/51540/56954/51268	14	MTHFS/HARS1/BCAT2/PFAS/DDAH2/WARS1/GCLC/SEPHS1/KYAT3/PARS2/MARS2/SCLY/NIT2/PIPOX
6	GO:0009259	ribonucleotide metabolic process	16/245	385/18870	4.63427e-05	0.0146171	0.0133	4715/4598/11332/11001/5198/4709/4695/3251/6390/51727/3295/6822/80347/53343/54995/51268	16	NDUFB9/ACOT7/SLC27A2/PFAS/NDUFB3/NDUFA2/HPRT1/SDHB/CMPK1/HSD17B4/SULT2A1/COASY/NUDT9/OXSM/PIPOX/MVK
6	GO:0032543	mitochondrial translation	9/245	130/18870	5.09521e-05	0.0146171	0.0133	55005/3035/65993/4528/740/64978/55052/63875/128308	9	RMND1/HARS1/MRPS34/MTIF2/MRPL49/MRPL38/MRPL20/MRPL17/MRPL55
6	GO:0072329	monocarboxylic acid catabolic process	9/245	131/18870	5.41008e-05	0.0146171	0.0133	11001/30/3295/6822/51/3033/27349/66002/26061	9	SLC27A2/ACAA1/HSD17B4/SULT2A1/ACOX1/HADH/MCAT/CYP4F12/HACL1
6	GO:0019693	ribose phosphate metabolic process	16/245	393/18870	5.91306e-05	0.0146447	0.0133251	4715/4598/11332/11001/5198/4709/4695/3251/6390/51727/3295/6822/80347/53343/54995/51268	16	NDUFB9/ACOT7/SLC27A2/PFAS/NDUFB3/NDUFA2/HPRT1/SDHB/CMPK1/HSD17B4/SULT2A1/COASY/NUDT9/OXSM/PIPOX/MVK
6	GO:0009062	fatty acid catabolic process	8/245	106/18870	7.26821e-05	0.0166163	0.0151191	11001/30/3295/51/3033/27349/66002/26061	8	SLC27A2/ACAA1/HSD17B4/ACOX1/HADH/MCAT/CYP4F12/HACL1
6	GO:0000038	very long-chain fatty acid metabolic process	5/245	35/18870	8.36438e-05	0.0177564	0.0161565	11001/30/3295/51/66002	5	SLC27A2/ACAA1/HSD17B4/ACOX1/CYP4F12
6	GO:0009150	purine ribonucleotide metabolic process	15/245	365/18870	9.07036e-05	0.0179714	0.0163521	4715/4598/11332/11001/5198/4709/4695/3251/6390/3295/6822/80347/53343/54995/51268	15	NDUFB9/ACOT7/SLC27A2/PFAS/NDUFB3/NDUFA2/HPRT1/SDHB/HSD17B4/SULT2A1/COASY/NUDT9/OXSM/PIPOX/MVK
6	GO:0051261	protein depolymerization	8/245	115/18870	0.000128991	0.0239602	0.0218012	57731/2580/9525/830/829/136319/10013/1073	8	SPTBN4/GAK/VPS4B/CAPZA2/CAPZA1/MTPN/HDAC6/CFL2
6	GO:1902903	regulation of supramolecular fiber organization	15/245	389/18870	0.00018236	0.0290858	0.026465	5058/4133/57731/9475/335/1496/830/829/136319/382/84952/5204/10013/1073/10787	15	PAK1/MAP2/SPTBN4/ROCK2/APOA1/CTNNA2/CAPZA2/CAPZA1/MTPN/ARF6/CGNL1/PFDN5/HDAC6/CFL2/NCKAP1
6	GO:0016575	histone deacetylation	4/245	23/18870	0.000202189	0.0290858	0.026465	5928/3065/5931/10013	4	RBBP4/HDAC1/RBBP7/HDAC6
6	GO:0043171	peptide catabolic process	4/245	23/18870	0.000202189	0.0290858	0.026465	1200/2028/4012/10404	4	TPP1/ENPEP/LNPEP/CPQ
6	GO:0030866	cortical actin cytoskeleton organization	5/245	42/18870	0.000203561	0.0290858	0.026465	9475/7430/382/5357/10787	5	ROCK2/EZR/ARF6/PLS1/NCKAP1
6	GO:0033865	nucleoside bisphosphate metabolic process	8/245	125/18870	0.00022957	0.0290858	0.026465	4598/11332/11001/3295/6822/80347/54995/51268	8	ACOT7/SLC27A2/HSD17B4/SULT2A1/COASY/OXSM/PIPOX/MVK
6	GO:0033875	ribonucleoside bisphosphate metabolic process	8/245	125/18870	0.00022957	0.0290858	0.026465	4598/11332/11001/3295/6822/80347/54995/51268	8	ACOT7/SLC27A2/HSD17B4/SULT2A1/COASY/OXSM/PIPOX/MVK
6	GO:0034032	purine nucleoside bisphosphate metabolic process	8/245	125/18870	0.00022957	0.0290858	0.026465	4598/11332/11001/3295/6822/80347/54995/51268	8	ACOT7/SLC27A2/HSD17B4/SULT2A1/COASY/OXSM/PIPOX/MVK
6	GO:0110053	regulation of actin filament organization	12/245	273/18870	0.000248582	0.0290858	0.026465	5058/57731/9475/335/1496/830/829/136319/382/84952/1073/10787	12	PAK1/SPTBN4/ROCK2/APOA1/CTNNA2/CAPZA2/CAPZA1/MTPN/ARF6/CGNL1/CFL2/NCKAP1
6	GO:0150116	regulation of cell-substrate junction organization	6/245	68/18870	0.000251698	0.0290858	0.026465	5747/9475/1845/382/57669/26073	6	PTK2/ROCK2/DUSP3/ARF6/EPB41L5/POLDIP2
6	GO:0090114	COPII-coated vesicle budding	5/245	44/18870	0.000254452	0.0290858	0.026465	10016/22872/9217/10959/56681	5	PDCD6/SEC31A/VAPB/TMED2/SAR1A
6	GO:0022411	cellular component disassembly	17/245	497/18870	0.000283831	0.0303498	0.0276152	57731/2580/9525/718/4528/830/1845/6597/829/136319/382/23770/493856/64601/10013/28985/1073	17	SPTBN4/GAK/VPS4B/C3/MTIF2/CAPZA2/DUSP3/SMARCA4/CAPZA1/MTPN/ARF6/FKBP8/CISD2/VPS16/HDAC6/MCTS1/CFL2
6	GO:0140053	mitochondrial gene expression	9/245	163/18870	0.000285934	0.0303498	0.0276152	55005/3035/65993/4528/740/64978/55052/63875/128308	9	RMND1/HARS1/MRPS34/MTIF2/MRPL49/MRPL38/MRPL20/MRPL17/MRPL55
6	GO:0006888	endoplasmic reticulum to Golgi vesicle-mediated transport	8/245	132/18870	0.000332592	0.0338784	0.0308258	10016/22872/11316/10652/9217/6845/10959/56681	8	PDCD6/SEC31A/COPE/YKT6/VAPB/VAMP7/TMED2/SAR1A
6	GO:1902904	negative regulation of supramolecular fiber organization	9/245	167/18870	0.000341975	0.0338784	0.0308258	4133/57731/1496/830/829/136319/84952/5204/10013	9	MAP2/SPTBN4/CTNNA2/CAPZA2/CAPZA1/MTPN/CGNL1/PFDN5/HDAC6
6	GO:0006163	purine nucleotide metabolic process	16/245	463/18870	0.000382349	0.0352577	0.0320809	4715/4598/11332/11001/5198/4709/4695/25796/3251/6390/3295/6822/80347/53343/54995/51268	16	NDUFB9/ACOT7/SLC27A2/PFAS/NDUFB3/NDUFA2/PGLS/HPRT1/SDHB/HSD17B4/SULT2A1/COASY/NUDT9/OXSM/PIPOX/MVK
6	GO:1901605	alpha-amino acid metabolic process	10/245	207/18870	0.000388373	0.0352577	0.0320809	10588/587/5198/23564/2729/22929/56267/51540/56954/51268	10	MTHFS/BCAT2/PFAS/DDAH2/GCLC/SEPHS1/KYAT3/SCLY/NIT2/PIPOX
6	GO:0007015	actin filament organization	16/245	464/18870	0.000391489	0.0352577	0.0320809	5058/57731/9475/335/7430/1496/830/829/136319/10093/382/84952/5357/1266/1073/10787	16	PAK1/SPTBN4/ROCK2/APOA1/EZR/CTNNA2/CAPZA2/CAPZA1/MTPN/ARPC4/ARF6/CGNL1/PLS1/CNN3/CFL2/NCKAP1
6	GO:0006635	fatty acid beta-oxidation	6/245	76/18870	0.000461212	0.0395714	0.0360059	11001/30/3295/51/3033/27349	6	SLC27A2/ACAA1/HSD17B4/ACOX1/HADH/MCAT
6	GO:0030865	cortical cytoskeleton organization	5/245	50/18870	0.000466016	0.0395714	0.0360059	9475/7430/382/5357/10787	5	ROCK2/EZR/ARF6/PLS1/NCKAP1
6	GO:0048193	Golgi vesicle transport	12/245	294/18870	0.000485124	0.0400497	0.036441	10016/22872/11316/2580/10652/9217/403/1785/6845/10959/9341/56681	12	PDCD6/SEC31A/COPE/GAK/YKT6/VAPB/ARL3/DNM2/VAMP7/TMED2/VAMP3/SAR1A
6	GO:0090158	endoplasmic reticulum membrane organization	3/245	13/18870	0.000561586	0.045109	0.0410445	9217/10959/64225	3	VAPB/TMED2/ATL2
6	GO:0001676	long-chain fatty acid metabolic process	7/245	110/18870	0.000584076	0.0456809	0.0415649	11332/11001/30/873/22949/66002/26061	7	ACOT7/SLC27A2/ACAA1/CBR1/PTGR1/CYP4F12/HACL1
6	GO:0030834	regulation of actin filament depolymerization	5/245	53/18870	0.000611568	0.0466046	0.0424054	57731/830/829/136319/1073	5	SPTBN4/CAPZA2/CAPZA1/MTPN/CFL2
6	GO:0150117	positive regulation of cell-substrate junction organization	4/245	31/18870	0.000662259	0.0479833	0.0436598	1845/382/57669/26073	4	DUSP3/ARF6/EPB41L5/POLDIP2
6	GO:0042743	hydrogen peroxide metabolic process	5/245	54/18870	0.000666923	0.0479833	0.0436598	25824/3040/3039/51/10013	5	PRDX5/HBA2/HBA1/ACOX1/HDAC6
6	GO:0035264	multicellular organism growth	8/245	147/18870	0.000681621	0.0479833	0.0436598	57731/7430/23770/2593/5357/10959/2395/55717	8	SPTBN4/EZR/FKBP8/GAMT/PLS1/TMED2/FXN/WDR11
6	GO:0044242	cellular lipid catabolic process	10/245	223/18870	0.00069424	0.0479833	0.0436598	427/11001/30/9588/3295/51/3033/27349/66002/26061	10	ASAH1/SLC27A2/ACAA1/PRDX6/HSD17B4/ACOX1/HADH/MCAT/CYP4F12/HACL1
6	GO:0072521	purine-containing compound metabolic process	16/245	493/18870	0.000752259	0.0508117	0.0462333	4715/4598/11332/11001/5198/4709/4695/25796/3251/6390/3295/6822/80347/53343/54995/51268	16	NDUFB9/ACOT7/SLC27A2/PFAS/NDUFB3/NDUFA2/PGLS/HPRT1/SDHB/HSD17B4/SULT2A1/COASY/NUDT9/OXSM/PIPOX/MVK
6	GO:0009260	ribonucleotide biosynthetic process	10/245	228/18870	0.00082303	0.0543566	0.0494588	4715/11332/11001/5198/4709/4695/3251/6390/51727/80347	10	NDUFB9/ACOT7/SLC27A2/PFAS/NDUFB3/NDUFA2/HPRT1/SDHB/CMPK1/COASY
6	GO:1901879	regulation of protein depolymerization	6/245	86/18870	0.000890743	0.0557808	0.0507547	57731/830/829/136319/10013/1073	6	SPTBN4/CAPZA2/CAPZA1/MTPN/HDAC6/CFL2
6	GO:0006476	protein deacetylation	5/245	58/18870	0.000926525	0.0557808	0.0507547	5928/3065/5931/23410/10013	5	RBBP4/HDAC1/RBBP7/SIRT3/HDAC6
6	GO:0030042	actin filament depolymerization	5/245	58/18870	0.000926525	0.0557808	0.0507547	57731/830/829/136319/1073	5	SPTBN4/CAPZA2/CAPZA1/MTPN/CFL2
6	GO:0030258	lipid modification	9/245	192/18870	0.000934839	0.0557808	0.0507547	1432/11001/30/3295/51/3033/27349/55198/26061	9	MAPK14/SLC27A2/ACAA1/HSD17B4/ACOX1/HADH/MCAT/APPL2/HACL1
6	GO:0006790	sulfur compound metabolic process	12/245	317/18870	0.000938439	0.0557808	0.0507547	4598/11332/11001/2799/4144/2729/3295/6822/2395/7263/54995/51268	12	ACOT7/SLC27A2/GNS/MAT2A/GCLC/HSD17B4/SULT2A1/FXN/TST/OXSM/PIPOX/MVK
6	GO:0010639	negative regulation of organelle organization	13/245	363/18870	0.000967567	0.0563845	0.051304	598/4133/57731/10040/1496/830/2729/829/136319/84952/2395/10493/10013	13	BCL2L1/MAP2/SPTBN4/TOM1L1/CTNNA2/CAPZA2/GCLC/CAPZA1/MTPN/CGNL1/FXN/VAT1/HDAC6
6	GO:0046390	ribose phosphate biosynthetic process	10/245	235/18870	0.00103579	0.0591993	0.0538652	4715/11332/11001/5198/4709/4695/3251/6390/51727/80347	10	NDUFB9/ACOT7/SLC27A2/PFAS/NDUFB3/NDUFA2/HPRT1/SDHB/CMPK1/COASY
6	GO:0032535	regulation of cellular component size	13/245	370/18870	0.00115019	0.0644972	0.0586858	4133/57731/7430/830/1785/829/136319/382/394/5357/10013/1073/10787	13	MAP2/SPTBN4/EZR/CAPZA2/DNM2/CAPZA1/MTPN/ARF6/ARHGAP5/PLS1/HDAC6/CFL2/NCKAP1
6	GO:0051494	negative regulation of cytoskeleton organization	8/245	163/18870	0.00133105	0.0691054	0.0628787	4133/57731/1496/830/829/136319/84952/10013	8	MAP2/SPTBN4/CTNNA2/CAPZA2/CAPZA1/MTPN/CGNL1/HDAC6
6	GO:0051258	protein polymerization	11/245	286/18870	0.00133809	0.0691054	0.0628787	5058/4133/57731/7283/830/829/136319/10093/382/7846/10787	11	PAK1/MAP2/SPTBN4/TUBG1/CAPZA2/CAPZA1/MTPN/ARPC4/ARF6/TUBA1A/NCKAP1
6	GO:0040014	regulation of multicellular organism growth	5/245	63/18870	0.00134862	0.0691054	0.0628787	57731/7430/2593/5357/2395	5	SPTBN4/EZR/GAMT/PLS1/FXN
6	GO:0051893	regulation of focal adhesion assembly	5/245	63/18870	0.00134862	0.0691054	0.0628787	5747/9475/1845/57669/26073	5	PTK2/ROCK2/DUSP3/EPB41L5/POLDIP2
6	GO:0090109	regulation of cell-substrate junction assembly	5/245	63/18870	0.00134862	0.0691054	0.0628787	5747/9475/1845/57669/26073	5	PTK2/ROCK2/DUSP3/EPB41L5/POLDIP2
6	GO:0032984	protein-containing complex disassembly	10/245	245/18870	0.00141601	0.0713286	0.0649016	57731/2580/9525/830/6597/829/136319/64601/10013/1073	10	SPTBN4/GAK/VPS4B/CAPZA2/SMARCA4/CAPZA1/MTPN/VPS16/HDAC6/CFL2
6	GO:0016042	lipid catabolic process	12/245	334/18870	0.00146479	0.0725557	0.0660181	427/11332/11001/30/9588/3295/6822/51/3033/27349/66002/26061	12	ASAH1/ACOT7/SLC27A2/ACAA1/PRDX6/HSD17B4/SULT2A1/ACOX1/HADH/MCAT/CYP4F12/HACL1
6	GO:0072659	protein localization to plasma membrane	11/245	290/18870	0.00149433	0.0728059	0.0662458	598/57731/2580/9475/7430/1000/382/5357/10959/9341/55667	11	BCL2L1/SPTBN4/GAK/ROCK2/EZR/CDH2/ARF6/PLS1/TMED2/VAMP3/DENND4C
6	GO:0006637	acyl-CoA metabolic process	6/245	96/18870	0.00157768	0.0729841	0.0664079	4598/11332/11001/3295/54995/51268	6	ACOT7/SLC27A2/HSD17B4/OXSM/PIPOX/MVK
6	GO:0035383	thioester metabolic process	6/245	96/18870	0.00157768	0.0729841	0.0664079	4598/11332/11001/3295/54995/51268	6	ACOT7/SLC27A2/HSD17B4/OXSM/PIPOX/MVK
6	GO:0032956	regulation of actin cytoskeleton organization	12/245	337/18870	0.00157912	0.0729841	0.0664079	5058/57731/9475/335/1496/830/829/136319/382/84952/1073/10787	12	PAK1/SPTBN4/ROCK2/APOA1/CTNNA2/CAPZA2/CAPZA1/MTPN/ARF6/CGNL1/CFL2/NCKAP1
6	GO:1901661	quinone metabolic process	4/245	39/18870	0.00159622	0.0729841	0.0664079	873/56997/66002/51805	4	CBR1/COQ8A/CYP4F12/COQ3
6	GO:0051693	actin filament capping	4/245	40/18870	0.00175571	0.0776633	0.0706655	57731/830/829/136319	4	SPTBN4/CAPZA2/CAPZA1/MTPN
6	GO:0006903	vesicle targeting	5/245	67/18870	0.00177695	0.0776633	0.0706655	10016/10652/10959/55717/56681	5	PDCD6/YKT6/TMED2/WDR11/SAR1A
6	GO:0035601	protein deacylation	5/245	67/18870	0.00177695	0.0776633	0.0706655	5928/3065/5931/23410/10013	5	RBBP4/HDAC1/RBBP7/SIRT3/HDAC6
6	GO:0098869	cellular oxidant detoxification	6/245	99/18870	0.00184665	0.0795397	0.0723728	4257/9588/25824/2952/3040/3039	6	MGST1/PRDX6/PRDX5/GSTT1/HBA2/HBA1
6	GO:0009152	purine ribonucleotide biosynthetic process	9/245	213/18870	0.00191975	0.0806175	0.0733535	4715/11332/11001/5198/4709/4695/3251/6390/80347	9	NDUFB9/ACOT7/SLC27A2/PFAS/NDUFB3/NDUFA2/HPRT1/SDHB/COASY
6	GO:0006418	tRNA aminoacylation for protein translation	4/245	41/18870	0.00192592	0.0806175	0.0733535	3035/7453/25973/92935	4	HARS1/WARS1/PARS2/MARS2
6	GO:0051648	vesicle localization	9/245	216/18870	0.00211099	0.0855164	0.077811	10016/4133/10652/9525/1000/1785/10959/55717/56681	9	PDCD6/MAP2/YKT6/VPS4B/CDH2/DNM2/TMED2/WDR11/SAR1A
6	GO:0150115	cell-substrate junction organization	6/245	102/18870	0.002149	0.0855164	0.077811	5747/9475/1845/382/57669/26073	6	PTK2/ROCK2/DUSP3/ARF6/EPB41L5/POLDIP2
6	GO:0098732	macromolecule deacylation	5/245	70/18870	0.00215805	0.0855164	0.077811	5928/3065/5931/23410/10013	5	RBBP4/HDAC1/RBBP7/SIRT3/HDAC6
6	GO:1901880	negative regulation of protein depolymerization	5/245	70/18870	0.00215805	0.0855164	0.077811	57731/830/829/136319/10013	5	SPTBN4/CAPZA2/CAPZA1/MTPN/HDAC6
6	GO:1990778	protein localization to cell periphery	12/245	353/18870	0.00232023	0.0907331	0.0825577	598/57731/2580/9475/7430/1000/403/382/5357/10959/9341/55667	12	BCL2L1/SPTBN4/GAK/ROCK2/EZR/CDH2/ARL3/ARF6/PLS1/TMED2/VAMP3/DENND4C
6	GO:0032482	Rab protein signal transduction	3/245	21/18870	0.00241878	0.0933587	0.0849467	5867/55667/53916	3	RAB4A/DENND4C/RAB4B
6	GO:0030835	negative regulation of actin filament depolymerization	4/245	44/18870	0.00250452	0.0942208	0.0857311	57731/830/829/136319	4	SPTBN4/CAPZA2/CAPZA1/MTPN
6	GO:0043039	tRNA aminoacylation	4/245	44/18870	0.00250452	0.0942208	0.0857311	3035/7453/25973/92935	4	HARS1/WARS1/PARS2/MARS2
6	GO:0033143	regulation of intracellular steroid hormone receptor signaling pathway	5/245	73/18870	0.00259552	0.0964235	0.0877354	23019/5058/6597/3065/10013	5	CNOT1/PAK1/SMARCA4/HDAC1/HDAC6
6	GO:0016482	cytosolic transport	8/245	182/18870	0.00265729	0.0974997	0.0887145	4133/2580/10652/9559/7430/400/9341/9779	8	MAP2/GAK/YKT6/VPS26A/EZR/ARL1/VAMP3/TBC1D5
6	GO:0043038	amino acid activation	4/245	45/18870	0.00272123	0.0986281	0.0897413	3035/7453/25973/92935	4	HARS1/WARS1/PARS2/MARS2
6	GO:2000036	regulation of stem cell population maintenance	5/245	74/18870	0.00275466	0.0986369	0.0897493	23019/6597/5928/3065/5931	5	CNOT1/SMARCA4/RBBP4/HDAC1/RBBP7
7	GO:0051017	actin filament bundle assembly	8/92	161/18870	1.196e-06	0.000954824	0.000819147	3925/4082/7791/389/90102/10580/55971/10458	8	STMN1/MARCKS/ZYX/RHOC/PHLDB2/SORBS1/BAIAP2L1/BAIAP2
7	GO:0061572	actin filament bundle organization	8/92	165/18870	1.4388e-06	0.000954824	0.000819147	3925/4082/7791/389/90102/10580/55971/10458	8	STMN1/MARCKS/ZYX/RHOC/PHLDB2/SORBS1/BAIAP2L1/BAIAP2
7	GO:1903311	regulation of mRNA metabolic process	11/92	362/18870	1.49269e-06	0.000954824	0.000819147	3183/3178/4904/1655/8531/3181/9775/10949/56829/54623/23185	11	HNRNPC/HNRNPA1/DDX5/YBX3/HNRNPA2B1/EIF4A3/HNRNPA0/ZC3HAV1/PAF1/LARP4B/YBX1
7	GO:0009067	aspartate family amino acid biosynthetic process	4/92	21/18870	2.97166e-06	0.00142566	0.00122307	5352/8985/440/84245	4	PLOD2/PLOD3/ASNS/MRI1
7	GO:0070935	3'-UTR-mediated mRNA stabilization	4/92	25/18870	6.18792e-06	0.00237493	0.00203746	3183/8531/10949/23185	4	HNRNPC/YBX3/HNRNPA0/LARP4B
7	GO:1903312	negative regulation of mRNA metabolic process	6/92	99/18870	8.86621e-06	0.00283571	0.00243276	3183/4904/8531/3181/10949/23185	6	HNRNPC/YBX3/HNRNPA2B1/HNRNPA0/LARP4B/YBX1
7	GO:0007015	actin filament organization	11/92	464/18870	1.58002e-05	0.00388273	0.00333101	55740/3925/4082/65108/7791/389/90102/10580/55971/23603/10458	11	ENAH/STMN1/MARCKS/MARCKSL1/ZYX/RHOC/PHLDB2/SORBS1/BAIAP2L1/CORO1C/BAIAP2
7	GO:0048255	mRNA stabilization	5/92	65/18870	1.61865e-05	0.00388273	0.00333101	3183/4904/8531/10949/23185	5	HNRNPC/YBX3/HNRNPA0/LARP4B/YBX1
7	GO:1902905	positive regulation of supramolecular fiber organization	7/92	175/18870	2.36217e-05	0.00503667	0.00432098	6249/348/1191/389/79709/55971/10458	7	CLIP1/APOE/CLU/RHOC/COLGALT1/BAIAP2L1/BAIAP2
7	GO:0043489	RNA stabilization	5/92	74/18870	3.04969e-05	0.00520534	0.00446568	3183/4904/8531/10949/23185	5	HNRNPC/YBX3/HNRNPA0/LARP4B/YBX1
7	GO:0051764	actin crosslink formation	3/92	13/18870	3.09608e-05	0.00520534	0.00446568	4082/55971/10458	3	MARCKS/BAIAP2L1/BAIAP2
7	GO:1902373	negative regulation of mRNA catabolic process	5/92	75/18870	3.25503e-05	0.00520534	0.00446568	3183/4904/8531/10949/23185	5	HNRNPC/YBX3/HNRNPA0/LARP4B/YBX1
7	GO:1902369	negative regulation of RNA catabolic process	5/92	87/18870	6.65549e-05	0.00982453	0.00842849	3183/4904/8531/10949/23185	5	HNRNPC/YBX3/HNRNPA0/LARP4B/YBX1
7	GO:0009066	aspartate family amino acid metabolic process	4/92	48/18870	8.73667e-05	0.0119755	0.0102738	5352/8985/440/84245	4	PLOD2/PLOD3/ASNS/MRI1
7	GO:1902903	regulation of supramolecular fiber organization	9/92	389/18870	0.000117879	0.0138175	0.011854	6249/348/1191/3925/389/90102/79709/55971/10458	9	CLIP1/APOE/CLU/STMN1/RHOC/PHLDB2/COLGALT1/BAIAP2L1/BAIAP2
7	GO:0050657	nucleic acid transport	6/92	158/18870	0.000123417	0.0138175	0.011854	23089/3178/4904/3181/9775/9908	6	PEG10/HNRNPA1/HNRNPA2B1/EIF4A3/G3BP2/YBX1
7	GO:0050658	RNA transport	6/92	158/18870	0.000123417	0.0138175	0.011854	23089/3178/4904/3181/9775/9908	6	PEG10/HNRNPA1/HNRNPA2B1/EIF4A3/G3BP2/YBX1
7	GO:0006402	mRNA catabolic process	8/92	310/18870	0.000136441	0.0138175	0.011854	3183/4904/1655/8531/9775/10949/56829/23185	8	HNRNPC/DDX5/YBX3/EIF4A3/HNRNPA0/ZC3HAV1/LARP4B/YBX1
7	GO:0051236	establishment of RNA localization	6/92	161/18870	0.000136807	0.0138175	0.011854	23089/3178/4904/3181/9775/9908	6	PEG10/HNRNPA1/HNRNPA2B1/EIF4A3/G3BP2/YBX1
7	GO:0034250	positive regulation of amide metabolic process	6/92	169/18870	0.000178204	0.016356	0.0140318	4904/8473/1191/8531/9775/23185	6	OGT/CLU/YBX3/EIF4A3/LARP4B/YBX1
7	GO:0019885	antigen processing and presentation of endogenous peptide antigen via MHC class I	3/92	23/18870	0.000185062	0.016356	0.0140318	3105/3107/6890	3	HLA-A/HLA-C/TAP1
7	GO:0030038	contractile actin filament bundle assembly	5/92	110/18870	0.000201887	0.016356	0.0140318	3925/7791/389/90102/10580	5	STMN1/ZYX/RHOC/PHLDB2/SORBS1
7	GO:0043149	stress fiber assembly	5/92	110/18870	0.000201887	0.016356	0.0140318	3925/7791/389/90102/10580	5	STMN1/ZYX/RHOC/PHLDB2/SORBS1
7	GO:0000377	RNA splicing, via transesterification reactions with bulged adenosine as nucleophile	8/92	332/18870	0.000217773	0.016356	0.0140318	3183/3178/1655/51747/3181/9775/220988/22913	8	HNRNPC/HNRNPA1/DDX5/LUC7L3/HNRNPA2B1/EIF4A3/HNRNPA3/RALY
7	GO:0000398	mRNA splicing, via spliceosome	8/92	332/18870	0.000217773	0.016356	0.0140318	3183/3178/1655/51747/3181/9775/220988/22913	8	HNRNPC/HNRNPA1/DDX5/LUC7L3/HNRNPA2B1/EIF4A3/HNRNPA3/RALY
7	GO:0061013	regulation of mRNA catabolic process	7/92	252/18870	0.000232592	0.016356	0.0140318	3183/4904/8531/9775/10949/56829/23185	7	HNRNPC/YBX3/EIF4A3/HNRNPA0/ZC3HAV1/LARP4B/YBX1
7	GO:0000375	RNA splicing, via transesterification reactions	8/92	336/18870	0.000236149	0.016356	0.0140318	3183/3178/1655/51747/3181/9775/220988/22913	8	HNRNPC/HNRNPA1/DDX5/LUC7L3/HNRNPA2B1/EIF4A3/HNRNPA3/RALY
7	GO:0002483	antigen processing and presentation of endogenous peptide antigen	3/92	25/18870	0.000238649	0.016356	0.0140318	3105/3107/6890	3	HLA-A/HLA-C/TAP1
7	GO:1901607	alpha-amino acid biosynthetic process	4/92	69/18870	0.000359031	0.0237579	0.020382	5352/8985/440/84245	4	PLOD2/PLOD3/ASNS/MRI1
7	GO:0051028	mRNA transport	5/92	127/18870	0.000392994	0.0251385	0.0215664	23089/3178/3181/9775/9908	5	PEG10/HNRNPA1/HNRNPA2B1/EIF4A3/G3BP2
7	GO:0006403	RNA localization	6/92	197/18870	0.000406192	0.0251446	0.0215716	23089/3178/4904/3181/9775/9908	6	PEG10/HNRNPA1/HNRNPA2B1/EIF4A3/G3BP2/YBX1
7	GO:0006401	RNA catabolic process	8/92	367/18870	0.000426263	0.0255625	0.0219301	3183/4904/1655/8531/9775/10949/56829/23185	8	HNRNPC/DDX5/YBX3/EIF4A3/HNRNPA0/ZC3HAV1/LARP4B/YBX1
7	GO:0061077	chaperone-mediated protein folding	4/92	75/18870	0.000493672	0.0275296	0.0236177	51303/10049/1191/10808	4	FKBP11/DNAJB6/CLU/HSPH1
7	GO:0000302	response to reactive oxygen species	6/92	205/18870	0.000501514	0.0275296	0.0236177	664/348/301/3162/5111/8878	6	APOE/ANXA1/HMOX1/PCNA/SQSTM1/BNIP3
7	GO:0019883	antigen processing and presentation of endogenous antigen	3/92	32/18870	0.000502102	0.0275296	0.0236177	3105/3107/6890	3	HLA-A/HLA-C/TAP1
7	GO:0008380	RNA splicing	9/92	478/18870	0.000538133	0.0275524	0.0236373	3183/3178/4904/1655/51747/3181/9775/220988/22913	9	HNRNPC/HNRNPA1/DDX5/LUC7L3/HNRNPA2B1/EIF4A3/HNRNPA3/RALY/YBX1
7	GO:0031330	negative regulation of cellular catabolic process	6/92	208/18870	0.000541439	0.0275524	0.0236373	3183/4904/3162/8531/10949/23185	6	HNRNPC/HMOX1/YBX3/HNRNPA0/LARP4B/YBX1
7	GO:0008652	amino acid biosynthetic process	4/92	77/18870	0.000545591	0.0275524	0.0236373	5352/8985/440/84245	4	PLOD2/PLOD3/ASNS/MRI1
7	GO:0045727	positive regulation of translation	5/92	141/18870	0.000633494	0.0311711	0.0267418	4904/8473/8531/9775/23185	5	OGT/YBX3/EIF4A3/LARP4B/YBX1
7	GO:0002474	antigen processing and presentation of peptide antigen via MHC class I	3/92	36/18870	0.000712671	0.0341904	0.029332	3105/3107/6890	3	HLA-A/HLA-C/TAP1
7	GO:0006457	protein folding	6/92	223/18870	0.000779596	0.0364889	0.0313039	51303/10049/1191/3301/10808/57003	6	FKBP11/DNAJB6/CLU/DNAJA1/HSPH1/CCDC47
7	GO:0015931	nucleobase-containing compound transport	6/92	225/18870	0.000816642	0.0373127	0.0320107	23089/3178/4904/3181/9775/9908	6	PEG10/HNRNPA1/HNRNPA2B1/EIF4A3/G3BP2/YBX1
7	GO:0062197	cellular response to chemical stress	7/92	317/18870	0.000914028	0.0407912	0.0349949	664/301/3162/5111/8531/3301/8878	7	ANXA1/HMOX1/PCNA/YBX3/DNAJA1/SQSTM1/BNIP3
7	GO:0046889	positive regulation of lipid biosynthetic process	4/92	90/18870	0.000981736	0.0412385	0.0353786	8473/348/301/10580	4	OGT/APOE/ANXA1/SORBS1
7	GO:0001886	endothelial cell morphogenesis	2/92	10/18870	0.0010315	0.0412385	0.0353786	8985/80781	2	PLOD3/COL18A1
7	GO:0018242	protein O-linked glycosylation via serine	2/92	10/18870	0.0010315	0.0412385	0.0353786	2590/2589	2	GALNT2/GALNT1
7	GO:0018243	protein O-linked glycosylation via threonine	2/92	10/18870	0.0010315	0.0412385	0.0353786	2590/2589	2	GALNT2/GALNT1
7	GO:0060717	chorion development	2/92	10/18870	0.0010315	0.0412385	0.0353786	10049/5654	2	DNAJB6/HTRA1
7	GO:1990000	amyloid fibril formation	3/92	42/18870	0.00112192	0.0439381	0.0376946	3178/348/1191	3	HNRNPA1/APOE/CLU
7	GO:0006493	protein O-linked glycosylation	4/92	97/18870	0.00129721	0.0497869	0.0427123	8473/8985/2590/2589	4	OGT/PLOD3/GALNT2/GALNT1
7	GO:0042542	response to hydrogen peroxide	4/92	101/18870	0.00150618	0.0566737	0.0486205	664/301/3162/5111	4	ANXA1/HMOX1/PCNA/BNIP3
7	GO:0009895	negative regulation of catabolic process	7/92	349/18870	0.00159055	0.0586975	0.0503568	3183/4904/8473/3162/8531/10949/23185	7	HNRNPC/OGT/HMOX1/YBX3/HNRNPA0/LARP4B/YBX1
7	GO:1903867	extraembryonic membrane development	2/92	13/18870	0.00177098	0.0629355	0.0539926	10049/5654	2	DNAJB6/HTRA1
7	GO:1905907	negative regulation of amyloid fibril formation	2/92	13/18870	0.00177098	0.0629355	0.0539926	348/1191	2	APOE/CLU
7	GO:1905475	regulation of protein localization to membrane	5/92	181/18870	0.00192688	0.0672305	0.0576773	8473/2817/8878/10580/9747	5	OGT/GPC1/SQSTM1/SORBS1/TCAF1
7	GO:0030336	negative regulation of cell migration	7/92	373/18870	0.00231548	0.0783793	0.0672418	8473/348/3162/55333/90102/23603/9747	7	OGT/APOE/HMOX1/SYNJ2BP/PHLDB2/CORO1C/TCAF1
7	GO:1902065	response to L-glutamate	2/92	15/18870	0.00236894	0.0783793	0.0672418	5111/10458	2	PCNA/BAIAP2
7	GO:2000767	positive regulation of cytoplasmic translation	2/92	15/18870	0.00236894	0.0783793	0.0672418	4904/8531	2	YBX3/YBX1
7	GO:2000278	regulation of DNA biosynthetic process	4/92	117/18870	0.00257804	0.0809216	0.0694229	3183/3178/5111/3181	4	HNRNPC/HNRNPA1/PCNA/HNRNPA2B1
7	GO:0071897	DNA biosynthetic process	5/92	194/18870	0.00260413	0.0809216	0.0694229	3183/3178/5111/3181/6240	5	HNRNPC/HNRNPA1/PCNA/HNRNPA2B1/RRM1
7	GO:0002486	antigen processing and presentation of endogenous peptide antigen via MHC class I via ER pathway, TAP-independent	2/92	16/18870	0.00269879	0.0809216	0.0694229	3105/3107	2	HLA-A/HLA-C
7	GO:0047484	regulation of response to osmotic stress	2/92	16/18870	0.00269879	0.0809216	0.0694229	5243/8531	2	ABCB1/YBX3
7	GO:0051895	negative regulation of focal adhesion assembly	2/92	16/18870	0.00269879	0.0809216	0.0694229	90102/23603	2	PHLDB2/CORO1C
7	GO:0150118	negative regulation of cell-substrate junction organization	2/92	16/18870	0.00269879	0.0809216	0.0694229	90102/23603	2	PHLDB2/CORO1C
7	GO:0031334	positive regulation of protein-containing complex assembly	5/92	198/18870	0.00284346	0.0824077	0.0706978	6249/1191/389/55971/10458	5	CLIP1/CLU/RHOC/BAIAP2L1/BAIAP2
7	GO:2000146	negative regulation of cell motility	7/92	388/18870	0.00288392	0.0824077	0.0706978	8473/348/3162/55333/90102/23603/9747	7	OGT/APOE/HMOX1/SYNJ2BP/PHLDB2/CORO1C/TCAF1
7	GO:0034655	nucleobase-containing compound catabolic process	8/92	496/18870	0.00290948	0.0824077	0.0706978	3183/4904/1655/8531/9775/10949/56829/23185	8	HNRNPC/DDX5/YBX3/EIF4A3/HNRNPA0/ZC3HAV1/LARP4B/YBX1
7	GO:0002476	antigen processing and presentation of endogenous peptide antigen via MHC class Ib	2/92	17/18870	0.00304895	0.0824077	0.0706978	3105/3107	2	HLA-A/HLA-C
7	GO:0002484	antigen processing and presentation of endogenous peptide antigen via MHC class I via ER pathway	2/92	17/18870	0.00304895	0.0824077	0.0706978	3105/3107	2	HLA-A/HLA-C
7	GO:0090083	regulation of inclusion body assembly	2/92	17/18870	0.00304895	0.0824077	0.0706978	10049/1191	2	DNAJB6/CLU
7	GO:1905906	regulation of amyloid fibril formation	2/92	17/18870	0.00304895	0.0824077	0.0706978	348/1191	2	APOE/CLU
7	GO:1904356	regulation of telomere maintenance via telomere lengthening	3/92	61/18870	0.00329032	0.0874866	0.075055	3183/3178/3181	3	HNRNPC/HNRNPA1/HNRNPA2B1
7	GO:0002428	antigen processing and presentation of peptide antigen via MHC class Ib	2/92	18/18870	0.00341923	0.0874866	0.075055	3105/3107	2	HLA-A/HLA-C
7	GO:0044070	regulation of monoatomic anion transport	2/92	18/18870	0.00341923	0.0874866	0.075055	5243/9747	2	ABCB1/TCAF1
7	GO:0071243	cellular response to arsenic-containing substance	2/92	18/18870	0.00341923	0.0874866	0.075055	3178/3162	2	HNRNPA1/HMOX1
7	GO:0031032	actomyosin structure organization	5/92	208/18870	0.00351104	0.0886539	0.0760564	3925/7791/389/90102/10580	5	STMN1/ZYX/RHOC/PHLDB2/SORBS1
7	GO:0050684	regulation of mRNA processing	4/92	129/18870	0.00366281	0.0912848	0.0783135	3178/1655/3181/54623	4	HNRNPA1/DDX5/HNRNPA2B1/PAF1
7	GO:0030199	collagen fibril organization	3/92	65/18870	0.00393782	0.0952568	0.0817211	8985/80781/79709	3	PLOD3/COL18A1/COLGALT1
7	GO:1902808	positive regulation of cell cycle G1/S phase transition	3/92	65/18870	0.00393782	0.0952568	0.0817211	301/6240/54623	3	ANXA1/RRM1/PAF1
7	GO:0061041	regulation of wound healing	4/92	133/18870	0.00408401	0.0952568	0.0817211	348/2244/301/90102	4	APOE/FGB/ANXA1/PHLDB2
7	GO:0031053	primary miRNA processing	2/92	20/18870	0.0042193	0.0952568	0.0817211	1655/3181	2	DDX5/HNRNPA2B1
7	GO:0032211	negative regulation of telomere maintenance via telomerase	2/92	20/18870	0.0042193	0.0952568	0.0817211	3183/3178	2	HNRNPC/HNRNPA1
7	GO:0043691	reverse cholesterol transport	2/92	20/18870	0.0042193	0.0952568	0.0817211	348/1191	2	APOE/CLU
7	GO:1900221	regulation of amyloid-beta clearance	2/92	20/18870	0.0042193	0.0952568	0.0817211	348/1191	2	APOE/CLU
7	GO:2001014	regulation of skeletal muscle cell differentiation	2/92	20/18870	0.0042193	0.0952568	0.0817211	1655/2817	2	DDX5/GPC1
7	GO:0070301	cellular response to hydrogen peroxide	3/92	67/18870	0.00428859	0.0956954	0.0820974	664/301/5111	3	ANXA1/PCNA/BNIP3
7	GO:0043254	regulation of protein-containing complex assembly	7/92	419/18870	0.00439357	0.096911	0.0831402	6249/348/1191/3925/389/55971/10458	7	CLIP1/APOE/CLU/STMN1/RHOC/BAIAP2L1/BAIAP2
7	GO:0040013	negative regulation of locomotion	7/92	423/18870	0.00462517	0.0991206	0.0850359	8473/348/3162/55333/90102/23603/9747	7	OGT/APOE/HMOX1/SYNJ2BP/PHLDB2/CORO1C/TCAF1
7	GO:0042060	wound healing	7/92	423/18870	0.00462517	0.0991206	0.0850359	5265/348/2244/301/3162/389/90102	7	SERPINA1/APOE/FGB/ANXA1/HMOX1/RHOC/PHLDB2
7	GO:0044794	positive regulation by host of viral process	2/92	21/18870	0.0046487	0.0991206	0.0850359	348/3482	2	APOE/IGF2R

## Sheet: MF
Cluster	ID	Description	GeneRatio	BgRatio	pvalue	p.adjust	qvalue	geneID	Count	gene_symbol
1	GO:0001618	virus receptor activity	6/51	79/18496	7.73558e-08	9.80577e-06	6.85196e-06	949/3673/6520/7037/3383/6510	6	SCARB1/ITGA2/SLC3A2/TFRC/ICAM1/SLC1A5
1	GO:0140272	exogenous protein binding	6/51	80/18496	8.34533e-08	9.80577e-06	6.85196e-06	949/3673/6520/7037/3383/6510	6	SCARB1/ITGA2/SLC3A2/TFRC/ICAM1/SLC1A5
1	GO:0043236	laminin binding	3/51	28/18496	6.16287e-05	0.00482758	0.00337336	3673/375790/3655	3	AGRN/ITGA2/ITGA6
1	GO:0043394	proteoglycan binding	3/51	36/18496	0.000132246	0.00776948	0.00542907	3673/6386/375790	3	AGRN/ITGA2/SDCBP
1	GO:0045296	cadherin binding	6/51	334/18496	0.000301115	0.0141524	0.00988924	6520/3337/1654/3655/55833/23670	6	SLC3A2/DNAJB1/DDX3X/ITGA6/UBAP2/CEMIP2
1	GO:0030544	Hsp70 protein binding	3/51	51/18496	0.000374647	0.014199	0.00992182	7917/3337/7037	3	BAG6/DNAJB1/TFRC
1	GO:0050840	extracellular matrix binding	3/51	55/18496	0.000468326	0.014199	0.00992182	3673/375790/3655	3	AGRN/ITGA2/ITGA6
1	GO:0042301	phosphate ion binding	2/51	12/18496	0.000483371	0.014199	0.00992182	57552/4860	2	NCEH1/PNP
1	GO:0005518	collagen binding	3/51	68/18496	0.000872366	0.0227785	0.0159169	3673/960/10491	3	ITGA2/CD44/CRTAP
1	GO:0043024	ribosomal small subunit binding	2/51	17/18496	0.00098729	0.0232013	0.0162123	1654/10209	2	DDX3X/EIF1
1	GO:0043395	heparan sulfate proteoglycan binding	2/51	18/18496	0.00110874	0.0236868	0.0165516	3673/375790	2	AGRN/ITGA2
1	GO:0001540	amyloid-beta binding	3/51	85/18496	0.00166363	0.0325793	0.0227654	949/3673/1471	3	SCARB1/ITGA2/CST3
1	GO:0001671	ATPase activator activity	2/51	27/18496	0.00250358	0.0420245	0.0293654	537/3337	2	ATP6AP1/DNAJB1
1	GO:0008143	poly(A) binding	2/51	27/18496	0.00250358	0.0420245	0.0293654	1654/9987	2	DDX3X/HNRNPDL
1	GO:0043022	ribosome binding	3/51	109/18496	0.00337579	0.0528873	0.036956	7917/1654/10209	3	BAG6/DDX3X/EIF1
1	GO:0070717	poly-purine tract binding	2/51	33/18496	0.00372654	0.0547335	0.038246	1654/9987	2	DDX3X/HNRNPDL
1	GO:0031072	heat shock protein binding	3/51	128/18496	0.00529195	0.0686304	0.0479567	7917/3337/7037	3	BAG6/DNAJB1/TFRC
1	GO:0140828	metal cation:monoatomic cation antiporter activity	2/51	41/18496	0.00570666	0.0686304	0.0479567	6520/7779	2	SLC3A2/SLC30A1
1	GO:0051087	protein-folding chaperone binding	3/51	133/18496	0.005885	0.0686304	0.0479567	7917/3337/7037	3	BAG6/DNAJB1/TFRC
1	GO:0015297	antiporter activity	3/51	135/18496	0.00613293	0.0686304	0.0479567	6520/6510/7779	3	SLC3A2/SLC1A5/SLC30A1
1	GO:0019838	growth factor binding	3/51	135/18496	0.00613293	0.0686304	0.0479567	6386/3655/25987	3	SDCBP/ITGA6/TSKU
1	GO:0002020	protease binding	3/51	142/18496	0.00704958	0.0729522	0.0509767	7917/1471/5054	3	BAG6/CST3/SERPINE1
1	GO:0015175	neutral L-amino acid transmembrane transporter activity	2/51	46/18496	0.00714	0.0729522	0.0509767	6520/6510	2	SLC3A2/SLC1A5
1	GO:0016763	pentosyltransferase activity	2/51	49/18496	0.00807013	0.0758593	0.053008	4860/5471	2	PNP/PPAT
1	GO:0060590	ATPase regulator activity	2/51	49/18496	0.00807013	0.0758593	0.053008	537/3337	2	ATP6AP1/DNAJB1
1	GO:0005178	integrin binding	3/51	154/18496	0.00880166	0.0795534	0.0555894	3673/3383/3655	3	ITGA2/ICAM1/ITGA6
1	GO:0004866	endopeptidase inhibitor activity	3/51	168/18496	0.0111421	0.0935145	0.0653449	1471/5055/5054	3	CST3/SERPINB2/SERPINE1
1	GO:0043021	ribonucleoprotein complex binding	3/51	168/18496	0.0111421	0.0935145	0.0653449	7917/1654/10209	3	BAG6/DDX3X/EIF1
2	GO:0016616	oxidoreductase activity, acting on the CH-OH group of donors, NAD or NADP as acceptor	18/98	125/18496	3.19299e-21	1.0026e-18	8.26817e-19	8630/8608/3417/22977/9563/125/124/127/128/3248/2819/130/218/2194/5226/51478/6652/7264	18	HSD17B6/RDH16/IDH1/AKR7A3/H6PD/ADH1B/ADH1A/ADH4/ADH5/HPGD/GPD1/ADH6/ALDH3A1/FASN/PGD/HSD17B7/SORD/GFUS
2	GO:0016614	oxidoreductase activity, acting on CH-OH group of donors	18/98	135/18496	1.35273e-20	2.12379e-18	1.75143e-18	8630/8608/3417/22977/9563/125/124/127/128/3248/2819/130/218/2194/5226/51478/6652/7264	18	HSD17B6/RDH16/IDH1/AKR7A3/H6PD/ADH1B/ADH1A/ADH4/ADH5/HPGD/GPD1/ADH6/ALDH3A1/FASN/PGD/HSD17B7/SORD/GFUS
2	GO:0004745	NAD-retinol dehydrogenase activity	6/98	20/18496	6.91661e-10	7.23939e-08	5.97013e-08	8630/8608/125/124/127/130	6	HSD17B6/RDH16/ADH1B/ADH1A/ADH4/ADH6
2	GO:0018455	alcohol dehydrogenase [NAD(P)+] activity	5/98	10/18496	9.29497e-10	7.29655e-08	6.01727e-08	125/124/127/128/130	5	ADH1B/ADH1A/ADH4/ADH5/ADH6
2	GO:0051287	NAD binding	7/98	53/18496	1.19147e-08	7.48245e-07	6.17058e-07	3417/127/5860/3248/2819/6652/316	7	IDH1/ADH4/QDPR/HPGD/GPD1/SORD/AOX1
2	GO:0019842	vitamin binding	8/98	150/18496	1.31808e-06	6.89794e-05	5.68855e-05	127/189/2875/1491/2194/27232/113675/64902	8	ADH4/AGXT/GPT/CTH/FASN/GNMT/SDSL/AGXT2
2	GO:0004030	aldehyde dehydrogenase [NAD(P)+] activity	4/98	17/18496	1.67267e-06	7.50312e-05	6.18762e-05	10840/127/128/218	4	ALDH1L1/ADH4/ADH5/ALDH3A1
2	GO:0016903	oxidoreductase activity, acting on the aldehyde or oxo group of donors	5/98	48/18496	5.38565e-06	0.000211387	0.000174325	10840/127/128/218/316	5	ALDH1L1/ADH4/ADH5/ALDH3A1/AOX1
2	GO:0030170	pyridoxal phosphate binding	5/98	56/18496	1.16187e-05	0.000398239	0.000328417	189/2875/1491/113675/64902	5	AGXT/GPT/CTH/SDSL/AGXT2
2	GO:0070279	vitamin B6 binding	5/98	57/18496	1.26828e-05	0.000398239	0.000328417	189/2875/1491/113675/64902	5	AGXT/GPT/CTH/SDSL/AGXT2
2	GO:0009055	electron transfer activity	6/98	117/18496	3.6913e-05	0.0010537	0.000868956	8630/8608/22977/5860/128/7264	6	HSD17B6/RDH16/AKR7A3/QDPR/ADH5/GFUS
2	GO:0016620	oxidoreductase activity, acting on the aldehyde or oxo group of donors, NAD or NADP as acceptor	4/98	39/18496	5.28637e-05	0.00138327	0.00114074	10840/127/128/218	4	ALDH1L1/ADH4/ADH5/ALDH3A1
2	GO:0004029	aldehyde dehydrogenase (NAD+) activity	3/98	15/18496	6.26648e-05	0.0015136	0.00124822	10840/128/218	3	ALDH1L1/ADH5/ALDH3A1
2	GO:0008392	arachidonic acid epoxygenase activity	3/98	16/18496	7.68295e-05	0.00172318	0.00142106	1558/1571/1559	3	CYP2C8/CYP2E1/CYP2C9
2	GO:0008391	arachidonic acid monooxygenase activity	3/98	18/18496	0.000111093	0.00232555	0.00191782	1558/1571/1559	3	CYP2C8/CYP2E1/CYP2C9
2	GO:0050661	NADP binding	4/98	53/18496	0.00017782	0.00348972	0.00287788	3417/9563/5860/5226	4	IDH1/H6PD/QDPR/PGD
2	GO:0016765	transferase activity, transferring alkyl or aryl (other than methyl) groups	4/98	60/18496	0.000287849	0.00531673	0.00438457	10314/2224/9446/4143	4	FDPS/GSTO1/MAT1A/LANCL1
2	GO:0008483	transaminase activity	3/98	25/18496	0.000304814	0.00531731	0.00438505	189/2875/64902	3	AGXT/GPT/AGXT2
2	GO:0016769	transferase activity, transferring nitrogenous groups	3/98	26/18496	0.000343251	0.00538905	0.0044442	189/2875/64902	3	AGXT/GPT/AGXT2
2	GO:0070330	aromatase activity	3/98	26/18496	0.000343251	0.00538905	0.0044442	1558/1571/1559	3	CYP2C8/CYP2E1/CYP2C9
2	GO:0030145	manganese ion binding	4/98	64/18496	0.000369041	0.00551804	0.00455058	383/5566/5494/131870	4	ARG1/PRKACA/PPM1A/NUDT16
2	GO:0004033	aldo-keto reductase (NADP) activity	3/98	30/18496	0.000527831	0.00753359	0.00621275	22977/127/218	3	AKR7A3/ADH4/ALDH3A1
2	GO:0031406	carboxylic acid binding	6/98	195/18496	0.000598964	0.00803725	0.0066281	6279/2168/128/189/1373/27232	6	S100A8/FABP1/ADH5/AGXT/CPS1/GNMT
2	GO:0016829	lyase activity	6/98	196/18496	0.000615269	0.00803725	0.0066281	229/4597/1491/2194/26007/113675	6	ALDOB/MVD/CTH/FASN/TKFC/SDSL
2	GO:0033764	steroid dehydrogenase activity, acting on the CH-OH group of donors, NAD or NADP as acceptor	3/98	32/18496	0.000639908	0.00803725	0.0066281	8630/8608/51478	3	HSD17B6/RDH16/HSD17B7
2	GO:0043177	organic acid binding	6/98	207/18496	0.000818344	0.00970767	0.00800566	6279/2168/128/189/1373/27232	6	S100A8/FABP1/ADH5/AGXT/CPS1/GNMT
2	GO:0016229	steroid dehydrogenase activity	3/98	35/18496	0.000834736	0.00970767	0.00800566	8630/8608/51478	3	HSD17B6/RDH16/HSD17B7
2	GO:0032050	clathrin heavy chain binding	2/98	10/18496	0.00121633	0.0129385	0.0106701	10043/4035	2	TOM1/LRP1
2	GO:0000287	magnesium ion binding	6/98	224/18496	0.00122976	0.0129385	0.0106701	3417/5566/2053/5494/5236/131870	6	IDH1/PRKACA/EPHX2/PPM1A/PGM1/NUDT16
2	GO:0016790	thiolester hydrolase activity	3/98	40/18496	0.00123617	0.0129385	0.0106701	2194/570/2098	3	FASN/BAAT/ESD
2	GO:0016725	oxidoreductase activity, acting on CH or CH2 groups	2/98	11/18496	0.00148149	0.0149783	0.0123522	1558/1559	2	CYP2C8/CYP2C9
2	GO:0016712	oxidoreductase activity, acting on paired donors, with incorporation or reduction of molecular oxygen, reduced flavin or flavoprotein as one donor, and incorporation of one atom of oxygen	3/98	43/18496	0.00152645	0.0149783	0.0123522	1558/1571/1559	3	CYP2C8/CYP2E1/CYP2C9
2	GO:0005504	fatty acid binding	3/98	48/18496	0.00209881	0.0199705	0.0164691	6279/2168/128	3	S100A8/FABP1/ADH5
2	GO:0016597	amino acid binding	3/98	51/18496	0.00249824	0.023072	0.0190269	189/1373/27232	3	AGXT/CPS1/GNMT
2	GO:0016208	AMP binding	2/98	15/18496	0.00278952	0.025026	0.0206383	5571/55902	2	PRKAG1/ACSS2
2	GO:0008242	omega peptidase activity	2/98	17/18496	0.00358826	0.0304518	0.0251127	327/2687	2	APEH/GGT5
2	GO:0036041	long-chain fatty acid binding	2/98	17/18496	0.00358826	0.0304518	0.0251127	6279/2168	2	S100A8/FABP1
2	GO:0016646	oxidoreductase activity, acting on the CH-NH group of donors, NAD or NADP as acceptor	2/98	18/18496	0.00402291	0.0332419	0.0274137	10840/5860	2	ALDH1L1/QDPR
2	GO:0004303	estradiol 17-beta-dehydrogenase [NAD(P)] activity	2/98	19/18496	0.00448073	0.0360756	0.0297506	8630/51478	2	HSD17B6/HSD17B7
2	GO:1904047	S-adenosyl-L-methionine binding	2/98	20/18496	0.00496148	0.0389476	0.0321191	7172/27232	2	TPMT/GNMT
2	GO:0019200	carbohydrate kinase activity	2/98	21/18496	0.0054649	0.0418531	0.0345152	55277/9942	2	FGGY/XYLB
2	GO:0043621	protein self-association	3/98	70/18496	0.00610809	0.0456653	0.0376589	24139/189/7273	3	EML2/AGXT/TTN
2	GO:0008106	alcohol dehydrogenase (NADP+) activity	2/98	23/18496	0.00653876	0.0477482	0.0393766	127/218	2	ADH4/ALDH3A1
2	GO:0016747	acyltransferase activity, transferring groups other than amino-acyl groups	5/98	225/18496	0.00692874	0.049446	0.0407768	2194/570/10249/84836/39	5	FASN/BAAT/GLYAT/ABHD14B/ACAT2
2	GO:0008395	steroid hydroxylase activity	2/98	26/18496	0.00831346	0.0580094	0.0478388	1558/1559	2	CYP2C8/CYP2C9
2	GO:0033293	monocarboxylic acid binding	3/98	79/18496	0.00852735	0.0582085	0.048003	6279/2168/128	3	S100A8/FABP1/ADH5
2	GO:0005506	iron ion binding	4/98	153/18496	0.00891568	0.0585332	0.0482708	1558/1571/1559/316	4	CYP2C8/CYP2E1/CYP2C9/AOX1
2	GO:0004364	glutathione transferase activity	2/98	27/18496	0.00894776	0.0585332	0.0482708	10314/9446	2	GSTO1/LANCL1
2	GO:0016645	oxidoreductase activity, acting on the CH-NH group of donors	2/98	28/18496	0.00960303	0.0612844	0.0505396	10840/5860	2	ALDH1L1/QDPR
2	GO:0016209	antioxidant activity	3/98	83/18496	0.00975866	0.0612844	0.0505396	3240/2168/9446	3	HP/FABP1/GSTO1
2	GO:0072341	modified amino acid binding	3/98	84/18496	0.0100818	0.0620696	0.0511871	1373/2194/27232	3	CPS1/FASN/GNMT
2	GO:0070325	lipoprotein particle receptor binding	2/98	29/18496	0.010279	0.0620696	0.0511871	10314/4035	2	LRP1/LANCL1
2	GO:0016410	N-acyltransferase activity	3/98	94/18496	0.0136561	0.0802023	0.0661407	570/10249/84836	3	BAAT/GLYAT/ABHD14B
2	GO:0015020	glucuronosyltransferase activity	2/98	34/18496	0.013962	0.0802023	0.0661407	7363/7366	2	UGT2B4/UGT2B15
2	GO:0016407	acetyltransferase activity	3/98	95/18496	0.0140482	0.0802023	0.0661407	2194/84836/39	3	FASN/ABHD14B/ACAT2
2	GO:0030246	carbohydrate binding	5/98	273/18496	0.0150789	0.0845494	0.0697256	229/9563/325/6888/6652	5	ALDOB/H6PD/APCS/TALDO1/SORD
2	GO:0016709	oxidoreductase activity, acting on paired donors, with incorporation or reduction of molecular oxygen, NAD(P)H as one donor, and incorporation of one atom of oxygen	2/98	38/18496	0.0172584	0.0950726	0.0784038	1571/1559	2	CYP2E1/CYP2C9
2	GO:0004497	monooxygenase activity	3/98	104/18496	0.0178648	0.0967164	0.0797594	1558/1571/1559	3	CYP2C8/CYP2E1/CYP2C9
3	GO:0001671	ATPase activator activity	2/25	27/18496	0.000603014	0.0453936	0.0262805	54431/11080	2	DNAJC10/DNAJB4
3	GO:0016853	isomerase activity	3/25	158/18496	0.00122529	0.0453936	0.0262805	1652/100037417/128240	3	DDT/NAXE
3	GO:0016860	intramolecular oxidoreductase activity	2/25	49/18496	0.0019839	0.0453936	0.0262805	1652/100037417	2	DDT
3	GO:0060590	ATPase regulator activity	2/25	49/18496	0.0019839	0.0453936	0.0262805	54431/11080	2	DNAJC10/DNAJB4
3	GO:0016829	lyase activity	3/25	196/18496	0.00226968	0.0453936	0.0262805	4259/1652/100037417	3	MGST3/DDT
3	GO:0016765	transferase activity, transferring alkyl or aryl (other than methyl) groups	2/25	60/18496	0.00295895	0.0493158	0.0285513	4259/326625	2	MGST3/MMAB
4	GO:0003735	structural constituent of ribosome	11/151	176/18496	2.148e-07	6.52992e-05	6.05963e-05	6125/6143/6158/6160/4701/6205/6227/64969/64960/219927/57129	11	RPL5/RPL19/RPL28/NDUFA7/RPS11/RPS21/MRPS5/MRPS15/MRPL21/MRPL47/RPL31
4	GO:0008135	translation factor activity, RNA binding	6/151	85/18496	6.89294e-05	0.00971167	0.00901222	9669/8667/728689/2935/8894/23708	6	EIF5B/EIF3H/EIF3CL/GSPT1/EIF2S2/GSPT2
4	GO:0045296	cadherin binding	11/151	334/18496	9.58389e-05	0.00971167	0.00901222	54874/11273/3898/5756/2017/3927/6455/128866/26136/10726/50848	11	ATXN2L/LAD1/TWF1/CTTN/LASP1/SH3GL1/CHMP4B/TES/NUDC/F11R/FNBP1L
4	GO:0016004	phospholipase activator activity	3/151	15/18496	0.000225834	0.0171634	0.0159273	2760/6810/9373	3	GM2A/STX4/PLAA
4	GO:0090079	translation regulator activity, nucleic acid binding	6/151	110/18496	0.000285645	0.0173672	0.0161164	9669/8667/728689/2935/8894/23708	6	EIF5B/EIF3H/EIF3CL/GSPT1/EIF2S2/GSPT2
4	GO:0060229	lipase activator activity	3/151	19/18496	0.000469565	0.0237913	0.0220778	2760/6810/9373	3	GM2A/STX4/PLAA
4	GO:0003743	translation initiation factor activity	4/151	51/18496	0.000791724	0.0343834	0.0319071	9669/8667/728689/8894	4	EIF5B/EIF3H/EIF3CL/EIF2S2
5	GO:0030515	snoRNA binding	6/147	32/18496	1.73847e-07	5.65002e-05	5.14221e-05	55651/705/55272/54433/55813/10885	6	NHP2/BYSL/IMP3/GAR1/UTP6/WDR3
5	GO:0002162	dystroglycan binding	3/147	11/18496	7.74523e-05	0.00899764	0.00818894	375790/10551/23332	3	AGRN/AGR2/CLASP1
5	GO:0003735	structural constituent of ribosome	8/147	176/18496	8.30551e-05	0.00899764	0.00818894	51073/6133/10573/6150/124995/55272/29088/51116	8	MRPL4/RPL9/MRPL28/MRPL23/MRPL10/IMP3/MRPL15/MRPS2
5	GO:0008137	NADH dehydrogenase (ubiquinone) activity	4/147	41/18496	0.000308594	0.0179963	0.0163788	4729/4725/4722/4702	4	NDUFV2/NDUFS5/NDUFS3/NDUFA8
5	GO:0016859	cis-trans isomerase activity	4/147	42/18496	0.000338985	0.0179963	0.0163788	2954/2286/5480/5481	4	GSTZ1/FKBP2/PPIC/PPID
5	GO:0050136	NADH dehydrogenase (quinone) activity	4/147	42/18496	0.000338985	0.0179963	0.0163788	4729/4725/4722/4702	4	NDUFV2/NDUFS5/NDUFS3/NDUFA8
5	GO:0003954	NADH dehydrogenase activity	4/147	44/18496	0.0004061	0.0179963	0.0163788	4729/4725/4722/4702	4	NDUFV2/NDUFS5/NDUFS3/NDUFA8
5	GO:0003955	NAD(P)H dehydrogenase (quinone) activity	4/147	45/18496	0.000442986	0.0179963	0.0163788	4729/4725/4722/4702	4	NDUFV2/NDUFS5/NDUFS3/NDUFA8
5	GO:0070034	telomerase RNA binding	3/147	22/18496	0.000677982	0.0244827	0.0222822	55651/6634/54433	3	NHP2/SNRPD3/GAR1
5	GO:0016655	oxidoreductase activity, acting on NAD(P)H, quinone or similar compound as acceptor	4/147	57/18496	0.001091	0.0354574	0.0322705	4729/4725/4722/4702	4	NDUFV2/NDUFS5/NDUFS3/NDUFA8
5	GO:0015453	oxidoreduction-driven active transmembrane transporter activity	4/147	68/18496	0.00210275	0.0621268	0.056543	4729/4725/4722/4702	4	NDUFV2/NDUFS5/NDUFS3/NDUFA8
5	GO:0003755	peptidyl-prolyl cis-trans isomerase activity	3/147	39/18496	0.00364561	0.0987353	0.0898611	2286/5480/5481	3	FKBP2/PPIC/PPID
6	GO:0005525	GTP binding	22/252	382/18496	1.43133e-08	6.07046e-06	5.09628e-06	51807/84790/11020/1819/5867/7283/403/400/4528/22929/1785/5869/382/10376/7277/394/10381/53916/7846/64225/64121/56681	22	TUBA1C/DRG2/RAB4A/TUBG1/ARL3/ARL1/MTIF2/SEPHS1/DNM2/RAB5B/ARF6/TUBA1B/TUBA4A/ARHGAP5/TUBB3/RAB4B/TUBA1A/ATL2/RRAGC/SAR1A/TUBA8/IFT27
6	GO:0019001	guanyl nucleotide binding	22/252	403/18496	3.72421e-08	6.07046e-06	5.09628e-06	51807/84790/11020/1819/5867/7283/403/400/4528/22929/1785/5869/382/10376/7277/394/10381/53916/7846/64225/64121/56681	22	TUBA1C/DRG2/RAB4A/TUBG1/ARL3/ARL1/MTIF2/SEPHS1/DNM2/RAB5B/ARF6/TUBA1B/TUBA4A/ARHGAP5/TUBB3/RAB4B/TUBA1A/ATL2/RRAGC/SAR1A/TUBA8/IFT27
6	GO:0032561	guanyl ribonucleotide binding	22/252	403/18496	3.72421e-08	6.07046e-06	5.09628e-06	51807/84790/11020/1819/5867/7283/403/400/4528/22929/1785/5869/382/10376/7277/394/10381/53916/7846/64225/64121/56681	22	TUBA1C/DRG2/RAB4A/TUBG1/ARL3/ARL1/MTIF2/SEPHS1/DNM2/RAB5B/ARF6/TUBA1B/TUBA4A/ARHGAP5/TUBB3/RAB4B/TUBA1A/ATL2/RRAGC/SAR1A/TUBA8/IFT27
6	GO:0005200	structural constituent of cytoskeleton	11/252	112/18496	3.77025e-07	4.60913e-05	3.86947e-05	51807/84790/57731/7283/1496/10093/10376/7277/10381/5357/7846	11	TUBA1C/SPTBN4/TUBG1/CTNNA2/ARPC4/TUBA1B/TUBA4A/TUBB3/PLS1/TUBA1A/TUBA8
6	GO:0003924	GTPase activity	16/252	333/18496	1.42922e-05	0.00139778	0.00117347	11020/1819/5867/403/400/4528/1785/5869/382/10376/394/10381/53916/64225/64121/56681	16	DRG2/RAB4A/ARL3/ARL1/MTIF2/DNM2/RAB5B/ARF6/TUBA1B/ARHGAP5/TUBB3/RAB4B/ATL2/RRAGC/SAR1A/IFT27
6	GO:0000287	magnesium ion binding	12/252	224/18496	6.07989e-05	0.00495511	0.00415992	10016/4598/8566/3251/250/2027/403/2237/2729/5464/64121/26061	12	PDCD6/PDXK/HPRT1/ALPP/ENO3/ARL3/FEN1/GCLC/PPA1/RRAGC/HACL1/MVK
6	GO:0004601	peroxidase activity	6/252	55/18496	9.99101e-05	0.00697943	0.00585939	4257/9588/25824/2952/3040/3039	6	MGST1/PRDX6/PRDX5/GSTT1/HBA2/HBA1
6	GO:0016684	oxidoreductase activity, acting on peroxide as acceptor	6/252	57/18496	0.000122257	0.00747294	0.0062737	4257/9588/25824/2952/3040/3039	6	MGST1/PRDX6/PRDX5/GSTT1/HBA2/HBA1
6	GO:0016634	oxidoreductase activity, acting on the CH-CH group of donors, oxygen as acceptor	3/252	10/18496	0.000279406	0.0151811	0.0127448	30/1371/51	3	ACAA1/CPOX/ACOX1
6	GO:0140104	molecular carrier activity	7/252	95/18496	0.000319769	0.0156367	0.0131274	81611/3839/439/3040/3039/2395/23065	7	ANP32E/KPNA3/GET3/HBA2/HBA1/FXN/EMC1
6	GO:0003779	actin binding	16/252	438/18496	0.00035299	0.015692	0.0131738	5747/57731/7430/1496/830/829/10093/5357/1266/23307/79789/64601/29780/55742/10013/1073	16	PTK2/SPTBN4/EZR/CTNNA2/CAPZA2/CAPZA1/ARPC4/PLS1/CNN3/FKBP15/CLMN/VPS16/PARVB/PARVA/HDAC6/CFL2
6	GO:0016874	ligase activity	9/252	166/18496	0.000463867	0.0189026	0.0158691	10588/3035/8634/11001/5198/7453/2729/25973/92935	9	MTHFS/HARS1/RTCA/SLC27A2/PFAS/WARS1/GCLC/PARS2/MARS2
6	GO:0051015	actin filament binding	10/252	208/18496	0.000586529	0.0220625	0.018522	57731/7430/1496/830/829/10093/5357/1266/79789/1073	10	SPTBN4/EZR/CTNNA2/CAPZA2/CAPZA1/ARPC4/PLS1/CNN3/CLMN/CFL2
6	GO:0045296	cadherin binding	13/252	334/18496	0.000700891	0.0244811	0.0205524	7458/7112/10652/9217/7430/1000/1496/9588/829/1266/55379/55742/51400	13	EIF4H/TMPO/YKT6/VAPB/EZR/CDH2/CTNNA2/PRDX6/CAPZA1/CNN3/LRRC59/PARVA/PPME1
6	GO:0016209	antioxidant activity	6/252	83/18496	0.000947562	0.0307853	0.025845	4257/9588/25824/2952/3040/3039	6	MGST1/PRDX6/PRDX5/GSTT1/HBA2/HBA1
6	GO:0016846	carbon-sulfur lyase activity	3/252	15/18496	0.00100729	0.0307853	0.025845	2739/56267/51540	3	GLO1/KYAT3/SCLY
6	GO:0016627	oxidoreductase activity, acting on the CH-CH group of donors	5/252	60/18496	0.00133828	0.0384952	0.0323176	30/6390/1371/22949/51	5	ACAA1/SDHB/CPOX/PTGR1/ACOX1
6	GO:0016853	isomerase activity	8/252	158/18496	0.00147911	0.0401825	0.0337341	4282/3295/5478/23770/2582/10130/5524/23307	8	MIF/HSD17B4/PPIA/FKBP8/GALE/PDIA6/PTPA/FKBP15
6	GO:0003755	peptidyl-prolyl cis-trans isomerase activity	4/252	39/18496	0.00190281	0.0489724	0.0411134	5478/23770/5524/23307	4	PPIA/FKBP8/PTPA/FKBP15
6	GO:0004812	aminoacyl-tRNA ligase activity	4/252	41/18496	0.00229355	0.0525456	0.0441132	3035/7453/25973/92935	4	HARS1/WARS1/PARS2/MARS2
6	GO:0016875	ligase activity, forming carbon-oxygen bonds	4/252	41/18496	0.00229355	0.0525456	0.0441132	3035/7453/25973/92935	4	HARS1/WARS1/PARS2/MARS2
6	GO:0016859	cis-trans isomerase activity	4/252	42/18496	0.00250821	0.0525456	0.0441132	5478/23770/5524/23307	4	PPIA/FKBP8/PTPA/FKBP15
6	GO:0016614	oxidoreductase activity, acting on CH-OH group of donors	7/252	135/18496	0.00253323	0.0525456	0.0441132	25979/873/2820/3295/22949/3033/246181	7	DHRS7B/CBR1/GPD2/HSD17B4/PTGR1/HADH/AKR7L
6	GO:0008238	exopeptidase activity	6/252	102/18496	0.00272976	0.0525456	0.0441132	1200/5476/2028/63929/4012/10404	6	TPP1/CTSA/ENPEP/XPNPEP3/LNPEP/CPQ
6	GO:0004407	histone deacetylase activity	3/252	21/18496	0.00277202	0.0525456	0.0441132	3065/23410/10013	3	HDAC1/SIRT3/HDAC6
6	GO:0016811	hydrolase activity, acting on carbon-nitrogen (but not peptide) bonds, in linear amides	5/252	71/18496	0.00282705	0.0525456	0.0441132	427/3065/56954/23410/10013	5	ASAH1/HDAC1/NIT2/SIRT3/HDAC6
6	GO:0003735	structural constituent of ribosome	8/252	176/18496	0.00290129	0.0525456	0.0441132	65993/6168/6207/740/55133/55052/63875/128308	8	MRPS34/RPL37A/RPS13/MRPL49/SRBD1/MRPL20/MRPL17/MRPL55
6	GO:0004602	glutathione peroxidase activity	3/252	22/18496	0.00317768	0.0527181	0.044258	4257/9588/2952	3	MGST1/PRDX6/GSTT1
6	GO:0033558	protein lysine deacetylase activity	3/252	22/18496	0.00317768	0.0527181	0.044258	3065/23410/10013	3	HDAC1/SIRT3/HDAC6
6	GO:0003925	G protein activity	4/252	45/18496	0.00323424	0.0527181	0.044258	5867/5869/382/53916	4	RAB4A/RAB5B/ARF6/RAB4B
6	GO:0019003	GDP binding	5/252	74/18496	0.00338455	0.0533885	0.0448208	5867/403/5869/382/64121	5	RAB4A/ARL3/RAB5B/ARF6/RRAGC
6	GO:0051537	2 iron, 2 sulfur cluster binding	3/252	25/18496	0.00460539	0.0703762	0.0590824	6390/2395/493856	3	SDHB/FXN/CISD2
6	GO:0003743	translation initiation factor activity	4/252	51/18496	0.00509084	0.0741307	0.0622344	7458/4528/10480/28985	4	EIF4H/MTIF2/EIF3M/MCTS1
6	GO:0070006	metalloaminopeptidase activity	3/252	26/18496	0.00515428	0.0741307	0.0622344	2028/63929/4012	3	ENPEP/XPNPEP3/LNPEP
6	GO:0008013	beta-catenin binding	5/252	85/18496	0.00611045	0.0853718	0.0716715	30851/1000/1496/84328/10013	5	TAX1BP3/CDH2/CTNNA2/LZIC/HDAC6
6	GO:0016616	oxidoreductase activity, acting on the CH-OH group of donors, NAD or NADP as acceptor	6/252	125/18496	0.00735111	0.0970662	0.0814892	25979/873/3295/22949/3033/246181	6	DHRS7B/CBR1/HSD17B4/PTGR1/HADH/AKR7L
6	GO:0016655	oxidoreductase activity, acting on NAD(P)H, quinone or similar compound as acceptor	4/252	57/18496	0.00755322	0.0970662	0.0814892	4715/4709/4695/873	4	NDUFB9/NDUFB3/NDUFA2/CBR1
6	GO:0043177	organic acid binding	8/252	207/18496	0.0076189	0.0970662	0.0814892	10588/23564/2729/5478/3040/3039/51/51540	8	MTHFS/DDAH2/GCLC/PPIA/HBA2/HBA1/ACOX1/SCLY
6	GO:0031720	haptoglobin binding	2/252	10/18496	0.00774148	0.0970662	0.0814892	3040/3039	2	HBA2/HBA1
7	GO:0035198	miRNA binding	5/93	42/18496	2.11727e-06	0.000641532	0.00051483	9782/3178/4904/3181/9188	5	MATR3/HNRNPA1/HNRNPA2B1/DDX21/YBX1
7	GO:0061980	regulatory RNA binding	5/93	56/18496	8.99436e-06	0.00136265	0.00109353	9782/3178/4904/3181/9188	5	MATR3/HNRNPA1/HNRNPA2B1/DDX21/YBX1
7	GO:0003730	mRNA 3'-UTR binding	8/93	258/18496	4.71035e-05	0.00475746	0.00381787	3183/3178/1655/8531/3181/220988/10949/23185	8	HNRNPC/HNRNPA1/DDX5/YBX3/HNRNPA2B1/HNRNPA3/HNRNPA0/LARP4B
7	GO:0098641	cadherin binding involved in cell-cell adhesion	3/93	18/18496	9.50718e-05	0.00720169	0.00577937	301/55971/10458	3	ANXA1/BAIAP2L1/BAIAP2
7	GO:0050750	low-density lipoprotein particle receptor binding	3/93	24/18496	0.000230716	0.0139814	0.0112201	348/1191/3301	3	APOE/CLU/DNAJA1
7	GO:0045296	cadherin binding	8/93	334/18496	0.000279371	0.0141082	0.0113219	301/1983/9208/56829/90102/55971/10458/28969	8	ANXA1/EIF5/LRRFIP1/ZC3HAV1/PHLDB2/BAIAP2L1/BAIAP2/BZW2
7	GO:0070325	lipoprotein particle receptor binding	3/93	29/18496	0.000409009	0.0177042	0.0142077	348/1191/3301	3	APOE/CLU/DNAJA1
7	GO:0140693	molecular condensate scaffold activity	3/93	32/18496	0.000549171	0.0207999	0.0166919	3178/3181/9908	3	HNRNPA1/HNRNPA2B1/G3BP2
7	GO:0008194	UDP-glycosyltransferase activity	5/93	145/18496	0.000825654	0.027797	0.0223072	8473/8985/2590/2589/79709	5	OGT/PLOD3/GALNT2/GALNT1/COLGALT1
7	GO:0098505	G-rich strand telomeric DNA binding	2/93	10/18496	0.00109635	0.0311298	0.0249817	3178/3181	2	HNRNPA1/HNRNPA2B1
7	GO:0031492	nucleosomal DNA binding	3/93	41/18496	0.00114232	0.0311298	0.0249817	1108/3183/3009	3	CHD4/HNRNPC/H1-5
7	GO:0030674	protein-macromolecule adaptor activity	8/93	421/18496	0.00127065	0.0311298	0.0249817	6500/3178/3181/8878/23673/10580/9908/10458	8	SKP1/HNRNPA1/HNRNPA2B1/SQSTM1/STX12/SORBS1/G3BP2/BAIAP2
7	GO:1990247	N6-methyladenosine-containing RNA binding	2/93	11/18496	0.0013356	0.0311298	0.0249817	3183/3181	2	HNRNPC/HNRNPA2B1
7	GO:0043021	ribonucleoprotein complex binding	5/93	168/18496	0.0015902	0.0321974	0.0258384	23481/1655/8531/9775/57003	5	PES1/DDX5/YBX3/EIF4A3/CCDC47
7	GO:0043047	single-stranded telomeric DNA binding	2/93	12/18496	0.00159748	0.0321974	0.0258384	3178/3181	2	HNRNPA1/HNRNPA2B1
7	GO:0042605	peptide antigen binding	3/93	47/18496	0.00170019	0.0321974	0.0258384	3105/3107/6890	3	HLA-A/HLA-C/TAP1
7	GO:0060590	ATPase regulator activity	3/93	49/18496	0.00191787	0.0341831	0.027432	10049/3301/10808	3	DNAJB6/DNAJA1/HSPH1
7	GO:0098847	sequence-specific single stranded DNA binding	2/93	14/18496	0.00218822	0.0362909	0.0291235	3178/3181	2	HNRNPA1/HNRNPA2B1
7	GO:0098632	cell-cell adhesion mediator activity	3/93	52/18496	0.00227567	0.0362909	0.0291235	301/55971/10458	3	ANXA1/BAIAP2L1/BAIAP2
7	GO:0016758	hexosyltransferase activity	5/93	196/18496	0.0031066	0.0426622	0.0342365	8473/8985/2590/2589/79709	5	OGT/PLOD3/GALNT2/GALNT1/COLGALT1
7	GO:0036002	pre-mRNA binding	3/93	58/18496	0.00310906	0.0426622	0.0342365	3178/1655/3181	3	HNRNPA1/DDX5/HNRNPA2B1
7	GO:0031490	chromatin DNA binding	4/93	120/18496	0.00315496	0.0426622	0.0342365	1108/3183/8473/3009	4	CHD4/HNRNPC/OGT/H1-5
7	GO:0070064	proline-rich region binding	2/93	17/18496	0.00323839	0.0426622	0.0342365	55971/10458	2	BAIAP2L1/BAIAP2
7	GO:0004653	polypeptide N-acetylgalactosaminyltransferase activity	2/93	19/18496	0.00404528	0.0475817	0.0381843	2590/2589	2	GALNT2/GALNT1
7	GO:0030145	manganese ion binding	3/93	64/18496	0.00410806	0.0475817	0.0381843	2590/2589/7511	3	GALNT2/GALNT1/XPNPEP1
7	GO:0098631	cell adhesion mediator activity	3/93	65/18496	0.00429131	0.0475817	0.0381843	301/55971/10458	3	ANXA1/BAIAP2L1/BAIAP2
7	GO:0044183	protein folding chaperone	3/93	66/18496	0.00447946	0.0475817	0.0381843	10049/10808/57003	3	DNAJB6/HSPH1/CCDC47
7	GO:0031418	L-ascorbic acid binding	2/93	20/18496	0.0044801	0.0475817	0.0381843	5352/8985	2	PLOD2/PLOD3
7	GO:0051087	protein-folding chaperone binding	4/93	133/18496	0.00455402	0.0475817	0.0381843	10049/2244/1191/3301	4	DNAJB6/FGB/CLU/DNAJA1
7	GO:0031491	nucleosome binding	3/93	71/18496	0.00549493	0.0554987	0.0445378	1108/3183/3009	3	CHD4/HNRNPC/H1-5
7	GO:0048029	monosaccharide binding	3/93	75/18496	0.00639901	0.0625451	0.0501925	5352/8985/3482	3	PLOD2/PLOD3/IGF2R
7	GO:0003724	RNA helicase activity	3/93	76/18496	0.00663803	0.0628538	0.0504403	1655/9775/9188	3	DDX5/EIF4A3/DDX21
7	GO:0008186	ATP-dependent activity, acting on RNA	3/93	78/18496	0.00713189	0.0654837	0.0525507	1655/9775/9188	3	DDX5/EIF4A3/DDX21
7	GO:0048306	calcium-dependent protein binding	3/93	79/18496	0.00738678	0.0658292	0.052828	1655/301/140576	3	DDX5/ANXA1/S100A16
7	GO:0004386	helicase activity	4/93	154/18496	0.00760731	0.0658575	0.0528508	1108/1655/9775/9188	4	CHD4/DDX5/EIF4A3/DDX21
7	GO:0001671	ATPase activator activity	2/93	27/18496	0.00808968	0.0680882	0.0546408	10049/3301	2	DNAJB6/DNAJA1
7	GO:0035250	UDP-galactosyltransferase activity	2/93	28/18496	0.00868366	0.0711121	0.0570676	8985/79709	2	PLOD3/COLGALT1
7	GO:0005201	extracellular matrix structural constituent	4/93	166/18496	0.00984288	0.0771027	0.061875	2244/1284/80781/4240	4	FGB/COL4A2/COL18A1/MFGE8
7	GO:0003727	single-stranded RNA binding	3/93	88/18496	0.00992411	0.0771027	0.061875	3183/3178/9775	3	HNRNPC/HNRNPA1/EIF4A3
7	GO:0008378	galactosyltransferase activity	2/93	31/18496	0.0105786	0.0801325	0.0643065	8985/79709	2	PLOD3/COLGALT1
7	GO:0030515	snoRNA binding	2/93	32/18496	0.0112472	0.082024	0.0658244	9790/9188	2	BMS1/DDX21
7	GO:0016757	glycosyltransferase activity	5/93	268/18496	0.0113697	0.082024	0.0658244	8473/8985/2590/2589/79709	5	OGT/PLOD3/GALNT2/GALNT1/COLGALT1
7	GO:0030246	carbohydrate binding	5/93	273/18496	0.0122391	0.086243	0.0692102	5352/8985/3482/2590/2589	5	PLOD2/PLOD3/IGF2R/GALNT2/GALNT1
7	GO:0008376	acetylgalactosaminyltransferase activity	2/93	34/18496	0.0126387	0.0870349	0.0698456	2590/2589	2	GALNT2/GALNT1
7	GO:0035591	signaling adaptor activity	3/93	98/18496	0.0132703	0.0893535	0.0717063	8878/10580/9908	3	SQSTM1/SORBS1/G3BP2
8	GO:0045296	cadherin binding	13/109	334/18496	8.47477e-08	2.20344e-05	2.00718e-05	6159/23164/26058/118/23499/5493/9685/22837/23042/10397/64855/23075/28988	13	RPL29/MPRIP/GIGYF2/ADD1/MACF1/PPL/CLINT1/COBLL1/PDXDC1/NDRG1/NIBAN2/SWAP70/DBNL
8	GO:0016874	ligase activity	6/109	166/18496	0.000451081	0.0586406	0.0534175	23305/790/2937/8883/54988/93100	6	ACSL6/CAD/GSS/NAE1/ACSM5/NAPRT
8	GO:0003684	damaged DNA binding	4/109	71/18496	0.000818564	0.0709422	0.0646235	5886/5887/6118/1643	4	RAD23A/RAD23B/RPA2/DDB2
8	GO:0003779	actin binding	9/109	438/18496	0.00113881	0.0740228	0.0674297	4137/23164/118/10486/2764/23499/22837/10552/28988	9	MAPT/MPRIP/ADD1/CAP2/GMFB/MACF1/COBLL1/ARPC1A/DBNL
8	GO:0016877	ligase activity, forming carbon-sulfur bonds	3/109	41/18496	0.00180325	0.0921777	0.0839675	23305/8883/54988	3	ACSL6/NAE1/ACSM5
8	GO:0016423	tRNA (guanine) methyltransferase activity	2/109	12/18496	0.00218531	0.0921777	0.0839675	81627/55621	2	TRMT1L/TRMT1
8	GO:0016840	carbon-nitrogen lyase activity	2/109	13/18496	0.00257272	0.0921777	0.0839675	79017/435	2	GGCT/ASL
8	GO:0016879	ligase activity, forming carbon-nitrogen bonds	3/109	48/18496	0.00283977	0.0921777	0.0839675	790/2937/93100	3	CAD/GSS/NAPRT
8	GO:0016830	carbon-carbon lyase activity	3/109	50/18496	0.00319077	0.0921777	0.0839675	1644/230/23042	3	DDC/ALDOC/PDXDC1

## Sheet: CC
Cluster	ID	Description	GeneRatio	BgRatio	pvalue	p.adjust	qvalue	geneID	Count	gene_symbol
1	GO:0042470	melanosome	6/52	112/19886	4.59785e-07	4.41393e-05	3.0491e-05	6809/6520/6386/5874/7037/6510	6	STX3/SLC3A2/SDCBP/RAB27B/TFRC/SLC1A5
1	GO:0048770	pigment granule	6/52	112/19886	4.59785e-07	4.41393e-05	3.0491e-05	6809/6520/6386/5874/7037/6510	6	STX3/SLC3A2/SDCBP/RAB27B/TFRC/SLC1A5
1	GO:0005925	focal adhesion	7/52	421/19886	0.000106642	0.00498169	0.0034413	3673/6386/960/3383/3655/976/9590	7	ITGA2/SDCBP/CD44/ICAM1/ITGA6/ADGRE5/AKAP12
1	GO:0030055	cell-substrate junction	7/52	431/19886	0.000123355	0.00498169	0.0034413	3673/6386/960/3383/3655/976/9590	7	ITGA2/SDCBP/CD44/ICAM1/ITGA6/ADGRE5/AKAP12
1	GO:0045178	basal part of cell	6/52	301/19886	0.000129732	0.00498169	0.0034413	3673/6520/960/7037/6510/7779	6	ITGA2/SLC3A2/CD44/TFRC/SLC1A5/SLC30A1
1	GO:0042589	zymogen granule membrane	2/52	12/19886	0.000435275	0.0139288	0.00962186	6809/5874	2	STX3/RAB27B
1	GO:0042588	zymogen granule	2/52	14/19886	0.000598145	0.0164063	0.0113333	6809/5874	2	STX3/RAB27B
1	GO:0009925	basal plasma membrane	5/52	282/19886	0.000834346	0.0200243	0.0138326	6520/960/7037/6510/7779	5	SLC3A2/CD44/TFRC/SLC1A5/SLC30A1
1	GO:0098802	plasma membrane signaling receptor complex	5/52	321/19886	0.00148353	0.0242999	0.0167861	3673/6386/7037/3655/57406	5	ITGA2/SDCBP/TFRC/ITGA6/ABHD6
1	GO:0034774	secretory granule lumen	5/52	322/19886	0.00150397	0.0242999	0.0167861	6386/1654/4860/5054/4758	5	SDCBP/DDX3X/PNP/SERPINE1/NEU1
1	GO:0060205	cytoplasmic vesicle lumen	5/52	325/19886	0.00156657	0.0242999	0.0167861	6386/1654/4860/5054/4758	5	SDCBP/DDX3X/PNP/SERPINE1/NEU1
1	GO:0031983	vesicle lumen	5/52	326/19886	0.00158785	0.0242999	0.0167861	6386/1654/4860/5054/4758	5	SDCBP/DDX3X/PNP/SERPINE1/NEU1
1	GO:0098685	Schaffer collateral - CA1 synapse	3/52	92/19886	0.00179742	0.0242999	0.0167861	6809/9590/7779	3	STX3/AKAP12/SLC30A1
1	GO:0030027	lamellipodium	4/52	201/19886	0.00187712	0.0242999	0.0167861	6809/960/1654/29959	4	STX3/CD44/DDX3X/NRBP1
1	GO:0043186	P granule	2/52	27/19886	0.00225751	0.0242999	0.0167861	1654/85441	2	DDX3X/HELZ2
1	GO:0045495	pole plasm	2/52	27/19886	0.00225751	0.0242999	0.0167861	1654/85441	2	DDX3X/HELZ2
1	GO:0060293	germ plasm	2/52	27/19886	0.00225751	0.0242999	0.0167861	1654/85441	2	DDX3X/HELZ2
1	GO:0030136	clathrin-coated vesicle	4/52	212/19886	0.00227812	0.0242999	0.0167861	537/5874/7037/4643	4	ATP6AP1/RAB27B/TFRC/MYO1E
1	GO:0008305	integrin complex	2/52	31/19886	0.0029708	0.0300207	0.020738	3673/3655	2	ITGA2/ITGA6
1	GO:0016323	basolateral plasma membrane	4/52	249/19886	0.00405622	0.0382709	0.0264371	6520/960/7037/7779	4	SLC3A2/CD44/TFRC/SLC30A1
1	GO:1904813	ficolin-1-rich granule lumen	3/52	124/19886	0.00418588	0.0382709	0.0264371	1654/4860/1471	3	DDX3X/PNP/CST3
1	GO:0005765	lysosomal membrane	5/52	441/19886	0.00578979	0.0483321	0.0333873	537/949/6520/4758/57406	5	ATP6AP1/SCARB1/SLC3A2/NEU1/ABHD6
1	GO:0098852	lytic vacuole membrane	5/52	441/19886	0.00578979	0.0483321	0.0333873	537/949/6520/4758/57406	5	ATP6AP1/SCARB1/SLC3A2/NEU1/ABHD6
1	GO:0005774	vacuolar membrane	5/52	484/19886	0.00849388	0.0672466	0.0464533	537/949/6520/4758/57406	5	ATP6AP1/SCARB1/SLC3A2/NEU1/ABHD6
1	GO:0030135	coated vesicle	4/52	311/19886	0.00881187	0.0672466	0.0464533	537/5874/7037/4643	4	ATP6AP1/RAB27B/TFRC/MYO1E
1	GO:0030667	secretory granule membrane	4/52	314/19886	0.00910632	0.0672466	0.0464533	6809/960/5874/976	4	STX3/CD44/RAB27B/ADGRE5
1	GO:0098636	protein complex involved in cell adhesion	2/52	57/19886	0.0097644	0.0694358	0.0479655	3673/3655	2	ITGA2/ITGA6
1	GO:0005775	vacuolar lumen	3/52	176/19886	0.0109639	0.0751808	0.0519341	6386/375790/4758	3	AGRN/SDCBP/NEU1
1	GO:0101002	ficolin-1-rich granule	3/52	185/19886	0.0125368	0.0830025	0.0573373	1654/4860/1471	3	DDX3X/PNP/CST3
1	GO:0005912	adherens junction	3/52	188/19886	0.0130885	0.0837663	0.0578649	6386/3655/4643	3	SDCBP/ITGA6/MYO1E
2	GO:0005782	peroxisomal matrix	5/99	51/19886	5.4108e-06	0.000381461	0.000358821	3417/2168/189/2053/570	5	IDH1/FABP1/AGXT/EPHX2/BAAT
2	GO:0031907	microbody lumen	5/99	51/19886	5.4108e-06	0.000381461	0.000358821	3417/2168/189/2053/570	5	IDH1/FABP1/AGXT/EPHX2/BAAT
2	GO:0005777	peroxisome	6/99	143/19886	8.05353e-05	0.00283887	0.00267038	3417/2168/189/2053/570/5824	6	IDH1/FABP1/AGXT/EPHX2/BAAT/PEX19
2	GO:0042579	microbody	6/99	143/19886	8.05353e-05	0.00283887	0.00267038	3417/2168/189/2053/570/5824	6	IDH1/FABP1/AGXT/EPHX2/BAAT/PEX19
2	GO:1904724	tertiary granule lumen	3/99	55/19886	0.00260281	0.0733992	0.0690429	3417/3240/5236	3	IDH1/HP/PGM1
4	GO:0005840	ribosome	15/152	246/19886	7.04777e-10	2.26233e-07	1.83984e-07	6125/6143/8667/6158/6160/4701/2935/6205/6227/64969/64960/219927/54534/64949/57129	15	RPL5/RPL19/EIF3H/RPL28/NDUFA7/GSPT1/RPS11/RPS21/MRPS5/MRPS15/MRPL21/MRPL50/MRPS26/MRPL47/RPL31
4	GO:0044391	ribosomal subunit	12/152	188/19886	2.30396e-08	3.69785e-06	3.00727e-06	6125/6143/6158/6160/6205/6227/64969/64960/219927/54534/64949/57129	12	RPL5/RPL19/RPL28/RPS11/RPS21/MRPS5/MRPS15/MRPL21/MRPL50/MRPS26/MRPL47/RPL31
4	GO:0005743	mitochondrial inner membrane	16/152	497/19886	1.37448e-06	0.000147069	0.000119604	54927/10229/4711/9997/4701/7388/3052/64969/64960/23203/219927/54534/192111/64949/57129/51300	16	CHCHD3/COQ7/NDUFB5/SCO2/NDUFA7/UQCRH/HCCS/MRPS5/MRPS15/PMPCA/MRPL21/MRPL50/PGAM5/MRPS26/MRPL47/TIMMDC1
4	GO:0005925	focal adhesion	14/152	421/19886	4.48731e-06	0.000269134	0.000218873	6125/6143/2037/6160/3159/1465/387/6205/388/5756/2017/3927/10982/26136	14	RPL5/RPL19/EPB41L2/HMGA1/CSRP1/RHOA/RPS11/RHOB/TWF1/CTTN/LASP1/MAPRE2/TES/RPL31
4	GO:0000313	organellar ribosome	7/152	89/19886	5.41301e-06	0.000269134	0.000218873	4701/64969/64960/219927/54534/64949/57129	7	NDUFA7/MRPS5/MRPS15/MRPL21/MRPL50/MRPS26/MRPL47
4	GO:0005761	mitochondrial ribosome	7/152	89/19886	5.41301e-06	0.000269134	0.000218873	4701/64969/64960/219927/54534/64949/57129	7	NDUFA7/MRPS5/MRPS15/MRPL21/MRPL50/MRPS26/MRPL47
4	GO:0030055	cell-substrate junction	14/152	431/19886	5.86897e-06	0.000269134	0.000218873	6125/6143/2037/6160/3159/1465/387/6205/388/5756/2017/3927/10982/26136	14	RPL5/RPL19/EPB41L2/HMGA1/CSRP1/RHOA/RPS11/RHOB/TWF1/CTTN/LASP1/MAPRE2/TES/RPL31
4	GO:0098798	mitochondrial protein-containing complex	11/152	300/19886	2.01743e-05	0.000809492	0.000658318	54927/4711/4701/7388/64969/64960/23203/219927/54534/64949/57129	11	CHCHD3/NDUFB5/NDUFA7/UQCRH/MRPS5/MRPS15/PMPCA/MRPL21/MRPL50/MRPS26/MRPL47
4	GO:0015934	large ribosomal subunit	7/152	117/19886	3.26028e-05	0.0011055	0.000899045	6125/6143/6158/6160/219927/54534/57129	7	RPL5/RPL19/RPL28/MRPL21/MRPL50/MRPL47/RPL31
4	GO:0022626	cytosolic ribosome	7/152	118/19886	3.44392e-05	0.0011055	0.000899045	6125/6143/6158/6160/2935/6205/6227	7	RPL5/RPL19/RPL28/GSPT1/RPS11/RPS21/RPL31
4	GO:0035577	azurophil granule membrane	5/152	58/19886	8.07524e-05	0.0023515	0.00191235	6836/9342/684/8673/84061	5	SURF4/SNAP29/BST2/VAMP8/MAGT1
4	GO:0042788	polysomal ribosome	4/152	31/19886	8.79066e-05	0.0023515	0.00191235	6143/8667/6160/6227	4	RPL19/EIF3H/RPS21/RPL31
4	GO:0005766	primary lysosome	7/152	155/19886	0.000191985	0.00440195	0.00357987	3614/6836/9342/2760/684/8673/84061	7	SURF4/SNAP29/GM2A/BST2/VAMP8/MAGT1/IMPDH1
4	GO:0042582	azurophil granule	7/152	155/19886	0.000191985	0.00440195	0.00357987	3614/6836/9342/2760/684/8673/84061	7	SURF4/SNAP29/GM2A/BST2/VAMP8/MAGT1/IMPDH1
4	GO:0015935	small ribosomal subunit	5/152	75/19886	0.000274081	0.00586533	0.00476997	6205/6227/64969/64960/64949	5	RPS11/RPS21/MRPS5/MRPS15/MRPS26
4	GO:0005938	cell cortex	9/152	305/19886	0.000577119	0.0115784	0.00941615	54874/1155/2037/9026/1212/387/2017/3927/27347	9	TBCB/EPB41L2/HIP1R/CLTB/RHOA/CTTN/LASP1/STK39/FNBP1L
4	GO:0071013	catalytic step 2 spliceosome	5/152	91/19886	0.000669702	0.0126455	0.010284	22938/5356/4116/6633/8899	5	SNW1/PLRG1/MAGOH/SNRPD2/PRPF4B
4	GO:0022625	cytosolic large ribosomal subunit	4/152	60/19886	0.00114744	0.0204626	0.0166412	6125/6143/6158/6160	4	RPL5/RPL19/RPL28/RPL31
4	GO:0005759	mitochondrial matrix	11/152	487/19886	0.00132632	0.0224078	0.0182231	196074/9997/4701/64969/64960/23203/5165/219927/54534/64949/57129	11	METTL15/SCO2/NDUFA7/MRPS5/MRPS15/PMPCA/PDK3/MRPL21/MRPL50/MRPS26/MRPL47
4	GO:0016607	nuclear speck	10/152	417/19886	0.0014104	0.0226369	0.0184094	4841/22938/11273/9129/5356/4116/8899/27332/79882/10432	10	NONO/SNW1/ATXN2L/PRPF3/PLRG1/MAGOH/PRPF4B/ZNF638/ZC3H14/RBM14
4	GO:0071007	U2-type catalytic step 2 spliceosome	3/152	30/19886	0.00152779	0.0233534	0.0189921	22938/5356/6633	3	SNW1/PLRG1/SNRPD2
4	GO:0005844	polysome	4/152	67/19886	0.00173066	0.0246868	0.0200765	6143/8667/6160/6227	4	RPL19/EIF3H/RPS21/RPL31
4	GO:0000314	organellar small ribosomal subunit	3/152	32/19886	0.00184574	0.0246868	0.0200765	64969/64960/64949	3	MRPS5/MRPS15/MRPS26
4	GO:0005763	mitochondrial small ribosomal subunit	3/152	32/19886	0.00184574	0.0246868	0.0200765	64969/64960/64949	3	MRPS5/MRPS15/MRPS26
4	GO:0030667	secretory granule membrane	8/152	314/19886	0.00291185	0.0373882	0.0304059	196527/6836/9342/387/684/8673/84061/22931	8	ANO6/SURF4/SNAP29/RHOA/BST2/VAMP8/MAGT1/RAB18
4	GO:0034709	methylosome	2/152	13/19886	0.00428379	0.0528883	0.0430113	6633/2079	2	SNRPD2/ERH
4	GO:0010494	cytoplasmic stress granule	4/152	89/19886	0.00484456	0.0571345	0.0464645	253943/11273/7073/51441	4	YTHDF3/ATXN2L/TIAL1/YTHDF2
4	GO:0005681	spliceosomal complex	6/152	205/19886	0.00498369	0.0571345	0.0464645	22938/9129/5356/4116/6633/8899	6	SNW1/PRPF3/PLRG1/MAGOH/SNRPD2/PRPF4B
4	GO:0005684	U2-type spliceosomal complex	4/152	92/19886	0.00544746	0.0602977	0.049037	22938/9129/5356/6633	4	SNW1/PRPF3/PLRG1/SNRPD2
4	GO:0005852	eukaryotic translation initiation factor 3 complex	2/152	15/19886	0.00570918	0.0609692	0.0495831	8667/728689	2	EIF3H/EIF3CL
4	GO:0031201	SNARE complex	3/152	48/19886	0.005888	0.0609692	0.0495831	9342/6810/8673	3	SNAP29/STX4/VAMP8
4	GO:0033290	eukaryotic 48S preinitiation complex	2/152	17/19886	0.00732115	0.071577	0.0582098	8667/728689	2	EIF3H/EIF3CL
4	GO:0000421	autophagosome membrane	3/152	52/19886	0.00735838	0.071577	0.0582098	51368/9342/128866	3	TEX264/SNAP29/CHMP4B
4	GO:0016282	eukaryotic 43S preinitiation complex	2/152	18/19886	0.00819525	0.0773728	0.0629232	8667/728689	2	EIF3H/EIF3CL
4	GO:0000315	organellar large ribosomal subunit	3/152	56/19886	0.00902746	0.0790681	0.064302	219927/54534/57129	3	MRPL21/MRPL50/MRPL47
4	GO:0005762	mitochondrial large ribosomal subunit	3/152	56/19886	0.00902746	0.0790681	0.064302	219927/54534/57129	3	MRPL21/MRPL50/MRPL47
4	GO:0070993	translation preinitiation complex	2/152	19/19886	0.00911377	0.0790681	0.064302	8667/728689	2	EIF3H/EIF3CL
4	GO:0005788	endoplasmic reticulum lumen	7/152	313/19886	0.010428	0.0880894	0.0716385	2266/1277/2243/10956/375056/51280/23753	7	FGG/COL1A1/FGA/OS9/MIA3/GOLM1/SDF2L1
4	GO:0031256	leading edge membrane	5/152	179/19886	0.0122308	0.0982438	0.0798966	9026/273/387/5756/6810	5	HIP1R/AMPH/RHOA/TWF1/STX4
4	GO:0005774	vacuolar membrane	9/152	484/19886	0.0122422	0.0982438	0.0798966	51368/987/6836/9342/684/151636/8673/84061/128866	9	TEX264/LRBA/SURF4/SNAP29/BST2/DTX3L/VAMP8/MAGT1/CHMP4B
5	GO:0098798	mitochondrial protein-containing complex	14/145	300/19886	4.33614e-08	1.31819e-05	1.08175e-05	4729/51073/4725/4722/1347/522/3421/4702/10573/6150/124995/79135/29088/51116	14	NDUFV2/MRPL4/NDUFS5/NDUFS3/COX7A2/ATP5PF/IDH3G/NDUFA8/MRPL28/MRPL23/MRPL10/APOO/MRPL15/MRPS2
5	GO:0005759	mitochondrial matrix	17/145	487/19886	1.01842e-07	1.37854e-05	1.13128e-05	2954/51073/4722/3421/708/10573/6150/57570/90624/81889/124995/122961/79568/25828/29088/51116/84300	17	GSTZ1/MRPL4/NDUFS3/IDH3G/C1QBP/MRPL28/MRPL23/LYRM7/MRPL10/ISCA2/MAIP1/TXN2/MRPL15/MRPS2/FAHD1/UQCC2/TRMT5
5	GO:0005743	mitochondrial inner membrane	17/145	497/19886	1.3604e-07	1.37854e-05	1.13128e-05	4729/51073/4725/4722/259/1347/522/4702/8402/10573/6150/124995/79568/79135/29088/51116/84300	17	NDUFV2/MRPL4/NDUFS5/NDUFS3/AMBP/COX7A2/ATP5PF/NDUFA8/SLC25A11/MRPL28/MRPL23/MRPL10/MAIP1/APOO/MRPL15/MRPS2/UQCC2
5	GO:0005840	ribosome	11/145	246/19886	1.95578e-06	0.000148639	0.000121979	5610/55651/51073/6133/10573/6150/124995/55272/29088/9604/51116	11	EIF2AK2/NHP2/MRPL4/RPL9/MRPL28/MRPL23/MRPL10/IMP3/MRPL15/RNF14/MRPS2
5	GO:0044391	ribosomal subunit	9/145	188/19886	1.00026e-05	0.000608157	0.000499076	55651/51073/6133/10573/6150/124995/55272/29088/51116	9	NHP2/MRPL4/RPL9/MRPL28/MRPL23/MRPL10/IMP3/MRPL15/MRPS2
5	GO:0005697	telomerase holoenzyme complex	4/145	22/19886	1.79105e-05	0.000907466	0.0007447	55651/6635/6634/54433	4	NHP2/SNRPE/SNRPD3/GAR1
5	GO:0015934	large ribosomal subunit	7/145	117/19886	2.40778e-05	0.00104566	0.000858112	55651/51073/6133/10573/6150/124995/29088	7	NHP2/MRPL4/RPL9/MRPL28/MRPL23/MRPL10/MRPL15
5	GO:0005775	vacuolar lumen	8/145	176/19886	4.56406e-05	0.00130702	0.00107259	3988/375790/1514/2990/3920/175/4669/54472	8	LIPA/AGRN/CTSL/GUSB/LAMP2/AGA/NAGLU/TOLLIP
5	GO:0000313	organellar ribosome	6/145	89/19886	4.78729e-05	0.00130702	0.00107259	51073/10573/6150/124995/29088/51116	6	MRPL4/MRPL28/MRPL23/MRPL10/MRPL15/MRPS2
5	GO:0005761	mitochondrial ribosome	6/145	89/19886	4.78729e-05	0.00130702	0.00107259	51073/10573/6150/124995/29088/51116	6	MRPL4/MRPL28/MRPL23/MRPL10/MRPL15/MRPS2
5	GO:0000315	organellar large ribosomal subunit	5/145	56/19886	5.44706e-05	0.00130702	0.00107259	51073/10573/6150/124995/29088	5	MRPL4/MRPL28/MRPL23/MRPL10/MRPL15
5	GO:0005762	mitochondrial large ribosomal subunit	5/145	56/19886	5.44706e-05	0.00130702	0.00107259	51073/10573/6150/124995/29088	5	MRPL4/MRPL28/MRPL23/MRPL10/MRPL15
5	GO:0030686	90S preribosome	4/145	29/19886	5.58922e-05	0.00130702	0.00107259	23246/55272/55813/10885	4	BOP1/IMP3/UTP6/WDR3
5	GO:0043202	lysosomal lumen	6/145	98/19886	8.21848e-05	0.00178458	0.0014645	3988/375790/1514/2990/3920/4669	6	LIPA/AGRN/CTSL/GUSB/LAMP2/NAGLU
5	GO:0098800	inner mitochondrial membrane protein complex	7/145	158/19886	0.000161506	0.0032732	0.00268611	4729/4725/4722/1347/522/4702/79135	7	NDUFV2/NDUFS5/NDUFS3/COX7A2/ATP5PF/NDUFA8/APOO
5	GO:1990204	oxidoreductase complex	6/145	128/19886	0.000354202	0.00672984	0.00552276	6241/4729/4725/4722/3421/4702	6	RRM2/NDUFV2/NDUFS5/NDUFS3/IDH3G/NDUFA8
5	GO:0005747	mitochondrial respiratory chain complex I	4/145	49/19886	0.000445325	0.00712519	0.0058472	4729/4725/4722/4702	4	NDUFV2/NDUFS5/NDUFS3/NDUFA8
5	GO:0030964	NADH dehydrogenase complex	4/145	49/19886	0.000445325	0.00712519	0.0058472	4729/4725/4722/4702	4	NDUFV2/NDUFS5/NDUFS3/NDUFA8
5	GO:0045271	respiratory chain complex I	4/145	49/19886	0.000445325	0.00712519	0.0058472	4729/4725/4722/4702	4	NDUFV2/NDUFS5/NDUFS3/NDUFA8
5	GO:0098803	respiratory chain complex	5/145	91/19886	0.000540715	0.00821887	0.00674471	4729/4725/4722/1347/4702	5	NDUFV2/NDUFS5/NDUFS3/COX7A2/NDUFA8
5	GO:0005746	mitochondrial respirasome	5/145	94/19886	0.000627188	0.0090793	0.00745081	4729/4725/4722/1347/4702	5	NDUFV2/NDUFS5/NDUFS3/COX7A2/NDUFA8
5	GO:0070469	respirasome	5/145	102/19886	0.000908467	0.0119944	0.00984309	4729/4725/4722/1347/4702	5	NDUFV2/NDUFS5/NDUFS3/COX7A2/NDUFA8
5	GO:0005766	primary lysosome	6/145	155/19886	0.000971609	0.0119944	0.00984309	2990/3920/2683/175/401258/54472	6	GUSB/LAMP2/B4GALT1/AGA/RAB44/TOLLIP
5	GO:0042582	azurophil granule	6/145	155/19886	0.000971609	0.0119944	0.00984309	2990/3920/2683/175/401258/54472	6	GUSB/LAMP2/B4GALT1/AGA/RAB44/TOLLIP
5	GO:0016607	nuclear speck	10/145	417/19886	0.000986385	0.0119944	0.00984309	6428/55671/10772/11338/5501/6432/9295/91647/348995/84271	10	SRSF3/PPP4R3A/SRSF10/U2AF2/PPP1CC/SRSF7/SRSF11/ATPAF2/NUP43/POLDIP3
5	GO:0035580	specific granule lumen	4/145	62/19886	0.00108974	0.0127415	0.0104562	3608/5004/84514/54472	4	ILF2/ORM1/GHDC/TOLLIP
5	GO:0005732	sno(s)RNA-containing ribonucleoprotein complex	3/145	29/19886	0.00120742	0.0132839	0.0109013	55651/10556/54433	3	NHP2/RPP30/GAR1
5	GO:0030684	preribosome	5/145	109/19886	0.00122352	0.0132839	0.0109013	705/23246/55272/55813/10885	5	BYSL/BOP1/IMP3/UTP6/WDR3
5	GO:0034774	secretory granule lumen	8/145	322/19886	0.00253895	0.0266152	0.0218414	3608/5004/2990/175/1460/84514/51097/54472	8	ILF2/ORM1/GUSB/AGA/CSNK2B/GHDC/SCCPDH/TOLLIP
5	GO:0060205	cytoplasmic vesicle lumen	8/145	325/19886	0.00268747	0.0268546	0.0220379	3608/5004/2990/175/1460/84514/51097/54472	8	ILF2/ORM1/GUSB/AGA/CSNK2B/GHDC/SCCPDH/TOLLIP
5	GO:0031983	vesicle lumen	8/145	326/19886	0.00273846	0.0268546	0.0220379	3608/5004/2990/175/1460/84514/51097/54472	8	ILF2/ORM1/GUSB/AGA/CSNK2B/GHDC/SCCPDH/TOLLIP
5	GO:0005925	focal adhesion	9/145	421/19886	0.00379007	0.0349343	0.0286684	858/10094/8470/3693/6133/5501/10146/6251/23332	9	CAV2/ARPC3/SORBS2/ITGB5/RPL9/PPP1CC/G3BP1/RSU1/CLASP1
5	GO:0005687	U4 snRNP	2/145	13/19886	0.00390713	0.0349343	0.0286684	6635/6634	2	SNRPE/SNRPD3
5	GO:0034709	methylosome	2/145	13/19886	0.00390713	0.0349343	0.0286684	6635/6634	2	SNRPE/SNRPD3
5	GO:0046540	U4/U6 x U5 tri-snRNP complex	3/145	45/19886	0.00430689	0.0372739	0.0305884	6635/6634/10713	3	SNRPE/SNRPD3/USP39
5	GO:0030055	cell-substrate junction	9/145	431/19886	0.00441402	0.0372739	0.0305884	858/10094/8470/3693/6133/5501/10146/6251/23332	9	CAV2/ARPC3/SORBS2/ITGB5/RPL9/PPP1CC/G3BP1/RSU1/CLASP1
5	GO:0097526	spliceosomal tri-snRNP complex	3/145	46/19886	0.00458303	0.0376552	0.0309012	6635/6634/10713	3	SNRPE/SNRPD3/USP39
5	GO:0005741	mitochondrial outer membrane	6/145	217/19886	0.00521806	0.0417445	0.0342571	55288/51651/5501/79671/83787/79135	6	RHOT1/PTRH2/PPP1CC/NLRX1/ARMC10/APOO
5	GO:0042581	specific granule	5/145	160/19886	0.00639893	0.0498788	0.0409324	3608/5004/401258/84514/54472	5	ILF2/ORM1/RAB44/GHDC/TOLLIP
5	GO:0034719	SMN-Sm protein complex	2/145	18/19886	0.00748335	0.0562534	0.0461636	6635/6634	2	SNRPE/SNRPD3
5	GO:0030532	small nuclear ribonucleoprotein complex	4/145	106/19886	0.0075868	0.0562534	0.0461636	6635/6634/10713/56257	4	SNRPE/SNRPD3/USP39/MEPCE
5	GO:0035577	azurophil granule membrane	3/145	58/19886	0.00874341	0.0632857	0.0519346	3920/2683/401258	3	LAMP2/B4GALT1/RAB44
5	GO:0031968	organelle outer membrane	6/145	246/19886	0.00941878	0.0665886	0.054645	55288/51651/5501/79671/83787/79135	6	RHOT1/PTRH2/PPP1CC/NLRX1/ARMC10/APOO
5	GO:0019867	outer membrane	6/145	248/19886	0.00977732	0.0675524	0.055436	55288/51651/5501/79671/83787/79135	6	RHOT1/PTRH2/PPP1CC/NLRX1/ARMC10/APOO
5	GO:0120114	Sm-like protein family complex	4/145	117/19886	0.0106508	0.0719524	0.0590468	6635/6634/10713/56257	4	SNRPE/SNRPD3/USP39/MEPCE
5	GO:0005682	U5 snRNP	2/145	25/19886	0.014193	0.0937972	0.0769734	6635/6634	2	SNRPE/SNRPD3
6	GO:0005759	mitochondrial matrix	25/249	487/19886	2.68539e-09	1.15472e-06	9.01727e-07	10588/598/587/65993/25824/80347/740/2395/7263/3033/25973/27349/55379/64978/92935/4285/53343/55052/60314/63875/23410/55217/51805/26073/128308	25	MTHFS/BCL2L1/BCAT2/MRPS34/PRDX5/COASY/MRPL49/FXN/TST/HADH/PARS2/MCAT/LRRC59/MRPL38/MARS2/MIPEP/NUDT9/MRPL20/MRPL17/SIRT3/TMLHE/COQ3/POLDIP2/MRPL55/MYG1
6	GO:0034774	secretory granule lumen	17/249	322/19886	7.00702e-07	8.93562e-05	6.97787e-05	710/1432/8566/718/335/1476/30/5476/4282/2799/5686/9588/5478/26578/23197/10493/56954	17	SERPING1/MAPK14/PDXK/C3/APOA1/CSTB/ACAA1/CTSA/MIF/GNS/PSMA5/PRDX6/PPIA/OSTF1/FAF2/VAT1/NIT2
6	GO:0060205	cytoplasmic vesicle lumen	17/249	325/19886	7.96675e-07	8.93562e-05	6.97787e-05	710/1432/8566/718/335/1476/30/5476/4282/2799/5686/9588/5478/26578/23197/10493/56954	17	SERPING1/MAPK14/PDXK/C3/APOA1/CSTB/ACAA1/CTSA/MIF/GNS/PSMA5/PRDX6/PPIA/OSTF1/FAF2/VAT1/NIT2
6	GO:0031983	vesicle lumen	17/249	326/19886	8.3122e-07	8.93562e-05	6.97787e-05	710/1432/8566/718/335/1476/30/5476/4282/2799/5686/9588/5478/26578/23197/10493/56954	17	SERPING1/MAPK14/PDXK/C3/APOA1/CSTB/ACAA1/CTSA/MIF/GNS/PSMA5/PRDX6/PPIA/OSTF1/FAF2/VAT1/NIT2
6	GO:0005777	peroxisome	11/249	143/19886	1.9192e-06	0.000137543	0.000107408	25979/4598/11001/30/4257/25824/3295/51/51015/51268/26061	11	DHRS7B/SLC27A2/ACAA1/MGST1/PRDX5/HSD17B4/ACOX1/ISOC1/PIPOX/HACL1/MVK
6	GO:0042579	microbody	11/249	143/19886	1.9192e-06	0.000137543	0.000107408	25979/4598/11001/30/4257/25824/3295/51/51015/51268/26061	11	DHRS7B/SLC27A2/ACAA1/MGST1/PRDX5/HSD17B4/ACOX1/ISOC1/PIPOX/HACL1/MVK
6	GO:0005782	peroxisomal matrix	6/249	51/19886	4.07738e-05	0.00219159	0.00171143	30/25824/3295/51/51268/26061	6	ACAA1/PRDX5/HSD17B4/ACOX1/PIPOX/HACL1
6	GO:0031907	microbody lumen	6/249	51/19886	4.07738e-05	0.00219159	0.00171143	30/25824/3295/51/51268/26061	6	ACAA1/PRDX5/HSD17B4/ACOX1/PIPOX/HACL1
6	GO:0030662	coated vesicle membrane	11/249	203/19886	5.28198e-05	0.00252361	0.00197071	10016/1174/22872/9114/11316/161/6845/10959/9341/92840/56681	11	PDCD6/AP1S1/SEC31A/ATP6V0D1/COPE/AP2A2/VAMP7/TMED2/VAMP3/REEP6/SAR1A
6	GO:0005925	focal adhesion	16/249	421/19886	8.73987e-05	0.00375814	0.00293476	5058/5747/2580/7430/1000/1785/6168/5500/6207/382/5478/1266/29780/57669/55742/10787	16	PAK1/PTK2/GAK/EZR/CDH2/DNM2/RPL37A/PPP1CB/RPS13/ARF6/PPIA/CNN3/PARVB/EPB41L5/PARVA/NCKAP1
6	GO:0098798	mitochondrial protein-containing complex	13/249	300/19886	0.000111779	0.00381134	0.0029763	65993/4715/4709/4695/10452/6390/740/2395/64978/55052/63875/29796/128308	13	MRPS34/NDUFB9/NDUFB3/NDUFA2/TOMM40/SDHB/MRPL49/FXN/MRPL38/MRPL20/MRPL17/UQCR10/MRPL55
6	GO:0030055	cell-substrate junction	16/249	431/19886	0.000114672	0.00381134	0.0029763	5058/5747/2580/7430/1000/1785/6168/5500/6207/382/5478/1266/29780/57669/55742/10787	16	PAK1/PTK2/GAK/EZR/CDH2/DNM2/RPL37A/PPP1CB/RPS13/ARF6/PPIA/CNN3/PARVB/EPB41L5/PARVA/NCKAP1
6	GO:0101002	ficolin-1-rich granule	10/249	185/19886	0.00011781	0.00381134	0.0029763	427/1432/161/1476/4282/2799/5686/5269/5478/26578	10	ASAH1/MAPK14/AP2A2/CSTB/MIF/GNS/PSMA5/SERPINB6/PPIA/OSTF1
6	GO:0030120	vesicle coat	6/249	62/19886	0.00012409	0.00381134	0.0029763	10016/1174/22872/11316/161/56681	6	PDCD6/AP1S1/SEC31A/COPE/AP2A2/SAR1A
6	GO:0005766	primary lysosome	9/249	155/19886	0.00015053	0.00404549	0.00315915	718/5476/4257/2799/9588/1650/6845/23197/10493	9	C3/CTSA/MGST1/GNS/PRDX6/DDOST/VAMP7/FAF2/VAT1
6	GO:0042582	azurophil granule	9/249	155/19886	0.00015053	0.00404549	0.00315915	718/5476/4257/2799/9588/1650/6845/23197/10493	9	C3/CTSA/MGST1/GNS/PRDX6/DDOST/VAMP7/FAF2/VAT1
6	GO:1904813	ficolin-1-rich granule lumen	8/249	124/19886	0.000170445	0.00431126	0.00336669	427/1432/1476/4282/2799/5686/5478/26578	8	ASAH1/MAPK14/CSTB/MIF/GNS/PSMA5/PPIA/OSTF1
6	GO:0140534	endoplasmic reticulum protein-containing complex	8/249	126/19886	0.000190329	0.00454674	0.00355058	7353/439/1650/3703/10130/23065/201595/23197	8	UFD1/GET3/DDOST/STT3A/PDIA6/EMC1/STT3B/FAF2
6	GO:0005775	vacuolar lumen	9/249	176/19886	0.000387583	0.00843878	0.00658989	427/1200/718/5476/2799/9588/23646/23197/10493	9	ASAH1/TPP1/C3/CTSA/GNS/PRDX6/PLD3/FAF2/VAT1
6	GO:0030904	retromer complex	3/249	12/19886	0.000392501	0.00843878	0.00658989	9559/55667/9779	3	VPS26A/DENND4C/TBC1D5
6	GO:1904949	ATPase complex	8/249	146/19886	0.000515583	0.0105572	0.00824415	81611/9114/9525/6597/5928/3065/5524/5931	8	ANP32E/ATP6V0D1/VPS4B/SMARCA4/RBBP4/HDAC1/PTPA/RBBP7
6	GO:0005743	mitochondrial inner membrane	16/249	497/19886	0.000560616	0.0108888	0.00850311	598/65993/4715/4709/4695/10452/6390/2820/740/157378/64978/55052/63875/51805/29796/128308	16	BCL2L1/MRPS34/NDUFB9/NDUFB3/NDUFA2/TOMM40/SDHB/GPD2/MRPL49/TMEM65/MRPL38/MRPL20/MRPL17/COQ3/UQCR10/MRPL55
6	GO:0030135	coated vesicle	12/249	311/19886	0.000582423	0.0108888	0.00850311	10016/1174/22872/9114/11316/161/6845/10959/9341/92840/64601/56681	12	PDCD6/AP1S1/SEC31A/ATP6V0D1/COPE/AP2A2/VAMP7/TMED2/VAMP3/REEP6/VPS16/SAR1A
6	GO:0008250	oligosaccharyltransferase complex	3/249	14/19886	0.000637482	0.0110989	0.00866718	1650/3703/201595	3	DDOST/STT3A/STT3B
6	GO:0000315	organellar large ribosomal subunit	5/249	56/19886	0.000671095	0.0110989	0.00866718	740/64978/55052/63875/128308	5	MRPL49/MRPL38/MRPL20/MRPL17/MRPL55
6	GO:0005762	mitochondrial large ribosomal subunit	5/249	56/19886	0.000671095	0.0110989	0.00866718	740/64978/55052/63875/128308	5	MRPL49/MRPL38/MRPL20/MRPL17/MRPL55
6	GO:0000313	organellar ribosome	6/249	89/19886	0.000886048	0.0131031	0.0102323	65993/740/64978/55052/63875/128308	6	MRPS34/MRPL49/MRPL38/MRPL20/MRPL17/MRPL55
6	GO:0005761	mitochondrial ribosome	6/249	89/19886	0.000886048	0.0131031	0.0102323	65993/740/64978/55052/63875/128308	6	MRPS34/MRPL49/MRPL38/MRPL20/MRPL17/MRPL55
6	GO:0016581	NuRD complex	3/249	16/19886	0.000962748	0.0131031	0.0102323	5928/3065/5931	3	RBBP4/HDAC1/RBBP7
6	GO:0030127	COPII vesicle coat	3/249	16/19886	0.000962748	0.0131031	0.0102323	10016/22872/56681	3	PDCD6/SEC31A/SAR1A
6	GO:0090545	CHD-type complex	3/249	16/19886	0.000962748	0.0131031	0.0102323	5928/3065/5931	3	RBBP4/HDAC1/RBBP7
6	GO:0035578	azurophil granule lumen	6/249	91/19886	0.000995511	0.0131031	0.0102323	718/5476/2799/9588/23197/10493	6	C3/CTSA/GNS/PRDX6/FAF2/VAT1
6	GO:0005769	early endosome	14/249	427/19886	0.00103445	0.0131031	0.0102323	1174/9114/9559/8723/335/5867/5869/382/9341/23307/23646/55198/64601/4012	14	AP1S1/ATP6V0D1/VPS26A/SNX4/APOA1/RAB4A/RAB5B/ARF6/VAMP3/FKBP15/PLD3/APPL2/VPS16/LNPEP
6	GO:0055037	recycling endosome	9/249	202/19886	0.0010405	0.0131031	0.0102323	57614/1200/5867/7283/382/9341/53916/7846/64601	9	RELCH/TPP1/RAB4A/TUBG1/ARF6/VAMP3/RAB4B/TUBA1A/VPS16
6	GO:0031968	organelle outer membrane	10/249	246/19886	0.00111825	0.0131031	0.0102323	598/80777/10452/4257/80347/841/493856/79789/10493/7419	10	BCL2L1/CYB5B/TOMM40/MGST1/COASY/CASP8/CISD2/CLMN/VAT1/VDAC3
6	GO:1990204	oxidoreductase complex	7/249	128/19886	0.00116053	0.0131031	0.0102323	4715/80777/4709/4695/6390/2820/29796	7	NDUFB9/CYB5B/NDUFB3/NDUFA2/SDHB/GPD2/UQCR10
6	GO:0030117	membrane coat	6/249	94/19886	0.00117885	0.0131031	0.0102323	10016/1174/22872/11316/161/56681	6	PDCD6/AP1S1/SEC31A/COPE/AP2A2/SAR1A
6	GO:0048475	coated membrane	6/249	94/19886	0.00117885	0.0131031	0.0102323	10016/1174/22872/11316/161/56681	6	PDCD6/AP1S1/SEC31A/COPE/AP2A2/SAR1A
6	GO:0019867	outer membrane	10/249	248/19886	0.00118842	0.0131031	0.0102323	598/80777/10452/4257/80347/841/493856/79789/10493/7419	10	BCL2L1/CYB5B/TOMM40/MGST1/COASY/CASP8/CISD2/CLMN/VAT1/VDAC3
6	GO:0005778	peroxisomal membrane	5/249	65/19886	0.00132476	0.0138938	0.0108497	25979/11001/4257/3295/51	5	DHRS7B/SLC27A2/MGST1/HSD17B4/ACOX1
6	GO:0031903	microbody membrane	5/249	65/19886	0.00132476	0.0138938	0.0108497	25979/11001/4257/3295/51	5	DHRS7B/SLC27A2/MGST1/HSD17B4/ACOX1
6	GO:0005741	mitochondrial outer membrane	9/249	217/19886	0.00170927	0.0174996	0.0136656	598/80777/10452/4257/80347/841/493856/10493/7419	9	BCL2L1/CYB5B/TOMM40/MGST1/COASY/CASP8/CISD2/VAT1/VDAC3
6	GO:0016580	Sin3 complex	3/249	22/19886	0.00250483	0.024479	0.0191158	5928/3065/5931	3	RBBP4/HDAC1/RBBP7
6	GO:0070822	Sin3-type complex	3/249	22/19886	0.00250483	0.024479	0.0191158	5928/3065/5931	3	RBBP4/HDAC1/RBBP7
6	GO:0044391	ribosomal subunit	8/249	188/19886	0.00260554	0.0248974	0.0194425	65993/6168/6207/740/64978/55052/63875/128308	8	MRPS34/RPL37A/RPS13/MRPL49/MRPL38/MRPL20/MRPL17/MRPL55
6	GO:0031252	cell leading edge	13/249	423/19886	0.00272603	0.0254825	0.0198994	5058/7430/1000/7283/6845/382/10381/55198/29780/57669/55742/10013/10787	13	PAK1/EZR/CDH2/TUBG1/VAMP7/ARF6/TUBB3/APPL2/PARVB/EPB41L5/PARVA/HDAC6/NCKAP1
6	GO:0071682	endocytic vesicle lumen	3/249	23/19886	0.00285412	0.0261122	0.0203912	335/3040/3039	3	APOA1/HBA2/HBA1
6	GO:0030658	transport vesicle membrane	9/249	236/19886	0.00300928	0.0265989	0.0207712	10016/1174/598/22872/9114/6845/5869/10959/56681	9	PDCD6/AP1S1/BCL2L1/SEC31A/ATP6V0D1/VAMP7/RAB5B/TMED2/SAR1A
6	GO:0031201	SNARE complex	4/249	48/19886	0.00303103	0.0265989	0.0207712	10652/8723/6845/9341	4	YKT6/SNX4/VAMP7/VAMP3
6	GO:0030670	phagocytic vesicle membrane	5/249	80/19886	0.00331413	0.0285015	0.022257	9114/1785/6845/9341/55198	5	ATP6V0D1/DNM2/VAMP7/VAMP3/APPL2
6	GO:0014704	intercalated disc	4/249	50/19886	0.0035183	0.0295325	0.0230621	5058/57731/1000/157378	4	PAK1/SPTBN4/CDH2/TMEM65
6	GO:0015934	large ribosomal subunit	6/249	117/19886	0.00357138	0.0295325	0.0230621	6168/740/64978/55052/63875/128308	6	RPL37A/MRPL49/MRPL38/MRPL20/MRPL17/MRPL55
6	GO:0000118	histone deacetylase complex	5/249	82/19886	0.00368658	0.02991	0.0233569	81611/5928/3065/5931/10013	5	ANP32E/RBBP4/HDAC1/RBBP7/HDAC6
6	GO:0005765	lysosomal membrane	13/249	441/19886	0.0038787	0.0303244	0.0236805	1174/9114/161/5476/4257/1650/6845/2028/23646/55717/64601/64121/4012	13	AP1S1/ATP6V0D1/AP2A2/CTSA/MGST1/DDOST/VAMP7/ENPEP/PLD3/WDR11/VPS16/RRAGC/LNPEP
6	GO:0098852	lytic vacuole membrane	13/249	441/19886	0.0038787	0.0303244	0.0236805	1174/9114/161/5476/4257/1650/6845/2028/23646/55717/64601/64121/4012	13	AP1S1/ATP6V0D1/AP2A2/CTSA/MGST1/DDOST/VAMP7/ENPEP/PLD3/WDR11/VPS16/RRAGC/LNPEP
6	GO:0046930	pore complex	3/249	26/19886	0.004076	0.0312979	0.0244407	144100/10452/7419	3	TOMM40/VDAC3/PLEKHA7
6	GO:0030139	endocytic vesicle	11/249	348/19886	0.00459898	0.034694	0.0270928	9114/161/335/1785/6845/5869/382/3040/3039/9341/55198	11	ATP6V0D1/AP2A2/APOA1/DNM2/VAMP7/RAB5B/ARF6/HBA2/HBA1/VAMP3/APPL2
6	GO:1904724	tertiary granule lumen	4/249	55/19886	0.0049632	0.0367962	0.0287343	427/25840/1476/56954	4	ASAH1/METTL7A/CSTB/NIT2
6	GO:0098803	respiratory chain complex	5/249	91/19886	0.00574017	0.0418351	0.0326693	4715/4709/4695/6390/29796	5	NDUFB9/NDUFB3/NDUFA2/SDHB/UQCR10
6	GO:0070603	SWI/SNF superfamily-type complex	5/249	92/19886	0.00600949	0.043068	0.033632	81611/6597/5928/3065/5931	5	ANP32E/SMARCA4/RBBP4/HDAC1/RBBP7
6	GO:0005746	mitochondrial respirasome	5/249	94/19886	0.00657459	0.0456118	0.0356186	4715/4709/4695/6390/29796	5	NDUFB9/NDUFB3/NDUFA2/SDHB/UQCR10
6	GO:0035098	ESC/E(Z) complex	2/249	10/19886	0.00657659	0.0456118	0.0356186	5928/5931	2	RBBP4/RBBP7
6	GO:0070971	endoplasmic reticulum exit site	3/249	32/19886	0.0073591	0.0496048	0.0387366	10016/22872/56681	3	PDCD6/SEC31A/SAR1A
6	GO:0030665	clathrin-coated vesicle membrane	6/249	136/19886	0.00738303	0.0496048	0.0387366	1174/9114/161/6845/9341/92840	6	AP1S1/ATP6V0D1/AP2A2/VAMP7/VAMP3/REEP6
6	GO:0043202	lysosomal lumen	5/249	98/19886	0.00781464	0.0516969	0.0403704	427/1200/5476/2799/23646	5	ASAH1/TPP1/CTSA/GNS/PLD3
6	GO:0031838	haptoglobin-hemoglobin complex	2/249	11/19886	0.00797203	0.051939	0.0405594	3040/3039	2	HBA2/HBA1
6	GO:0005774	vacuolar membrane	13/249	484/19886	0.00826434	0.0528105	0.04124	1174/9114/161/5476/4257/1650/6845/2028/23646/55717/64601/64121/4012	13	AP1S1/ATP6V0D1/AP2A2/CTSA/MGST1/DDOST/VAMP7/ENPEP/PLD3/WDR11/VPS16/RRAGC/LNPEP
6	GO:0030133	transport vesicle	12/249	431/19886	0.00839937	0.0528105	0.04124	10016/1174/598/22872/9114/11316/10652/6845/5869/10959/9341/56681	12	PDCD6/AP1S1/BCL2L1/SEC31A/ATP6V0D1/COPE/YKT6/VAMP7/RAB5B/TMED2/VAMP3/SAR1A
6	GO:0012507	ER to Golgi transport vesicle membrane	4/249	64/19886	0.00847424	0.0528105	0.04124	10016/22872/10959/56681	4	PDCD6/SEC31A/TMED2/SAR1A
6	GO:0070469	respirasome	5/249	102/19886	0.00920868	0.0565676	0.0441739	4715/4709/4695/6390/29796	5	NDUFB9/NDUFB3/NDUFA2/SDHB/UQCR10
6	GO:0005833	hemoglobin complex	2/249	12/19886	0.00948794	0.0574621	0.0448725	3040/3039	2	HBA2/HBA1
6	GO:0005912	adherens junction	7/249	188/19886	0.00964344	0.0575928	0.0449745	144100/57731/7430/1000/1496/1266/57669	7	SPTBN4/EZR/CDH2/CTNNA2/CNN3/EPB41L5/PLEKHA7
6	GO:0030863	cortical cytoskeleton	5/249	105/19886	0.0103605	0.0610275	0.0476568	57731/7430/1000/830/5357	5	SPTBN4/EZR/CDH2/CAPZA2/PLS1
6	GO:0005881	cytoplasmic microtubule	5/249	106/19886	0.0107654	0.0625556	0.04885	84790/7283/403/10376/7846	5	TUBA1C/TUBG1/ARL3/TUBA1B/TUBA1A
6	GO:0030175	filopodium	5/249	108/19886	0.0116073	0.0658008	0.0513842	4133/7430/382/10381/10160	5	MAP2/EZR/ARF6/TUBB3/FARP1
6	GO:0031901	early endosome membrane	7/249	195/19886	0.0116299	0.0658008	0.0513842	8723/5867/5869/382/9341/23646/55198	7	SNX4/RAB4A/RAB5B/ARF6/VAMP3/PLD3/APPL2
6	GO:0005840	ribosome	8/249	246/19886	0.0125849	0.0700225	0.054681	65993/6168/6207/740/64978/55052/63875/128308	8	MRPS34/RPL37A/RPS13/MRPL49/MRPL38/MRPL20/MRPL17/MRPL55
6	GO:0044291	cell-cell contact zone	4/249	72/19886	0.0127018	0.0700225	0.054681	5058/57731/1000/157378	4	PAK1/SPTBN4/CDH2/TMEM65
6	GO:0031010	ISWI-type complex	2/249	14/19886	0.0128684	0.070043	0.054697	5928/5931	2	RBBP4/RBBP7
6	GO:0030027	lamellipodium	7/249	201/19886	0.0135552	0.0728594	0.0568963	5058/1000/6845/10381/29780/55742/10787	7	PAK1/CDH2/VAMP7/TUBB3/PARVB/PARVA/NCKAP1
6	GO:0005884	actin filament	5/249	118/19886	0.0164922	0.0875361	0.0683574	5058/57731/7430/5357/10787	5	PAK1/SPTBN4/EZR/PLS1/NCKAP1
6	GO:0097440	apical dendrite	2/249	16/19886	0.0166929	0.0875361	0.0683574	4133/10652	2	MAP2/YKT6
6	GO:0070820	tertiary granule	6/249	164/19886	0.0173914	0.0901001	0.0703597	427/25840/161/1476/5269/56954	6	ASAH1/METTL7A/AP2A2/CSTB/SERPINB6/NIT2
6	GO:0030136	clathrin-coated vesicle	7/249	212/19886	0.0176618	0.0901705	0.0704147	1174/9114/161/6845/9341/92840/64601	7	AP1S1/ATP6V0D1/AP2A2/VAMP7/VAMP3/REEP6/VPS16
6	GO:0030667	secretory granule membrane	9/249	314/19886	0.0178244	0.0901705	0.0704147	11001/161/4257/5269/1650/6845/5869/10959/53916	9	SLC27A2/AP2A2/MGST1/SERPINB6/DDOST/VAMP7/RAB5B/TMED2/RAB4B
7	GO:0062023	collagen-containing extracellular matrix	14/93	429/19886	1.20433e-08	3.43233e-06	2.72558e-06	8985/5265/12/348/2244/301/1284/1191/563/2817/80781/3959/4240/5654	14	PLOD3/SERPINA1/SERPINA3/APOE/FGB/ANXA1/COL4A2/CLU/AZGP1/GPC1/COL18A1/LGALS3BP/MFGE8/HTRA1
7	GO:0071013	catalytic step 2 spliceosome	7/93	91/19886	2.28811e-07	3.26056e-05	2.58918e-05	3183/3178/1655/3181/9775/220988/22913	7	HNRNPC/HNRNPA1/DDX5/HNRNPA2B1/EIF4A3/HNRNPA3/RALY
7	GO:0005681	spliceosomal complex	9/93	205/19886	5.02188e-07	4.77078e-05	3.78843e-05	3183/3178/4904/1655/51747/3181/9775/220988/22913	9	HNRNPC/HNRNPA1/DDX5/LUC7L3/HNRNPA2B1/EIF4A3/HNRNPA3/RALY/YBX1
7	GO:0031093	platelet alpha granule lumen	5/93	67/19886	1.54166e-05	0.00109844	0.000872257	5265/12/2244/1191/10916	5	SERPINA1/SERPINA3/FGB/CLU/MAGED2
7	GO:0072562	blood microparticle	6/93	144/19886	5.89976e-05	0.00322832	0.00256358	12/3046/348/2244/1191/3959	6	SERPINA3/HBE1/APOE/FGB/CLU/LGALS3BP
7	GO:0031091	platelet alpha granule	5/93	91/19886	6.79647e-05	0.00322832	0.00256358	5265/12/2244/1191/10916	5	SERPINA1/SERPINA3/FGB/CLU/MAGED2
7	GO:0005788	endoplasmic reticulum lumen	8/93	313/19886	0.000110003	0.0044787	0.00355649	8985/5265/348/1284/1191/80781/4240/79709	8	PLOD3/SERPINA1/APOE/COL4A2/CLU/COL18A1/MFGE8/COLGALT1
7	GO:0030139	endocytic vesicle	8/93	348/19886	0.000226952	0.00808516	0.00642035	3105/3107/348/3482/6890/7791/23673/10808	8	HLA-A/HLA-C/APOE/IGF2R/TAP1/ZYX/STX12/HSPH1
7	GO:0045335	phagocytic vesicle	5/93	142/19886	0.000543137	0.0171993	0.0136578	3105/3107/6890/7791/23673	5	HLA-A/HLA-C/TAP1/ZYX/STX12
7	GO:0005925	focal adhesion	8/93	421/19886	0.000800622	0.0209323	0.0166221	55740/301/3482/4082/7791/90102/10580/23603	8	ENAH/ANXA1/IGF2R/MARCKS/ZYX/PHLDB2/SORBS1/CORO1C
7	GO:0010494	cytoplasmic stress granule	4/93	89/19886	0.000807912	0.0209323	0.0166221	4904/57532/23185/9908	4	NUFIP2/LARP4B/G3BP2/YBX1
7	GO:0030055	cell-substrate junction	8/93	431/19886	0.000931548	0.0221243	0.0175687	55740/301/3482/4082/7791/90102/10580/23603	8	ENAH/ANXA1/IGF2R/MARCKS/ZYX/PHLDB2/SORBS1/CORO1C
7	GO:0005912	adherens junction	5/93	188/19886	0.00190061	0.0416672	0.0330875	301/7791/10580/55971/10458	5	ANXA1/ZYX/SORBS1/BAIAP2L1/BAIAP2
7	GO:0031985	Golgi cisterna	4/93	118/19886	0.00229102	0.0435909	0.0346151	3105/2590/2589/148867	4	HLA-A/GALNT2/GALNT1/SLC30A7
7	GO:0005791	rough endoplasmic reticulum	3/93	56/19886	0.00229426	0.0435909	0.0346151	5352/8985/57003	3	PLOD2/PLOD3/CCDC47
7	GO:0030666	endocytic vesicle membrane	5/93	202/19886	0.00259613	0.0462436	0.0367216	3105/3107/348/3482/6890	5	HLA-A/HLA-C/APOE/IGF2R/TAP1
7	GO:0034774	secretory granule lumen	6/93	322/19886	0.00403281	0.0617378	0.0490254	5265/12/2244/1191/3959/10916	6	SERPINA1/SERPINA3/FGB/CLU/LGALS3BP/MAGED2
7	GO:0060205	cytoplasmic vesicle lumen	6/93	325/19886	0.0042183	0.0617378	0.0490254	5265/12/2244/1191/3959/10916	6	SERPINA1/SERPINA3/FGB/CLU/LGALS3BP/MAGED2
7	GO:0031983	vesicle lumen	6/93	326/19886	0.00428152	0.0617378	0.0490254	5265/12/2244/1191/3959/10916	6	SERPINA1/SERPINA3/FGB/CLU/LGALS3BP/MAGED2
7	GO:0071682	endocytic vesicle lumen	2/93	23/19886	0.00513507	0.0617378	0.0490254	348/10808	2	APOE/HSPH1
7	GO:0034399	nuclear periphery	4/93	150/19886	0.00540212	0.0617378	0.0490254	9782/5111/3181/10580	4	MATR3/PCNA/HNRNPA2B1/SORBS1
7	GO:0005795	Golgi stack	4/93	151/19886	0.00552959	0.0617378	0.0490254	3105/2590/2589/148867	4	HLA-A/GALNT2/GALNT1/SLC30A7
7	GO:0030867	rough endoplasmic reticulum membrane	2/93	24/19886	0.00558493	0.0617378	0.0490254	5352/57003	2	PLOD2/CCDC47
7	GO:0031968	organelle outer membrane	5/93	246/19886	0.00597962	0.0617378	0.0490254	664/3162/55333/54884/55326	5	HMOX1/SYNJ2BP/RETSAT/AGPAT5/BNIP3
7	GO:0042611	MHC protein complex	2/93	25/19886	0.0060522	0.0617378	0.0490254	3105/3107	2	HLA-A/HLA-C
7	GO:0032432	actin filament bundle	3/93	79/19886	0.00605849	0.0617378	0.0490254	4082/7791/10580	3	MARCKS/ZYX/SORBS1
7	GO:0019867	outer membrane	5/93	248/19886	0.00618371	0.0617378	0.0490254	664/3162/55333/54884/55326	5	HMOX1/SYNJ2BP/RETSAT/AGPAT5/BNIP3
7	GO:0030670	phagocytic vesicle membrane	3/93	80/19886	0.00627348	0.0617378	0.0490254	3105/3107/6890	3	HLA-A/HLA-C/TAP1
7	GO:0033116	endoplasmic reticulum-Golgi intermediate compartment membrane	3/93	81/19886	0.00649298	0.0617378	0.0490254	5265/6890/2589	3	SERPINA1/TAP1/GALNT1
7	GO:0034364	high-density lipoprotein particle	2/93	26/19886	0.0065367	0.0617378	0.0490254	348/1191	2	APOE/CLU
7	GO:0036464	cytoplasmic ribonucleoprotein granule	5/93	253/19886	0.00671534	0.0617378	0.0490254	4904/8878/57532/23185/9908	5	SQSTM1/NUFIP2/LARP4B/G3BP2/YBX1
7	GO:0030686	90S preribosome	2/93	29/19886	0.00809198	0.0698853	0.0554953	23481/9790	2	PES1/BMS1
7	GO:0098553	lumenal side of endoplasmic reticulum membrane	2/93	29/19886	0.00809198	0.0698853	0.0554953	3105/3107	2	HLA-A/HLA-C
7	GO:0035770	ribonucleoprotein granule	5/93	270/19886	0.00876249	0.0713737	0.0566772	4904/8878/57532/23185/9908	5	SQSTM1/NUFIP2/LARP4B/G3BP2/YBX1
7	GO:0098791	Golgi apparatus subcompartment	6/93	382/19886	0.00907306	0.0713737	0.0566772	3105/8985/3482/2590/2589/148867	6	HLA-A/PLOD3/IGF2R/GALNT2/GALNT1/SLC30A7
7	GO:0042788	polysomal ribosome	2/93	31/19886	0.00921198	0.0713737	0.0566772	57532/23185	2	NUFIP2/LARP4B
7	GO:0032580	Golgi cisterna membrane	3/93	93/19886	0.00948685	0.0713737	0.0566772	2590/2589/148867	3	GALNT2/GALNT1/SLC30A7
7	GO:0009897	external side of plasma membrane	6/93	387/19886	0.00963503	0.0713737	0.0566772	3105/3107/2244/5243/563/4240	6	HLA-A/HLA-C/FGB/ABCB1/AZGP1/MFGE8
7	GO:0030134	COPII-coated ER to Golgi transport vesicle	3/93	94/19886	0.00976693	0.0713737	0.0566772	3105/3107/5265	3	HLA-A/HLA-C/SERPINA1
7	GO:0034358	plasma lipoprotein particle	2/93	36/19886	0.0122936	0.0854552	0.0678591	348/1191	2	APOE/CLU
7	GO:1990777	lipoprotein particle	2/93	36/19886	0.0122936	0.0854552	0.0678591	348/1191	2	APOE/CLU
7	GO:0031901	early endosome membrane	4/93	195/19886	0.0132957	0.08689	0.0689985	3105/3107/301/23673	4	HLA-A/HLA-C/ANXA1/STX12
7	GO:0000407	phagophore assembly site	2/93	38/19886	0.0136355	0.08689	0.0689985	8878/23673	2	SQSTM1/STX12
7	GO:0098576	lumenal side of membrane	2/93	38/19886	0.0136355	0.08689	0.0689985	3105/3107	2	HLA-A/HLA-C
7	GO:0055038	recycling endosome membrane	3/93	107/19886	0.0138486	0.08689	0.0689985	3105/3107/23673	3	HLA-A/HLA-C/STX12
7	GO:0005938	cell cortex	5/93	305/19886	0.0142638	0.08689	0.0689985	6249/2244/4082/90102/23603	5	CLIP1/FGB/MARCKS/PHLDB2/CORO1C
7	GO:0032994	protein-lipid complex	2/93	39/19886	0.0143292	0.08689	0.0689985	348/1191	2	APOE/CLU
7	GO:0005769	early endosome	6/93	427/19886	0.0150582	0.0877586	0.0696882	3105/3107/348/301/3482/23673	6	HLA-A/HLA-C/APOE/ANXA1/IGF2R/STX12
7	GO:0030662	coated vesicle membrane	4/93	203/19886	0.0152028	0.0877586	0.0696882	3105/3107/348/3482	4	HLA-A/HLA-C/APOE/IGF2R
7	GO:0030135	coated vesicle	5/93	311/19886	0.0153962	0.0877586	0.0696882	3105/3107/5265/348/3482	5	HLA-A/HLA-C/SERPINA1/APOE/IGF2R
8	GO:0120111	neuron projection cytoplasm	5/109	88/19886	0.000123113	0.0289315	0.023845	4137/2332/6647/4133/1176	5	MAPT/FMR1/MAP2/SOD1/AP3S1
8	GO:0090734	site of DNA damage	5/109	117/19886	0.000464387	0.0545655	0.0449723	6118/1643/10552/8065/286257	5	RPA2/DDB2/ARPC1A/CUL5/PAXX
