# Supplementary material for: A multi-omics approach to elucidate okadaic acid-induced changes in human HepaRG hepatocarcinoma cells
Source: Arch Toxicol. 2024 Jun 4;98(9):2919–35. doi: 10.1007/s00204-024-03796-1 (PMC11324782; doi:10.1007/s00204-024-03796-1)
Supplement: Supplementary file 5 — Supplementary file5 (XLSX 1444 KB) [file 204_2024_3796_MOESM5_ESM.xlsx]

## Sheet: RNAseq_results_log2FC_padj_sig
Ensembl_gene_ID	Gene_Symbol	log2FC_OA_11	log2FC_OA_33	log2FC_OA_100	padj_OA_11	padj_OA_33	padj_OA_100	Entrezgene_ID	Gene_Description	Gene_Biotype	sig_OA_11	sig_OA_33	sig_OA_100	dir_OA_11	dir_OA_33	dir_OA_100
ENSG00000121410	A1BG	-0.165847	-1.43675	-2.80509	0.471955	6.7075e-05	2.35866e-11	1	alpha-1-B glycoprotein [Source:HGNC Symbol;Acc:HGNC:5]	protein_coding	no	yes	yes	down	down	down
ENSG00000148584	A1CF	-0.474026	-1.16779	-1.86111	1.89192e-09	2.32364e-52	2.36152e-128	29974	APOBEC1 complementation factor [Source:HGNC Symbol;Acc:HGNC:24086]	protein_coding	no	yes	yes	down	down	down
ENSG00000175899	A2M	-0.30499	-1.05598	-1.79966	0.0194689	8.66882e-18	3.12928e-49	2	alpha-2-macroglobulin [Source:HGNC Symbol;Acc:HGNC:7]	protein_coding	no	yes	yes	down	down	down
ENSG00000245105	A2M-AS1	-0.0477163	-0.749987	-1.7473	0.825743	0.0961705	0.000957416	144571	A2M antisense RNA 1 [Source:HGNC Symbol;Acc:HGNC:27057]	lncRNA	no	no	yes	down	down	down
ENSG00000081760	AACS	0.283767	1.45892	1.71666	0.00687851	3.35256e-54	1.87327e-75	65985	acetoacetyl-CoA synthetase [Source:HGNC Symbol;Acc:HGNC:21298]	protein_coding	no	yes	yes	up	up	up
ENSG00000250420	AACSP1	0.604592	1.28142	0.572361	0.0557507	0.0262752	0.330472	NA	acetoacetyl-CoA synthetase pseudogene 1 [Source:HGNC Symbol;Acc:HGNC:18226]	transcribed_unprocessed_pseudogene	no	yes	no	up	up	up
ENSG00000240602	AADACP1	0.402102	2.71971	3.97095	0.102726	3.46188e-24	1.00228e-51	NA	arylacetamide deacetylase pseudogene 1 [Source:HGNC Symbol;Acc:HGNC:50305]	transcribed_unprocessed_pseudogene	no	yes	yes	up	up	up
ENSG00000115977	AAK1	0.281173	0.911666	1.10393	0.0329551	9.84895e-14	1.05047e-19	22848	AP2 associated kinase 1 [Source:HGNC Symbol;Acc:HGNC:19679]	protein_coding	no	no	yes	up	up	up
ENSG00000087884	AAMDC	0.194075	1.07043	1.09217	0.216613	1.36909e-14	3.56725e-15	28971	adipogenesis associated Mth938 domain containing [Source:HGNC Symbol;Acc:HGNC:30205]	protein_coding	no	yes	yes	up	up	up
ENSG00000008311	AASS	-1.02522	-2.20288	-2.6794	1.04435e-12	3.0721e-55	1.32639e-80	10157	aminoadipate-semialdehyde synthase [Source:HGNC Symbol;Acc:HGNC:17366]	protein_coding	yes	yes	yes	down	down	down
ENSG00000183044	ABAT	-0.526325	-2.08423	-3.06126	6.98683e-07	2.43853e-90	2.2902e-188	18	4-aminobutyrate aminotransferase [Source:HGNC Symbol;Acc:HGNC:23]	protein_coding	no	yes	yes	down	down	down
ENSG00000165029	ABCA1	-0.403675	-1.41097	-2.0302	0.000787148	3.15752e-34	3.52678e-68	19	ATP binding cassette subfamily A member 1 [Source:HGNC Symbol;Acc:HGNC:29]	protein_coding	no	yes	yes	down	down	down
ENSG00000238098	ABCA17P	0.304277	1.03137	1.56633	0.181959	0.0246993	0.00111019	650655	ATP binding cassette subfamily A member 17, pseudogene [Source:HGNC Symbol;Acc:HGNC:32972]	transcribed_unitary_pseudogene	no	yes	yes	up	up	up
ENSG00000107331	ABCA2	-0.00139876	-0.514887	-1.39824	0.991487	1.38174e-06	1.33445e-40	20	ATP binding cassette subfamily A member 2 [Source:HGNC Symbol;Acc:HGNC:32]	protein_coding	no	no	yes	down	down	down
ENSG00000198691	ABCA4	0.850496	1.68203	1.30899	0.00414019	1.59958e-08	1.51686e-05	24	ATP binding cassette subfamily A member 4 [Source:HGNC Symbol;Acc:HGNC:34]	protein_coding	no	yes	yes	up	up	up
ENSG00000154262	ABCA6	-1.32262	-3.41249	-5.34436	8.76626e-24	2.30778e-138	3.57258e-239	23460	ATP binding cassette subfamily A member 6 [Source:HGNC Symbol;Acc:HGNC:36]	protein_coding	yes	yes	yes	down	down	down
ENSG00000141338	ABCA8	-1.06636	-2.21444	-3.63245	6.62093e-07	1.47575e-23	1.64849e-46	10351	ATP binding cassette subfamily A member 8 [Source:HGNC Symbol;Acc:HGNC:38]	protein_coding	yes	yes	yes	down	down	down
ENSG00000154258	ABCA9	-1.68809	-2.27975	-4.27961	0.00032181	2.25517e-06	1.97511e-11	10350	ATP binding cassette subfamily A member 9 [Source:HGNC Symbol;Acc:HGNC:39]	protein_coding	yes	yes	yes	down	down	down
ENSG00000085563	ABCB1	0.189583	1.29849	1.84845	0.127218	1.80353e-31	6.21516e-63	5243	ATP binding cassette subfamily B member 1 [Source:HGNC Symbol;Acc:HGNC:40]	protein_coding	no	yes	yes	up	up	up
ENSG00000073734	ABCB11	-1.8265	-4.4024	-4.85948	6.20114e-23	3.57305e-98	1.25577e-107	8647	ATP binding cassette subfamily B member 11 [Source:HGNC Symbol;Acc:HGNC:42]	protein_coding	yes	yes	yes	down	down	down
ENSG00000005471	ABCB4	-0.749702	-2.12119	-2.39852	2.20809e-14	8.50541e-97	1.0446e-118	5244	ATP binding cassette subfamily B member 4 [Source:HGNC Symbol;Acc:HGNC:45]	protein_coding	no	yes	yes	down	down	down
ENSG00000131269	ABCB7	-0.475151	-1.06341	-1.4141	3.99326e-06	1.04313e-25	6.27981e-43	22	ATP binding cassette subfamily B member 7 [Source:HGNC Symbol;Acc:HGNC:48]	protein_coding	no	yes	yes	down	down	down
ENSG00000150967	ABCB9	1.72836	2.56205	2.74889	1.33946e-27	1.09944e-64	3.15445e-75	23457	ATP binding cassette subfamily B member 9 [Source:HGNC Symbol;Acc:HGNC:50]	protein_coding	yes	yes	yes	up	up	up
ENSG00000103222	ABCC1	0.201892	0.818125	1.17938	0.224662	1.32079e-07	1.25027e-14	4363	ATP binding cassette subfamily C member 1 [Source:HGNC Symbol;Acc:HGNC:51]	protein_coding	no	no	yes	up	up	up
ENSG00000121270	ABCC11	-0.13537	-1.48359	-2.77229	0.544789	3.56138e-08	1.88228e-17	85320	ATP binding cassette subfamily C member 11 [Source:HGNC Symbol;Acc:HGNC:14639]	protein_coding	no	yes	yes	down	down	down
ENSG00000108846	ABCC3	-0.32	-1.56249	-2.78427	0.0510513	1.42478e-22	5.06661e-68	8714	ATP binding cassette subfamily C member 3 [Source:HGNC Symbol;Acc:HGNC:54]	protein_coding	no	yes	yes	down	down	down
ENSG00000114770	ABCC5	0.0564749	1.0407	1.51775	0.770105	1.60609e-12	2.23417e-25	10057	ATP binding cassette subfamily C member 5 [Source:HGNC Symbol;Acc:HGNC:56]	protein_coding	no	yes	yes	up	up	up
ENSG00000091262	ABCC6	-0.125953	-1.41089	-3.13955	0.484422	2.40817e-18	1.00512e-74	368	ATP binding cassette subfamily C member 6 [Source:HGNC Symbol;Acc:HGNC:57]	protein_coding	no	yes	yes	down	down	down
ENSG00000256340	ABCC6P1	-0.394161	-2.3827	-4.11741	0.00387574	3.8034e-61	9.02866e-114	NA	ATP binding cassette subfamily C member 6 pseudogene 1 [Source:HGNC Symbol;Acc:HGNC:33352]	transcribed_unprocessed_pseudogene	no	yes	yes	down	down	down
ENSG00000255277	ABCC6P2	0.146664	-0.109798	-1.64285	0.507037	0.806653	0.00102987	NA	ATP binding cassette subfamily C member 6 pseudogene 2 [Source:HGNC Symbol;Acc:HGNC:33353]	transcribed_unprocessed_pseudogene	no	no	yes	up	down	down
ENSG00000069431	ABCC9	-0.755817	-2.43328	-4.02319	0.000365302	4.00507e-28	4.86714e-59	10060	ATP binding cassette subfamily C member 9 [Source:HGNC Symbol;Acc:HGNC:60]	protein_coding	no	yes	yes	down	down	down
ENSG00000101986	ABCD1	0.744811	1.5082	1.8412	1.20998e-14	3.89536e-61	3.88967e-92	215	ATP binding cassette subfamily D member 1 [Source:HGNC Symbol;Acc:HGNC:61]	protein_coding	no	yes	yes	up	up	up
ENSG00000173208	ABCD2	-0.247307	-2.76098	-5.35575	0.282124	2.25513e-17	3.02882e-36	225	ATP binding cassette subfamily D member 2 [Source:HGNC Symbol;Acc:HGNC:66]	protein_coding	no	yes	yes	down	down	down
ENSG00000119688	ABCD4	-0.563318	-0.887853	-1.10496	9.92916e-06	1.22312e-12	8.83579e-19	5826	ATP binding cassette subfamily D member 4 [Source:HGNC Symbol;Acc:HGNC:68]	protein_coding	no	no	yes	down	down	down
ENSG00000033050	ABCF2	0.0956375	0.497825	1.12456	0.437152	3.3982e-07	6.98725e-33	10061	ATP binding cassette subfamily F member 2 [Source:HGNC Symbol;Acc:HGNC:71]	protein_coding	no	no	yes	up	up	up
ENSG00000160179	ABCG1	0.406935	1.29051	0.970538	0.0752975	1.32834e-07	9.58521e-05	9619	ATP binding cassette subfamily G member 1 [Source:HGNC Symbol;Acc:HGNC:73]	protein_coding	no	yes	no	up	up	up
ENSG00000118777	ABCG2	0.174733	0.748778	1.2863	0.344995	1.52533e-05	1.95358e-14	9429	ATP binding cassette subfamily G member 2 (Junior blood group) [Source:HGNC Symbol;Acc:HGNC:74]	protein_coding	no	no	yes	up	up	up
ENSG00000172350	ABCG4	3.02244	4.2624	4.37565	1.0511e-07	4.38743e-15	5.41616e-16	64137	ATP binding cassette subfamily G member 4 [Source:HGNC Symbol;Acc:HGNC:13884]	protein_coding	yes	yes	yes	up	up	up
ENSG00000138075	ABCG5	-0.625595	-3.45113	-8.53667	0.011111	4.98623e-26	7.44782e-13	64240	ATP binding cassette subfamily G member 5 [Source:HGNC Symbol;Acc:HGNC:13886]	protein_coding	no	yes	yes	down	down	down
ENSG00000143921	ABCG8	-0.299695	-3.58639	-7.76432	0.204681	1.298e-17	7.84235e-54	64241	ATP binding cassette subfamily G member 8 [Source:HGNC Symbol;Acc:HGNC:13887]	protein_coding	no	yes	yes	down	down	down
ENSG00000106077	ABHD11	0.604057	1.11256	1.13884	8.46276e-06	7.97531e-18	1.01412e-18	83451	abhydrolase domain containing 11 [Source:HGNC Symbol;Acc:HGNC:16407]	protein_coding	no	yes	yes	up	up	up
ENSG00000100997	ABHD12	0.126651	0.745594	1.0072	0.164645	1.77419e-23	2.39149e-42	26090	abhydrolase domain containing 12, lysophospholipase [Source:HGNC Symbol;Acc:HGNC:15868]	protein_coding	no	no	yes	up	up	up
ENSG00000114786	ABHD14A-ACY1	0.143772	-0.440122	-1.23094	0.506234	0.0609318	6.54254e-08	100526760	ABHD14A-ACY1 readthrough [Source:HGNC Symbol;Acc:HGNC:38856]	protein_coding	no	no	yes	up	down	down
ENSG00000114779	ABHD14B	-0.307938	-1.54435	-2.53695	0.0438189	5.94737e-25	6.28024e-62	84836	abhydrolase domain containing 14B [Source:HGNC Symbol;Acc:HGNC:28235]	protein_coding	no	yes	yes	down	down	down
ENSG00000107362	ABHD17B	-0.132463	0.692607	1.34356	0.39497	1.16859e-07	3.32438e-26	51104	abhydrolase domain containing 17B, depalmitoylase [Source:HGNC Symbol;Acc:HGNC:24278]	protein_coding	no	no	yes	down	up	up
ENSG00000158201	ABHD3	0.726112	2.1334	2.59316	2.31015e-09	1.28509e-77	1.14424e-115	171586	abhydrolase domain containing 3, phospholipase [Source:HGNC Symbol;Acc:HGNC:18718]	protein_coding	no	yes	yes	up	up	up
ENSG00000011198	ABHD5	0.951984	2.87437	3.55679	1.16318e-13	7.35011e-122	8.96675e-188	51099	abhydrolase domain containing 5, lysophosphatidic acid acyltransferase [Source:HGNC Symbol;Acc:HGNC:21396]	protein_coding	no	yes	yes	up	up	up
ENSG00000154175	ABI3BP	-1.14623	-3.20337	-4.7005	9.43727e-10	1.12083e-64	3.78505e-120	25890	ABI family member 3 binding protein [Source:HGNC Symbol;Acc:HGNC:17265]	protein_coding	yes	yes	yes	down	down	down
ENSG00000143322	ABL2	0.00283367	0.514003	1.31778	0.986416	1.01262e-05	3.78486e-32	27	ABL proto-oncogene 2, non-receptor tyrosine kinase [Source:HGNC Symbol;Acc:HGNC:77]	protein_coding	no	no	yes	up	up	up
ENSG00000163995	ABLIM2	-0.692381	-1.32776	-1.06237	8.92997e-10	6.50393e-33	6.32524e-22	84448	actin binding LIM protein family member 2 [Source:HGNC Symbol;Acc:HGNC:19195]	protein_coding	no	yes	yes	down	down	down
ENSG00000146386	ABRACL	-0.365878	-1.60691	-2.20221	0.00367207	1.58825e-39	1.01381e-70	58527	ABRA C-terminal like [Source:HGNC Symbol;Acc:HGNC:21230]	protein_coding	no	yes	yes	down	down	down
ENSG00000114626	ABTB1	-0.840188	-1.21153	-1.22806	5.28679e-11	5.30181e-22	1.13634e-22	80325	ankyrin repeat and BTB domain containing 1 [Source:HGNC Symbol;Acc:HGNC:18275]	protein_coding	no	yes	yes	down	down	down
ENSG00000166016	ABTB2	-0.0834423	1.00227	1.69393	0.405045	3.03226e-41	3.35704e-118	25841	ankyrin repeat and BTB domain containing 2 [Source:HGNC Symbol;Acc:HGNC:23842]	protein_coding	no	yes	yes	down	up	up
ENSG00000151136	ABTB3	0.766225	1.43516	1.87646	3.0348e-07	1.29032e-23	4.32352e-40	121551	ankyrin repeat and BTB domain containing 3 [Source:HGNC Symbol;Acc:HGNC:23844]	protein_coding	no	yes	yes	up	up	up
ENSG00000060971	ACAA1	-0.457294	-1.35618	-1.49621	1.18527e-06	1.62182e-50	2.62457e-61	30	acetyl-CoA acyltransferase 1 [Source:HGNC Symbol;Acc:HGNC:82]	protein_coding	no	yes	yes	down	down	down
ENSG00000167315	ACAA2	-0.426566	-1.33877	-1.94772	0.000464984	4.73597e-30	6.38407e-62	10449	acetyl-CoA acyltransferase 2 [Source:HGNC Symbol;Acc:HGNC:83]	protein_coding	no	yes	yes	down	down	down
ENSG00000233585	ACAA2P1	-0.0163815	-0.789557	-1.27522	0.935381	0.132498	0.0458633	100420869	ACAA2 pseudogene 1 [Source:HGNC Symbol;Acc:HGNC:55880]	transcribed_processed_pseudogene	no	no	yes	down	down	down
ENSG00000076555	ACACB	-0.264963	-1.10301	-2.07727	0.0108158	1.08314e-29	3.72449e-94	32	acetyl-CoA carboxylase beta [Source:HGNC Symbol;Acc:HGNC:85]	protein_coding	no	yes	yes	down	down	down
ENSG00000111271	ACAD10	-0.187801	-0.94905	-1.77485	0.0736548	9.69402e-24	6.52853e-74	80724	acyl-CoA dehydrogenase family member 10 [Source:HGNC Symbol;Acc:HGNC:21597]	protein_coding	no	no	yes	down	down	down
ENSG00000240303	ACAD11	-0.838874	-2.78849	-4.17006	3.81407e-08	3.03804e-76	1.97288e-159	84129	acyl-CoA dehydrogenase family member 11 [Source:HGNC Symbol;Acc:HGNC:30211]	protein_coding	no	yes	yes	down	down	down
ENSG00000115361	ACADL	-0.472663	-1.71696	-2.83419	0.00181529	5.99142e-31	1.28319e-77	33	acyl-CoA dehydrogenase long chain [Source:HGNC Symbol;Acc:HGNC:88]	protein_coding	no	yes	yes	down	down	down
ENSG00000117054	ACADM	-0.540686	-0.950229	-1.06978	4.90062e-11	1.8966e-32	7.98067e-41	34	acyl-CoA dehydrogenase medium chain [Source:HGNC Symbol;Acc:HGNC:89]	protein_coding	no	no	yes	down	down	down
ENSG00000122971	ACADS	-0.317775	-1.04156	-1.72816	0.0413205	1.03625e-11	2.18621e-28	35	acyl-CoA dehydrogenase short chain [Source:HGNC Symbol;Acc:HGNC:90]	protein_coding	no	yes	yes	down	down	down
ENSG00000157766	ACAN	2.47458	0.794765	-0.652917	0.000313353	0.135277	0.313401	176	aggrecan [Source:HGNC Symbol;Acc:HGNC:319]	protein_coding	yes	no	no	up	up	down
ENSG00000114331	ACAP2	-0.00651029	0.673745	1.12718	0.96778	2.70765e-12	8.52837e-33	23527	ArfGAP with coiled-coil, ankyrin repeat and PH domains 2 [Source:HGNC Symbol;Acc:HGNC:16469]	protein_coding	no	no	yes	down	up	up
ENSG00000181513	ACBD4	-0.534626	-2.27604	-3.79083	4.48508e-06	1.31564e-81	2.75801e-170	79777	acyl-CoA binding domain containing 4 [Source:HGNC Symbol;Acc:HGNC:23337]	protein_coding	no	yes	yes	down	down	down
ENSG00000176244	ACBD7	1.38621	3.02735	3.25088	2.35512e-12	8.54009e-61	1.104e-70	414149	acyl-CoA binding domain containing 7 [Source:HGNC Symbol;Acc:HGNC:17715]	protein_coding	yes	yes	yes	up	up	up
ENSG00000110455	ACCS	-0.771769	-2.68104	-3.94737	0.00962423	2.95537e-16	7.66606e-32	84680	1-aminocyclopropane-1-carboxylate synthase homolog (inactive) [Source:HGNC Symbol;Acc:HGNC:23989]	protein_coding	no	yes	yes	down	down	down
ENSG00000159640	ACE	-0.682566	-1.47737	-1.49153	0.0134323	1.96682e-06	1.62421e-06	1636	angiotensin I converting enzyme [Source:HGNC Symbol;Acc:HGNC:2707]	protein_coding	no	yes	yes	down	down	down
ENSG00000130234	ACE2	-1.16399	-0.509849	0.343842	0.0311212	0.302376	0.549772	59272	angiotensin converting enzyme 2 [Source:HGNC Symbol;Acc:HGNC:13557]	protein_coding	yes	no	no	down	down	up
ENSG00000177076	ACER2	0.74722	1.52882	2.0295	2.28746e-05	6.848e-20	6.39879e-35	340485	alkaline ceramidase 2 [Source:HGNC Symbol;Acc:HGNC:23675]	protein_coding	no	yes	yes	up	up	up
ENSG00000078124	ACER3	0.456211	1.52822	1.88272	6.25723e-07	2.55711e-73	1.02028e-112	55331	alkaline ceramidase 3 [Source:HGNC Symbol;Acc:HGNC:16066]	protein_coding	no	yes	yes	up	up	up
ENSG00000087085	ACHE	0.957557	1.92243	2.66983	2.58701e-06	4.2443e-22	1.47107e-41	43	acetylcholinesterase (Cartwright blood group) [Source:HGNC Symbol;Acc:HGNC:108]	protein_coding	no	yes	yes	up	up	up
ENSG00000213088	ACKR1	-0.621127	-2.18433	-3.5918	0.0520926	5.39707e-06	4.30451e-09	2532	atypical chemokine receptor 1 (Duffy blood group) [Source:HGNC Symbol;Acc:HGNC:4035]	protein_coding	no	yes	yes	down	down	down
ENSG00000144648	ACKR2	-0.51712	-2.3129	-3.25468	0.00151264	1.05672e-35	1.08744e-51	1238	atypical chemokine receptor 2 [Source:HGNC Symbol;Acc:HGNC:1565]	protein_coding	no	yes	yes	down	down	down
ENSG00000144476	ACKR3	-0.206497	-0.81046	-1.29072	0.143002	5.76972e-10	8.37179e-23	57007	atypical chemokine receptor 3 [Source:HGNC Symbol;Acc:HGNC:23692]	protein_coding	no	no	yes	down	down	down
ENSG00000131473	ACLY	0.797073	1.6556	1.99263	3.71132e-14	2.17283e-59	7.1449e-86	47	ATP citrate lyase [Source:HGNC Symbol;Acc:HGNC:115]	protein_coding	no	yes	yes	up	up	up
ENSG00000153086	ACMSD	-0.821691	-2.20865	-3.73251	6.43824e-08	1.61284e-47	1.17604e-112	130013	aminocarboxymuconate semialdehyde decarboxylase [Source:HGNC Symbol;Acc:HGNC:19288]	protein_coding	no	yes	yes	down	down	down
ENSG00000100412	ACO2	-0.0350182	-0.416539	-1.17391	0.801834	2.33271e-05	1.16841e-34	50	aconitase 2 [Source:HGNC Symbol;Acc:HGNC:118]	protein_coding	no	no	yes	down	down	down
ENSG00000184227	ACOT1	-0.477969	-2.10417	-3.49898	0.00839695	8.83375e-29	9.49156e-63	641371	acyl-CoA thioesterase 1 [Source:HGNC Symbol;Acc:HGNC:33128]	protein_coding	no	yes	yes	down	down	down
ENSG00000172497	ACOT12	-0.37683	-2.90904	-5.02958	0.0677419	1.11068e-31	1.89394e-46	134526	acyl-CoA thioesterase 12 [Source:HGNC Symbol;Acc:HGNC:24436]	protein_coding	no	yes	yes	down	down	down
ENSG00000119673	ACOT2	-0.506011	-1.98172	-3.28554	0.000535094	1.48446e-43	5.91706e-111	10965	acyl-CoA thioesterase 2 [Source:HGNC Symbol;Acc:HGNC:18431]	protein_coding	no	yes	yes	down	down	down
ENSG00000097021	ACOT7	0.543134	1.37178	2.05741	3.67717e-05	1.0364e-27	1.85855e-61	11332	acyl-CoA thioesterase 7 [Source:HGNC Symbol;Acc:HGNC:24157]	protein_coding	no	yes	yes	up	up	up
ENSG00000204581	ACOXL-AS1	-2.79917	-4.99196	-5.66855	1.17625e-08	1.48356e-11	2.68969e-10	400997	ACOXL antisense RNA 1 [Source:HGNC Symbol;Acc:HGNC:41112]	lncRNA	yes	yes	yes	down	down	down
ENSG00000162836	ACP6	-0.631327	-1.8893	-2.15213	0.000231557	8.41161e-27	1.89092e-33	51205	acid phosphatase 6, lysophosphatidic [Source:HGNC Symbol;Acc:HGNC:29609]	protein_coding	no	yes	yes	down	down	down
ENSG00000111644	ACRBP	-0.294247	-1.65596	-1.64518	0.132689	0.00721215	0.00861118	84519	acrosin binding protein [Source:HGNC Symbol;Acc:HGNC:17195]	protein_coding	no	yes	yes	down	down	down
ENSG00000175509	ACRP1	0.0218178	0.125082	1.3584	NA	0.824288	0.0531694	645529	ACR pseudogene 1 [Source:HGNC Symbol;Acc:HGNC:54745]	processed_pseudogene	no	no	yes	up	up	up
ENSG00000103740	ACSBG1	0.246925	2.50334	2.44859	0.157209	0.000313454	0.000417823	23205	acyl-CoA synthetase bubblegum family member 1 [Source:HGNC Symbol;Acc:HGNC:29567]	protein_coding	no	yes	yes	up	up	up
ENSG00000167107	ACSF2	-0.674178	-2.01224	-3.14286	3.94404e-06	2.93013e-43	1.07417e-93	80221	acyl-CoA synthetase family member 2 [Source:HGNC Symbol;Acc:HGNC:26101]	protein_coding	no	yes	yes	down	down	down
ENSG00000151726	ACSL1	-0.48958	-1.39942	-1.3133	1.16793e-08	4.97802e-64	5.4794e-57	2180	acyl-CoA synthetase long chain family member 1 [Source:HGNC Symbol;Acc:HGNC:3569]	protein_coding	no	yes	yes	down	down	down
ENSG00000123983	ACSL3	0.63412	1.54533	1.99757	9.37378e-10	4.45329e-54	4.21655e-90	2181	acyl-CoA synthetase long chain family member 3 [Source:HGNC Symbol;Acc:HGNC:3570]	protein_coding	no	yes	yes	up	up	up
ENSG00000244062	ACSL3P1	0.119449	-3.74522	-9.14644	0.597235	7.57506e-36	1.62623e-14	NA	ACSL3 pseudogene 1 [Source:HGNC Symbol;Acc:HGNC:56529]	processed_pseudogene	no	yes	yes	up	down	down
ENSG00000068366	ACSL4	-0.254653	-1.11655	-0.806864	0.0348606	2.09668e-23	6.45129e-13	2182	acyl-CoA synthetase long chain family member 4 [Source:HGNC Symbol;Acc:HGNC:3571]	protein_coding	no	yes	no	down	down	down
ENSG00000197142	ACSL5	-0.626924	-1.11243	-0.375881	2.27404e-12	3.23132e-37	2.4578e-05	51703	acyl-CoA synthetase long chain family member 5 [Source:HGNC Symbol;Acc:HGNC:16526]	protein_coding	no	yes	no	down	down	down
ENSG00000164398	ACSL6	-0.0766215	0.00385718	-1.06051	NA	0.990682	0.0950155	23305	acyl-CoA synthetase long chain family member 6 [Source:HGNC Symbol;Acc:HGNC:16496]	protein_coding	no	no	yes	down	up	down
ENSG00000166743	ACSM1	-0.283448	-2.84949	-3.66601	0.23138	1.63621e-08	6.35183e-10	116285	acyl-CoA synthetase medium chain family member 1 [Source:HGNC Symbol;Acc:HGNC:18049]	protein_coding	no	yes	yes	down	down	down
ENSG00000183747	ACSM2A	-1.34238	-4.77146	-8.11053	9.23627e-06	3.46909e-56	2.92358e-148	123876	acyl-CoA synthetase medium chain family member 2A [Source:HGNC Symbol;Acc:HGNC:32017]	protein_coding	yes	yes	yes	down	down	down
ENSG00000066813	ACSM2B	-1.36582	-4.08353	-6.02354	3.85611e-17	3.82636e-141	9.51039e-272	348158	acyl-CoA synthetase medium chain family member 2B [Source:HGNC Symbol;Acc:HGNC:30931]	protein_coding	yes	yes	yes	down	down	down
ENSG00000005187	ACSM3	-0.768311	-2.75812	-4.40085	0.00335648	4.80294e-24	1.80064e-56	6296	acyl-CoA synthetase medium chain family member 3 [Source:HGNC Symbol;Acc:HGNC:10522]	protein_coding	no	yes	yes	down	down	down
ENSG00000183549	ACSM5	-0.951949	-3.53108	-6.60864	0.000292177	1.06833e-39	1.16529e-107	54988	acyl-CoA synthetase medium chain family member 5 [Source:HGNC Symbol;Acc:HGNC:26060]	protein_coding	no	yes	yes	down	down	down
ENSG00000154930	ACSS1	-1.93014	-5.00895	-6.54426	1.02048e-12	4.89048e-39	4.73841e-31	84532	acyl-CoA synthetase short chain family member 1 [Source:HGNC Symbol;Acc:HGNC:16091]	protein_coding	yes	yes	yes	down	down	down
ENSG00000111058	ACSS3	-0.908206	-1.97244	-3.02425	5.1391e-17	2.21047e-74	2.36074e-158	79611	acyl-CoA synthetase short chain family member 3 [Source:HGNC Symbol;Acc:HGNC:24723]	protein_coding	no	yes	yes	down	down	down
ENSG00000107796	ACTA2	-0.705284	-2.17578	-2.95681	1.06302e-08	3.73405e-69	1.1529e-117	59	actin alpha 2, smooth muscle [Source:HGNC Symbol;Acc:HGNC:130]	protein_coding	no	yes	yes	down	down	down
ENSG00000169067	ACTBL2	1.05494	3.16954	4.15984	4.93415e-08	3.26985e-69	2.87997e-120	345651	actin beta like 2 [Source:HGNC Symbol;Acc:HGNC:17780]	protein_coding	yes	yes	yes	up	up	up
ENSG00000188460	ACTBP11	0.0230017	0.500714	2.01057	NA	0.147449	0.0380998	NA	ACTB pseudogene 11 [Source:HGNC Symbol;Acc:HGNC:33971]	processed_pseudogene	no	no	yes	up	up	up
ENSG00000185607	ACTBP7	0.0690457	3.15695	3.60036	NA	0.0102003	0.00687019	NA	ACTB pseudogene 7 [Source:HGNC Symbol;Acc:HGNC:140]	processed_pseudogene	no	yes	yes	up	up	up
ENSG00000178631	ACTG1P1	-0.0956028	-0.616269	-5.28948	NA	0.225266	0.00040487	NA	actin gamma 1 pseudogene 1 [Source:HGNC Symbol;Acc:HGNC:146]	processed_pseudogene	no	no	yes	down	down	down
ENSG00000259315	ACTG1P17	0.0134974	-0.306839	-1.69801	0.944316	0.531843	0.0285039	283693	actin gamma 1 pseudogene 17 [Source:HGNC Symbol;Acc:HGNC:51497]	transcribed_processed_pseudogene	no	no	yes	up	down	down
ENSG00000288649	ACTL10	0.493927	1.7104	2.34063	0.0904727	0.000102659	1.00979e-07	170487	actin like 10 [Source:HGNC Symbol;Acc:HGNC:16127]	protein_coding	no	yes	yes	up	up	up
ENSG00000117148	ACTL8	0.410789	0.780881	1.88798	0.000241571	2.55364e-13	2.68784e-74	81569	actin like 8 [Source:HGNC Symbol;Acc:HGNC:24018]	protein_coding	no	no	yes	up	up	up
ENSG00000188493	ACTMAP	-0.0731552	-0.729269	-1.2014	0.719371	3.38423e-05	7.40969e-12	284325	actin maturation protease [Source:HGNC Symbol;Acc:HGNC:24758]	protein_coding	no	no	yes	down	down	down
ENSG00000072110	ACTN1	0.120701	0.78901	1.1301	0.237443	1.3034e-21	1.70438e-43	87	actinin alpha 1 [Source:HGNC Symbol;Acc:HGNC:163]	protein_coding	no	no	yes	up	up	up
ENSG00000077522	ACTN2	-0.0452639	-0.146083	-1.92992	NA	0.682644	0.0346151	88	actinin alpha 2 [Source:HGNC Symbol;Acc:HGNC:164]	protein_coding	no	no	yes	down	down	down
ENSG00000229589	ACVR2B-AS1	-0.676923	-2.10405	-2.60431	0.0130211	1.22019e-10	8.65282e-14	100128640	ACVR2B antisense RNA 1 [Source:HGNC Symbol;Acc:HGNC:44161]	lncRNA	no	yes	yes	down	down	down
ENSG00000139567	ACVRL1	0.157204	4.91237	4.43107	0.0529786	0.000513063	0.00125836	94	activin A receptor like type 1 [Source:HGNC Symbol;Acc:HGNC:175]	protein_coding	no	yes	yes	up	up	up
ENSG00000243989	ACY1	0.0322044	-0.731897	-1.39537	0.784613	1.39524e-20	5.74358e-70	95	aminoacylase 1 [Source:HGNC Symbol;Acc:HGNC:177]	protein_coding	no	no	yes	up	down	down
ENSG00000132744	ACY3	0.252982	-0.388775	-2.06288	0.105021	0.0146877	1.17152e-32	91703	aminoacylase 3 [Source:HGNC Symbol;Acc:HGNC:24104]	protein_coding	no	no	yes	up	down	down
ENSG00000170634	ACYP2	-0.0694802	-0.951157	-1.76382	0.739406	3.48909e-07	1.88272e-19	98	acylphosphatase 2 [Source:HGNC Symbol;Acc:HGNC:180]	protein_coding	no	no	yes	down	down	down
ENSG00000196839	ADA	0.588138	1.50087	1.97889	1.06567e-06	6.98669e-42	3.02418e-74	100	adenosine deaminase [Source:HGNC Symbol;Acc:HGNC:186]	protein_coding	no	yes	yes	up	up	up
ENSG00000093072	ADA2	-0.107946	-0.681981	-2.24177	0.452858	0.192716	0.00978683	51816	adenosine deaminase 2 [Source:HGNC Symbol;Acc:HGNC:1839]	protein_coding	no	no	yes	down	down	down
ENSG00000148848	ADAM12	1.11309	2.37305	3.80884	4.02508e-11	2.20432e-49	1.32563e-127	8038	ADAM metallopeptidase domain 12 [Source:HGNC Symbol;Acc:HGNC:190]	protein_coding	yes	yes	yes	up	up	up
ENSG00000135074	ADAM19	1.3134	2.31716	4.04146	1.04624e-06	6.03107e-20	5.3221e-61	8728	ADAM metallopeptidase domain 19 [Source:HGNC Symbol;Acc:HGNC:197]	protein_coding	yes	yes	yes	up	up	up
ENSG00000259158	ADAM20P1	-0.0981059	-3.03761	-1.80834	NA	0.0107737	0.044584	NA	ADAM metallopeptidase domain 20 pseudogene 1 [Source:HGNC Symbol;Acc:HGNC:20102]	transcribed_unprocessed_pseudogene	no	yes	yes	down	down	down
ENSG00000042980	ADAM28	0.303167	1.05857	0.894491	0.209968	0.00559869	0.0235255	10863	ADAM metallopeptidase domain 28 [Source:HGNC Symbol;Acc:HGNC:206]	protein_coding	no	yes	no	up	up	up
ENSG00000197140	ADAM32	-0.264372	-1.26845	-0.347798	NA	0.0562465	0.575407	203102	ADAM metallopeptidase domain 32 [Source:HGNC Symbol;Acc:HGNC:15479]	protein_coding	no	yes	no	down	down	down
ENSG00000154734	ADAMTS1	0.399923	1.68446	1.59853	0.105996	0.00166195	0.00320457	9510	ADAM metallopeptidase with thrombospondin type 1 motif 1 [Source:HGNC Symbol;Acc:HGNC:217]	protein_coding	no	yes	yes	up	up	up
ENSG00000142303	ADAMTS10	-0.674454	-1.60241	-2.10227	0.00229252	1.57145e-12	5.55063e-20	81794	ADAM metallopeptidase with thrombospondin type 1 motif 10 [Source:HGNC Symbol;Acc:HGNC:13201]	protein_coding	no	yes	yes	down	down	down
ENSG00000151388	ADAMTS12	0.526705	1.39824	2.04639	0.00217936	7.65765e-18	9.42145e-38	81792	ADAM metallopeptidase with thrombospondin type 1 motif 12 [Source:HGNC Symbol;Acc:HGNC:14605]	protein_coding	no	yes	yes	up	up	up
ENSG00000160323	ADAMTS13	0.0893712	-0.47055	-1.16707	0.691221	0.0388977	2.69444e-07	11093	ADAM metallopeptidase with thrombospondin type 1 motif 13 [Source:HGNC Symbol;Acc:HGNC:1366]	protein_coding	no	no	yes	up	down	down
ENSG00000140470	ADAMTS17	0.348868	1.84501	2.10364	0.0690862	8.56103e-24	5.77568e-31	170691	ADAM metallopeptidase with thrombospondin type 1 motif 17 [Source:HGNC Symbol;Acc:HGNC:17109]	protein_coding	no	yes	yes	up	up	up
ENSG00000087116	ADAMTS2	-0.247028	-0.579135	-1.0928	0.0570349	2.34396e-06	3.98664e-19	9509	ADAM metallopeptidase with thrombospondin type 1 motif 2 [Source:HGNC Symbol;Acc:HGNC:218]	protein_coding	no	no	yes	down	down	down
ENSG00000173157	ADAMTS20	-0.266099	-0.846132	-1.24155	0.220626	0.000759468	1.43019e-06	80070	ADAM metallopeptidase with thrombospondin type 1 motif 20 [Source:HGNC Symbol;Acc:HGNC:17178]	protein_coding	no	no	yes	down	down	down
ENSG00000154736	ADAMTS5	1.43948	1.86049	0.961138	0.000336007	2.49173e-06	0.0174546	11096	ADAM metallopeptidase with thrombospondin type 1 motif 5 [Source:HGNC Symbol;Acc:HGNC:221]	protein_coding	yes	yes	no	up	up	up
ENSG00000049192	ADAMTS6	-0.292958	-1.00997	-1.93113	0.197788	0.000287801	1.83288e-10	11174	ADAM metallopeptidase with thrombospondin type 1 motif 6 [Source:HGNC Symbol;Acc:HGNC:222]	protein_coding	no	yes	yes	down	down	down
ENSG00000274376	ADAMTS7P1	0.222874	0.104636	-1.59015	0.284059	0.83346	0.00624664	390660	ADAMTS7 pseudogene 1 [Source:HGNC Symbol;Acc:HGNC:49407]	transcribed_unprocessed_pseudogene	no	no	yes	up	up	down
ENSG00000218052	ADAMTS7P4	0.0362377	-1.22687	-2.07751	0.793253	0.0665399	0.0351692	642935	ADAMTS7 pseudogene 4 [Source:HGNC Symbol;Acc:HGNC:49410]	transcribed_unprocessed_pseudogene	no	yes	yes	up	down	down
ENSG00000134917	ADAMTS8	0.0308656	1.28951	1.48367	NA	0.064932	0.0666086	11095	ADAM metallopeptidase with thrombospondin type 1 motif 8 [Source:HGNC Symbol;Acc:HGNC:224]	protein_coding	no	yes	yes	up	up	up
ENSG00000163638	ADAMTS9	0.447392	2.14157	4.56436	0.0792579	1.28966e-12	3.91448e-52	56999	ADAM metallopeptidase with thrombospondin type 1 motif 9 [Source:HGNC Symbol;Acc:HGNC:13202]	protein_coding	no	yes	yes	up	up	up
ENSG00000241684	ADAMTS9-AS2	-0.104473	-4.44261	-6.44695	0.447698	0.00051774	2.65813e-05	100507098	ADAMTS9 antisense RNA 2 [Source:HGNC Symbol;Acc:HGNC:42435]	lncRNA	no	yes	yes	down	down	down
ENSG00000143382	ADAMTSL4	-0.057093	-0.961444	-1.45934	0.791194	1.53112e-07	1.17275e-15	54507	ADAMTS like 4 [Source:HGNC Symbol;Acc:HGNC:19706]	protein_coding	no	no	yes	down	down	down
ENSG00000203804	ADAMTSL4-AS1	-0.160363	-1.25055	-2.22062	0.212442	0.0543914	0.0125114	NA	ADAMTSL4 antisense RNA 1 [Source:HGNC Symbol;Acc:HGNC:32041]	lncRNA	no	yes	yes	down	down	down
ENSG00000105963	ADAP1	0.0729317	1.73983	2.88492	0.752581	3.2191e-06	3.48946e-15	11033	ArfGAP with dual PH domains 1 [Source:HGNC Symbol;Acc:HGNC:16486]	protein_coding	no	yes	yes	up	up	up
ENSG00000164742	ADCY1	-2.76606	-5.1473	-4.74943	1.29923e-06	1.82606e-11	1.39596e-11	107	adenylate cyclase 1 [Source:HGNC Symbol;Acc:HGNC:232]	protein_coding	yes	yes	yes	down	down	down
ENSG00000143199	ADCY10	-0.17353	-1.24105	-0.574199	NA	0.0665259	0.367627	55811	adenylate cyclase 10 [Source:HGNC Symbol;Acc:HGNC:21285]	protein_coding	no	yes	no	down	down	down
ENSG00000161912	ADCY10P1	-0.0945062	-1.04503	-0.958659	0.597869	0.0533505	0.0945304	NA	ADCY10 pseudogene 1 [Source:HGNC Symbol;Acc:HGNC:44143]	transcribed_unprocessed_pseudogene	no	yes	no	down	down	down
ENSG00000078295	ADCY2	-0.936348	-2.13265	-2.9633	0.00505238	2.62084e-08	3.55732e-12	108	adenylate cyclase 2 [Source:HGNC Symbol;Acc:HGNC:233]	protein_coding	no	yes	yes	down	down	down
ENSG00000121281	ADCY7	0.167856	0.708749	1.26924	0.393651	0.000155719	1.66812e-12	113	adenylate cyclase 7 [Source:HGNC Symbol;Acc:HGNC:238]	protein_coding	no	no	yes	up	up	up
ENSG00000141433	ADCYAP1	0.194959	1.21722	0.973246	0.347635	0.0076629	0.0391183	116	adenylate cyclase activating polypeptide 1 [Source:HGNC Symbol;Acc:HGNC:241]	protein_coding	no	yes	no	up	up	up
ENSG00000075340	ADD2	0.181989	1.14335	1.48091	0.335859	7.27693e-11	1.06963e-17	119	adducin 2 [Source:HGNC Symbol;Acc:HGNC:244]	protein_coding	no	yes	yes	up	up	up
ENSG00000203876	ADD3-AS1	-0.0372959	-0.736482	-2.30013	0.828373	0.164122	0.00695375	100505933	ADD3 antisense RNA 1 [Source:HGNC Symbol;Acc:HGNC:48682]	lncRNA	no	no	yes	down	down	down
ENSG00000020181	ADGRA2	1.61638	1.74228	1.13137	1.73676e-19	8.5821e-24	2.76715e-10	25960	adhesion G protein-coupled receptor A2 [Source:HGNC Symbol;Acc:HGNC:17849]	protein_coding	yes	yes	yes	up	up	up
ENSG00000152990	ADGRA3	-0.949629	-1.01951	-1.17058	1.66118e-27	1.48835e-32	2.55839e-42	166647	adhesion G protein-coupled receptor A3 [Source:HGNC Symbol;Acc:HGNC:13839]	protein_coding	no	yes	yes	down	down	down
ENSG00000256616	ADGRA3P1	-1.01559	-0.8571	-0.640037	0.0238053	0.0687562	0.193974	NA	ADGRA3 pseudogene 1 [Source:HGNC Symbol;Acc:HGNC:55918]	transcribed_processed_pseudogene	yes	no	no	down	down	down
ENSG00000135298	ADGRB3	-0.132508	-1.13133	-2.91827	0.557113	0.00543992	1.35314e-07	577	adhesion G protein-coupled receptor B3 [Source:HGNC Symbol;Acc:HGNC:945]	protein_coding	no	yes	yes	down	down	down
ENSG00000111452	ADGRD1	0.0296409	-0.340235	-1.17473	0.859264	0.00761755	4.06265e-21	283383	adhesion G protein-coupled receptor D1 [Source:HGNC Symbol;Acc:HGNC:19893]	protein_coding	no	no	yes	up	down	down
ENSG00000256151	ADGRD1-AS1	0.00198448	-0.545377	-1.01542	0.994329	0.0900925	0.00220112	NA	ADGRD1 antisense RNA 1 [Source:HGNC Symbol;Acc:HGNC:53314]	lncRNA	no	no	yes	up	down	down
ENSG00000174837	ADGRE1	1.985	2.53337	2.39329	1.70406e-06	2.28244e-10	1.96716e-09	2015	adhesion G protein-coupled receptor E1 [Source:HGNC Symbol;Acc:HGNC:3336]	protein_coding	yes	yes	yes	up	up	up
ENSG00000127507	ADGRE2	-0.0748171	0.272058	1.31492	0.714409	0.553285	0.00597761	30817	adhesion G protein-coupled receptor E2 [Source:HGNC Symbol;Acc:HGNC:3337]	protein_coding	no	no	yes	down	up	up
ENSG00000268758	ADGRE4P	0.228753	1.85764	1.41056	0.179852	0.00495076	0.030578	NA	adhesion G protein-coupled receptor E4, pseudogene [Source:HGNC Symbol;Acc:HGNC:19240]	transcribed_unprocessed_pseudogene	no	yes	yes	up	up	up
ENSG00000123146	ADGRE5	0.92511	2.02572	2.37986	3.23798e-16	5.34739e-75	1.19902e-103	976	adhesion G protein-coupled receptor E5 [Source:HGNC Symbol;Acc:HGNC:1711]	protein_coding	no	yes	yes	up	up	up
ENSG00000153294	ADGRF4	1.36239	2.21545	2.53514	5.94575e-12	1.66243e-32	6.184e-43	221393	adhesion G protein-coupled receptor F4 [Source:HGNC Symbol;Acc:HGNC:19011]	protein_coding	yes	yes	yes	up	up	up
ENSG00000069122	ADGRF5	-0.3728	-1.70376	-3.27483	0.0633443	8.25118e-15	2.46947e-37	221395	adhesion G protein-coupled receptor F5 [Source:HGNC Symbol;Acc:HGNC:19030]	protein_coding	no	yes	yes	down	down	down
ENSG00000205336	ADGRG1	1.74062	3.76557	4.38277	9.33905e-22	8.43119e-107	7.03204e-146	9289	adhesion G protein-coupled receptor G1 [Source:HGNC Symbol;Acc:HGNC:4512]	protein_coding	yes	yes	yes	up	up	up
ENSG00000173698	ADGRG2	1.14083	2.08861	2.02793	2.42544e-29	7.57803e-101	1.64187e-95	10149	adhesion G protein-coupled receptor G2 [Source:HGNC Symbol;Acc:HGNC:4516]	protein_coding	yes	yes	yes	up	up	up
ENSG00000182885	ADGRG3	3.26757	6.6183	5.17739	7.3097e-06	4.44886e-21	1.2038e-13	222487	adhesion G protein-coupled receptor G3 [Source:HGNC Symbol;Acc:HGNC:13728]	protein_coding	yes	yes	yes	up	up	up
ENSG00000144820	ADGRG7	0.00156883	-1.41775	-5.28087	0.99744	0.00572913	9.79151e-06	84873	adhesion G protein-coupled receptor G7 [Source:HGNC Symbol;Acc:HGNC:19241]	protein_coding	no	yes	yes	up	down	down
ENSG00000267169	ADGRL1-AS1	-0.308043	-1.36098	-1.04047	0.204287	0.000370575	0.00531906	100507373	ADGRL1 antisense RNA 1 [Source:HGNC Symbol;Acc:HGNC:55309]	lncRNA	no	yes	yes	down	down	down
ENSG00000150471	ADGRL3	-0.263518	-1.40477	-2.21689	0.184634	6.94863e-11	3.11838e-22	23284	adhesion G protein-coupled receptor L3 [Source:HGNC Symbol;Acc:HGNC:20974]	protein_coding	no	yes	yes	down	down	down
ENSG00000164199	ADGRV1	0.0893647	1.54092	1.97733	0.68209	1.10451e-15	2.58404e-25	84059	adhesion G protein-coupled receptor V1 [Source:HGNC Symbol;Acc:HGNC:17416]	protein_coding	no	yes	yes	up	up	up
ENSG00000187758	ADH1A	-0.915705	-4.02631	-7.26967	0.000712447	1.13693e-45	1.75521e-92	124	alcohol dehydrogenase 1A (class I), alpha polypeptide [Source:HGNC Symbol;Acc:HGNC:249]	protein_coding	no	yes	yes	down	down	down
ENSG00000196616	ADH1B	-1.67372	-5.40797	-9.79861	2.0564e-08	7.64957e-76	2.21963e-237	125	alcohol dehydrogenase 1B (class I), beta polypeptide [Source:HGNC Symbol;Acc:HGNC:250]	protein_coding	yes	yes	yes	down	down	down
ENSG00000248144	ADH1C	-1.30779	-4.42933	-7.79409	2.51722e-07	8.16855e-68	4.50361e-147	126	alcohol dehydrogenase 1C (class I), gamma polypeptide [Source:HGNC Symbol;Acc:HGNC:251]	protein_coding	yes	yes	yes	down	down	down
ENSG00000198099	ADH4	-1.59643	-4.76748	-6.41975	7.81935e-18	3.98965e-136	5.14081e-196	127	alcohol dehydrogenase 4 (class II), pi polypeptide [Source:HGNC Symbol;Acc:HGNC:252]	protein_coding	yes	yes	yes	down	down	down
ENSG00000197894	ADH5	-0.491987	-1.38244	-1.83941	9.50374e-09	5.4895e-62	1.28655e-107	128	alcohol dehydrogenase 5 (class III), chi polypeptide [Source:HGNC Symbol;Acc:HGNC:253]	protein_coding	no	yes	yes	down	down	down
ENSG00000233859	ADH5P4	-0.0221603	-0.335282	-1.97103	NA	0.480808	0.0392426	NA	ADH5 pseudogene 4 [Source:HGNC Symbol;Acc:HGNC:21377]	processed_pseudogene	no	no	yes	down	down	down
ENSG00000172955	ADH6	-0.630281	-2.23229	-4.1848	2.86215e-12	8.97375e-134	0	130	alcohol dehydrogenase 6 (class V) [Source:HGNC Symbol;Acc:HGNC:255]	protein_coding	no	yes	yes	down	down	down
ENSG00000147576	ADHFE1	-1.13166	-3.11821	-4.96031	3.91717e-09	8.36817e-59	4.74673e-124	137872	alcohol dehydrogenase iron containing 1 [Source:HGNC Symbol;Acc:HGNC:16354]	protein_coding	yes	yes	yes	down	down	down
ENSG00000101220	ADISSP	0.444892	0.97814	1.31867	0.00119112	8.8892e-14	2.64357e-24	54976	adipose secreted signaling protein [Source:HGNC Symbol;Acc:HGNC:15873]	protein_coding	no	no	yes	up	up	up
ENSG00000148926	ADM	0.027356	0.801738	1.26299	0.871061	3.18101e-13	1.05217e-31	133	adrenomedullin [Source:HGNC Symbol;Acc:HGNC:259]	protein_coding	no	no	yes	up	up	up
ENSG00000128165	ADM2	1.26183	1.1529	0.827203	0.00248803	0.00570284	0.0568634	79924	adrenomedullin 2 [Source:HGNC Symbol;Acc:HGNC:28898]	protein_coding	yes	yes	no	up	up	up
ENSG00000128271	ADORA2A	0.173743	1.23461	1.22932	0.381792	0.0100141	0.0129891	135	adenosine A2a receptor [Source:HGNC Symbol;Acc:HGNC:263]	protein_coding	no	yes	yes	up	up	up
ENSG00000178803	ADORA2A-AS1	-0.774833	-2.74285	-3.94479	1.17558e-09	3.9051e-91	3.13938e-144	646023	ADORA2A antisense RNA 1 [Source:HGNC Symbol;Acc:HGNC:37122]	lncRNA	no	yes	yes	down	down	down
ENSG00000170425	ADORA2B	1.0314	1.28146	1.76973	2.94963e-05	1.04381e-07	6.63555e-14	136	adenosine A2b receptor [Source:HGNC Symbol;Acc:HGNC:264]	protein_coding	yes	yes	yes	up	up	up
ENSG00000153531	ADPRHL1	1.40667	2.49935	3.4196	2.0083e-21	1.09911e-69	9.75076e-132	113622	ADP-ribosylhydrolase like 1 [Source:HGNC Symbol;Acc:HGNC:21303]	protein_coding	yes	yes	yes	up	up	up
ENSG00000120907	ADRA1A	-0.833939	-2.58239	-3.4363	4.90244e-09	2.87799e-68	9.47324e-105	148	adrenoceptor alpha 1A [Source:HGNC Symbol;Acc:HGNC:277]	protein_coding	no	yes	yes	down	down	down
ENSG00000170214	ADRA1B	-0.0189888	-1.24126	-1.81076	0.940389	0.00431914	0.000145525	147	adrenoceptor alpha 1B [Source:HGNC Symbol;Acc:HGNC:278]	protein_coding	no	yes	yes	down	down	down
ENSG00000171873	ADRA1D	-0.00796059	1.22575	3.28256	0.94835	0.0719524	0.000935721	146	adrenoceptor alpha 1D [Source:HGNC Symbol;Acc:HGNC:280]	protein_coding	no	yes	yes	down	up	up
ENSG00000184160	ADRA2C	2.86808	4.20144	4.22602	0.00164285	3.2628e-06	2.39641e-06	152	adrenoceptor alpha 2C [Source:HGNC Symbol;Acc:HGNC:283]	protein_coding	yes	yes	yes	up	up	up
ENSG00000043591	ADRB1	0.653151	1.69175	1.10277	0.0510692	0.000106841	0.0125711	153	adrenoceptor beta 1 [Source:HGNC Symbol;Acc:HGNC:285]	protein_coding	no	yes	yes	up	up	up
ENSG00000130706	ADRM1	0.302359	0.914146	1.42129	0.00442737	1.62371e-20	2.04353e-48	11047	ADRM1 26S proteasome ubiquitin receptor [Source:HGNC Symbol;Acc:HGNC:15759]	protein_coding	no	no	yes	up	up	up
ENSG00000035687	ADSS2	0.0435293	0.954441	1.56014	0.728047	1.5416e-29	5.69588e-79	159	adenylosuccinate synthase 2 [Source:HGNC Symbol;Acc:HGNC:292]	protein_coding	no	no	yes	up	up	up
ENSG00000111863	ADTRP	-0.236238	-1.30476	-2.29072	0.204126	0.0213754	0.000937519	84830	androgen dependent TFPI regulating protein [Source:HGNC Symbol;Acc:HGNC:21214]	protein_coding	no	yes	yes	down	down	down
ENSG00000181026	AEN	0.257261	0.926439	1.36041	0.00265331	4.34726e-33	3.87419e-71	64782	apoptosis enhancing nuclease [Source:HGNC Symbol;Acc:HGNC:25722]	protein_coding	no	no	yes	up	up	up
ENSG00000196526	AFAP1	0.483911	1.50334	1.65375	0.00010025	9.01114e-38	8.55506e-46	60312	actin filament associated protein 1 [Source:HGNC Symbol;Acc:HGNC:24017]	protein_coding	no	yes	yes	up	up	up
ENSG00000157510	AFAP1L1	0.470876	0.880089	1.14642	0.000666529	4.39811e-11	1.96406e-18	134265	actin filament associated protein 1 like 1 [Source:HGNC Symbol;Acc:HGNC:26714]	protein_coding	no	no	yes	up	up	up
ENSG00000198221	AFDN-DT	-0.0113156	-0.663906	-1.58933	0.961515	0.0973587	0.000340411	NA	AFDN divergent transcript [Source:HGNC Symbol;Acc:HGNC:21236]	lncRNA	no	no	yes	down	down	down
ENSG00000155966	AFF2	-0.641566	-1.14686	-1.48336	7.65469e-07	3.20313e-19	1.44418e-30	2334	ALF transcription elongation factor 2 [Source:HGNC Symbol;Acc:HGNC:3776]	protein_coding	no	yes	yes	down	down	down
ENSG00000072364	AFF4	0.038896	0.755653	1.09921	0.808641	1.73042e-11	3.27861e-23	27125	ALF transcription elongation factor 4 [Source:HGNC Symbol;Acc:HGNC:17869]	protein_coding	no	no	yes	up	up	up
ENSG00000135537	AFG1L	0.0650999	-0.594349	-1.06738	0.748324	0.000683079	2.12327e-09	246269	AFG1 like ATPase [Source:HGNC Symbol;Acc:HGNC:16411]	protein_coding	no	no	yes	up	down	down
ENSG00000079557	AFM	-0.0418449	-1.5218	-2.47921	0.839063	6.14751e-21	5.30394e-51	173	afamin [Source:HGNC Symbol;Acc:HGNC:316]	protein_coding	no	yes	yes	down	down	down
ENSG00000081051	AFP	0.211305	1.50977	2.15384	0.330113	1.89822e-11	9.64086e-23	174	alpha fetoprotein [Source:HGNC Symbol;Acc:HGNC:317]	protein_coding	no	yes	yes	up	up	up
ENSG00000165923	AGBL2	-0.0648153	-0.99076	-1.7059	0.790453	0.000224739	1.15316e-09	79841	AGBL carboxypeptidase 2 [Source:HGNC Symbol;Acc:HGNC:26296]	protein_coding	no	no	yes	down	down	down
ENSG00000146856	AGBL3	-1.041	-1.16687	-0.847125	0.00614221	0.00291762	0.0297259	340351	AGBL carboxypeptidase 3 [Source:HGNC Symbol;Acc:HGNC:27981]	protein_coding	yes	yes	no	down	down	down
ENSG00000084693	AGBL5	-0.115343	-0.643924	-1.42621	0.380979	5.34883e-09	7.32258e-37	60509	AGBL carboxypeptidase 5 [Source:HGNC Symbol;Acc:HGNC:26147]	protein_coding	no	no	yes	down	down	down
ENSG00000106351	AGFG2	-0.583295	-1.01525	-1.19515	1.71245e-13	2.92634e-39	1.09685e-53	3268	ArfGAP with FG repeats 2 [Source:HGNC Symbol;Acc:HGNC:5177]	protein_coding	no	yes	yes	down	down	down
ENSG00000282968	AGGF1P10	-0.0530444	-0.461477	-1.74282	0.699425	0.345198	0.0368505	NA	angiogenic factor with G-patch and FHA domains 1 pseudogene 10 [Source:HGNC Symbol;Acc:HGNC:51747]	processed_pseudogene	no	no	yes	down	down	down
ENSG00000116771	AGMAT	0.090629	-0.717151	-1.05769	0.592853	4.01749e-07	7.73486e-14	79814	agmatinase [Source:HGNC Symbol;Acc:HGNC:18407]	protein_coding	no	no	yes	up	down	down
ENSG00000187546	AGMO	-0.401497	-1.54592	-3.0548	0.00859526	5.1357e-24	3.89628e-73	392636	alkylglycerol monooxygenase [Source:HGNC Symbol;Acc:HGNC:33784]	protein_coding	no	yes	yes	down	down	down
ENSG00000123908	AGO2	-0.0883179	0.724928	1.31787	0.630029	1.35891e-06	3.16651e-19	27161	argonaute RISC catalytic component 2 [Source:HGNC Symbol;Acc:HGNC:3263]	protein_coding	no	no	yes	down	up	up
ENSG00000160216	AGPAT3	-0.274226	-0.728316	-1.42862	0.00225011	5.23444e-18	2.975e-63	56894	1-acylglycerol-3-phosphate O-acyltransferase 3 [Source:HGNC Symbol;Acc:HGNC:326]	protein_coding	no	no	yes	down	down	down
ENSG00000026652	AGPAT4	0.212155	0.840504	1.19118	0.162265	5.30865e-10	2.6465e-19	56895	1-acylglycerol-3-phosphate O-acyltransferase 4 [Source:HGNC Symbol;Acc:HGNC:20885]	protein_coding	no	no	yes	up	up	up
ENSG00000155189	AGPAT5	0.169692	0.883049	1.43731	0.163697	2.20322e-17	4.70263e-45	55326	1-acylglycerol-3-phosphate O-acyltransferase 5 [Source:HGNC Symbol;Acc:HGNC:20886]	protein_coding	no	no	yes	up	up	up
ENSG00000106541	AGR2	0.896471	1.89232	0.982861	0.025585	0.000127919	0.0423804	10551	anterior gradient 2, protein disulphide isomerase family member [Source:HGNC Symbol;Acc:HGNC:328]	protein_coding	no	yes	no	up	up	up
ENSG00000173467	AGR3	0.0856471	5.45597	1.18454	0.183267	0.000893733	0.0985176	155465	anterior gradient 3, protein disulphide isomerase family member [Source:HGNC Symbol;Acc:HGNC:24167]	protein_coding	no	yes	yes	up	up	up
ENSG00000188157	AGRN	-0.0228191	-0.234772	-1.0173	0.909323	0.101917	5.35314e-15	375790	agrin [Source:HGNC Symbol;Acc:HGNC:329]	protein_coding	no	no	yes	down	down	down
ENSG00000135744	AGT	-0.433692	-0.920299	-1.34556	0.000211993	3.33134e-16	2.66317e-33	183	angiotensinogen [Source:HGNC Symbol;Acc:HGNC:333]	protein_coding	no	no	yes	down	down	down
ENSG00000144891	AGTR1	0.0921314	1.00077	1.61798	0.623374	7.37277e-11	1.04003e-26	185	angiotensin II receptor type 1 [Source:HGNC Symbol;Acc:HGNC:336]	protein_coding	no	yes	yes	up	up	up
ENSG00000172482	AGXT	-0.727316	-3.24296	-4.6059	0.00306798	1.43571e-37	3.17102e-73	189	alanine--glyoxylate aminotransferase [Source:HGNC Symbol;Acc:HGNC:341]	protein_coding	no	yes	yes	down	down	down
ENSG00000113492	AGXT2	-1.00119	-3.87176	-6.21172	8.46888e-07	8.34561e-67	5.80358e-85	64902	alanine--glyoxylate aminotransferase 2 [Source:HGNC Symbol;Acc:HGNC:14412]	protein_coding	yes	yes	yes	down	down	down
ENSG00000231028	AHI1-DT	-0.26373	-1.94263	-3.50962	0.187445	0.00178445	3.95329e-05	100131814	AHI1 divergent transcript [Source:HGNC Symbol;Acc:HGNC:32526]	lncRNA	no	yes	yes	down	down	down
ENSG00000063438	AHRR	-0.0718013	-0.590305	-1.53038	0.745641	0.00385834	2.34884e-14	57491	aryl hydrocarbon receptor repressor [Source:HGNC Symbol;Acc:HGNC:346]	protein_coding	no	no	yes	down	down	down
ENSG00000100591	AHSA1	0.0596126	0.722116	1.34769	0.564443	2.79516e-23	1.75961e-80	10598	activator of HSP90 ATPase activity 1 [Source:HGNC Symbol;Acc:HGNC:1189]	protein_coding	no	no	yes	up	up	up
ENSG00000173209	AHSA2P	-0.288976	-0.965602	-1.21378	0.221926	0.00272005	0.000158238	130872	activator of HSP90 ATPase homolog 2, pseudogene [Source:HGNC Symbol;Acc:HGNC:20437]	transcribed_unitary_pseudogene	no	no	yes	down	down	down
ENSG00000145192	AHSG	-0.0520578	-1.15316	-2.51278	0.834652	1.79735e-05	1.63712e-20	197	alpha 2-HS glycoprotein [Source:HGNC Symbol;Acc:HGNC:349]	protein_coding	no	yes	yes	down	down	down
ENSG00000204472	AIF1	-0.126251	-2.48241	-6.50978	0.392979	0.00322357	1.41509e-05	199	allograft inflammatory factor 1 [Source:HGNC Symbol;Acc:HGNC:352]	protein_coding	no	yes	yes	down	down	down
ENSG00000042286	AIFM2	0.462173	1.3238	1.77589	2.70294e-06	1.21212e-46	2.69023e-84	84883	apoptosis inducing factor mitochondria associated 2 [Source:HGNC Symbol;Acc:HGNC:21411]	protein_coding	no	yes	yes	up	up	up
ENSG00000146416	AIG1	-0.370099	-1.47765	-2.0892	0.0001926	9.71396e-53	6.50475e-99	51390	androgen induced 1 [Source:HGNC Symbol;Acc:HGNC:21607]	protein_coding	no	yes	yes	down	down	down
ENSG00000232434	AJM1	0.210989	-0.389131	-1.47322	0.27847	0.0617875	2.25182e-13	389813	apical junction component 1 homolog [Source:HGNC Symbol;Acc:HGNC:37284]	protein_coding	no	no	yes	up	down	down
ENSG00000258457	AJUBA-DT	0.230133	-0.152299	-2.00852	0.3256	0.700065	5.51653e-06	NA	AJUBA divergent transcript [Source:HGNC Symbol;Acc:HGNC:55449]	lncRNA	no	no	yes	up	down	down
ENSG00000106992	AK1	0.546046	1.66892	2.0216	1.1651e-08	4.55336e-76	2.88826e-112	203	adenylate kinase 1 [Source:HGNC Symbol;Acc:HGNC:361]	protein_coding	no	yes	yes	up	up	up
ENSG00000147853	AK3	-0.519594	-1.00266	-1.51622	7.80091e-10	3.72537e-34	6.31904e-75	50808	adenylate kinase 3 [Source:HGNC Symbol;Acc:HGNC:17376]	protein_coding	no	yes	yes	down	down	down
ENSG00000162433	AK4	-0.764557	-1.73241	-2.06213	3.07998e-35	1.87429e-171	1.42936e-236	205	adenylate kinase 4 [Source:HGNC Symbol;Acc:HGNC:363]	protein_coding	no	yes	yes	down	down	down
ENSG00000154027	AK5	1.17925	2.29611	2.11847	0.000733435	2.14301e-11	6.6077e-10	26289	adenylate kinase 5 [Source:HGNC Symbol;Acc:HGNC:365]	protein_coding	yes	yes	yes	up	up	up
ENSG00000140057	AK7	0.0358358	-0.671624	-2.09539	0.887236	0.00572524	3.88742e-14	122481	adenylate kinase 7 [Source:HGNC Symbol;Acc:HGNC:20091]	protein_coding	no	no	yes	up	down	down
ENSG00000165695	AK8	-0.0314693	-0.326462	-2.22627	NA	0.454444	0.0295203	158067	adenylate kinase 8 [Source:HGNC Symbol;Acc:HGNC:26526]	protein_coding	no	no	yes	down	down	down
ENSG00000131016	AKAP12	1.52053	3.64649	4.34902	6.27887e-08	6.14512e-40	2.01832e-56	9590	A-kinase anchoring protein 12 [Source:HGNC Symbol;Acc:HGNC:370]	protein_coding	yes	yes	yes	up	up	up
ENSG00000263004	AKAP1-DT	-0.408079	-1.55146	-3.19402	0.113267	1.78617e-05	2.13799e-12	NA	AKAP1 divergent transcript [Source:HGNC Symbol;Acc:HGNC:55339]	lncRNA	no	yes	yes	down	down	down
ENSG00000179841	AKAP5	0.772268	1.29469	0.479175	0.02614	0.00100935	0.256713	9495	A-kinase anchoring protein 5 [Source:HGNC Symbol;Acc:HGNC:375]	protein_coding	no	yes	no	up	up	up
ENSG00000151320	AKAP6	-0.478977	-1.13916	-1.67122	0.000305255	8.11241e-18	7.92802e-34	9472	A-kinase anchoring protein 6 [Source:HGNC Symbol;Acc:HGNC:376]	protein_coding	no	yes	yes	down	down	down
ENSG00000174574	AKIRIN1	0.167123	0.871497	1.33391	0.167464	5.29486e-17	1.1321e-38	79647	akirin 1 [Source:HGNC Symbol;Acc:HGNC:25744]	protein_coding	no	no	yes	up	up	up
ENSG00000085662	AKR1B1	1.10943	3.15278	3.92787	3.27548e-05	3.07679e-38	4.17529e-60	231	aldo-keto reductase family 1 member B [Source:HGNC Symbol;Acc:HGNC:381]	protein_coding	yes	yes	yes	up	up	up
ENSG00000227471	AKR1B15	0.0911167	0.680576	1.10602	0.630137	0.161864	0.0420851	441282	aldo-keto reductase family 1 member B15 [Source:HGNC Symbol;Acc:HGNC:37281]	protein_coding	no	no	yes	up	up	up
ENSG00000198610	AKR1C4	-0.663313	-2.5732	-4.53465	0.0023886	4.58249e-26	4.30941e-45	1109	aldo-keto reductase family 1 member C4 [Source:HGNC Symbol;Acc:HGNC:387]	protein_coding	no	yes	yes	down	down	down
ENSG00000151631	AKR1C6P	-0.462857	-3.51028	-5.93889	0.0788058	4.19541e-16	2.58955e-14	NA	aldo-keto reductase family 1 member C6, pseudogene [Source:HGNC Symbol;Acc:HGNC:44680]	unprocessed_pseudogene	no	yes	yes	down	down	down
ENSG00000215267	AKR1C7P	-0.0118009	0.466566	1.37691	0.936211	0.351504	0.054483	648947	aldo-keto reductase family 1 member C7, pseudogene [Source:HGNC Symbol;Acc:HGNC:44681]	transcribed_unprocessed_pseudogene	no	no	yes	down	up	up
ENSG00000264006	AKR1C8	-0.0186106	-1.02618	-2.57119	0.94386	0.000757278	1.70289e-14	340811	aldo-keto reductase family 1 member C8 [Source:HGNC Symbol;Acc:HGNC:23469]	protein_coding	no	yes	yes	down	down	down
ENSG00000122787	AKR1D1	-1.84679	-4.80787	-6.90789	1.24563e-15	1.817e-56	7.08143e-43	6718	aldo-keto reductase family 1 member D1 [Source:HGNC Symbol;Acc:HGNC:388]	protein_coding	yes	yes	yes	down	down	down
ENSG00000162482	AKR7A3	-0.34985	-1.51871	-2.82849	0.0120641	5.13563e-30	3.33545e-97	22977	aldo-keto reductase family 7 member A3 [Source:HGNC Symbol;Acc:HGNC:390]	protein_coding	no	yes	yes	down	down	down
ENSG00000211454	AKR7L	-0.0929229	-1.44705	-3.31054	0.691872	4.39293e-05	2.65298e-19	246181	aldo-keto reductase family 7 like (gene/pseudogene) [Source:HGNC Symbol;Acc:HGNC:24056]	protein_coding	no	yes	yes	down	down	down
ENSG00000166971	AKTIP	0.422038	0.841882	1.1137	0.000107139	2.60102e-16	3.80007e-28	64400	AKT interacting protein [Source:HGNC Symbol;Acc:HGNC:16710]	protein_coding	no	no	yes	up	up	up
ENSG00000148218	ALAD	-0.222181	-0.705084	-1.2074	0.00162492	2.81084e-27	9.3748e-76	210	aminolevulinate dehydratase [Source:HGNC Symbol;Acc:HGNC:395]	protein_coding	no	no	yes	down	down	down
ENSG00000023330	ALAS1	0.383755	1.52514	2.18423	0.000163054	7.18047e-58	1.36442e-118	211	5'-aminolevulinate synthase 1 [Source:HGNC Symbol;Acc:HGNC:396]	protein_coding	no	yes	yes	up	up	up
ENSG00000163631	ALB	-0.404571	-1.18008	-1.7463	0.000297992	1.97368e-28	6.47198e-61	213	albumin [Source:HGNC Symbol;Acc:HGNC:399]	protein_coding	no	yes	yes	down	down	down
ENSG00000170017	ALCAM	-0.523465	-0.894733	-1.19381	1.08516e-10	1.91821e-29	1.19526e-51	214	activated leukocyte cell adhesion molecule [Source:HGNC Symbol;Acc:HGNC:400]	protein_coding	no	no	yes	down	down	down
ENSG00000128918	ALDH1A2	-0.171791	0.270395	1.1762	0.357715	0.562217	0.016295	8854	aldehyde dehydrogenase 1 family member A2 [Source:HGNC Symbol;Acc:HGNC:15472]	protein_coding	no	no	yes	down	up	up
ENSG00000184254	ALDH1A3	0.92455	1.69676	1.43535	0.000755135	2.16016e-10	1.05232e-07	220	aldehyde dehydrogenase 1 family member A3 [Source:HGNC Symbol;Acc:HGNC:409]	protein_coding	no	yes	yes	up	up	up
ENSG00000137124	ALDH1B1	-0.104919	-1.15786	-1.7877	0.383241	1.76121e-32	1.89644e-73	219	aldehyde dehydrogenase 1 family member B1 [Source:HGNC Symbol;Acc:HGNC:407]	protein_coding	no	yes	yes	down	down	down
ENSG00000144908	ALDH1L1	-1.10266	-2.78239	-4.77904	4.19901e-21	7.34671e-129	0	10840	aldehyde dehydrogenase 1 family member L1 [Source:HGNC Symbol;Acc:HGNC:3978]	protein_coding	yes	yes	yes	down	down	down
ENSG00000246022	ALDH1L1-AS2	-1.41401	-3.78754	-5.13064	9.77729e-07	5.35939e-25	1.04475e-25	100862662	ALDH1L1 antisense RNA 2 [Source:HGNC Symbol;Acc:HGNC:42446]	lncRNA	yes	yes	yes	down	down	down
ENSG00000136010	ALDH1L2	-1.47606	-1.04288	-1.17431	0.0180214	0.0615498	0.0555884	160428	aldehyde dehydrogenase 1 family member L2 [Source:HGNC Symbol;Acc:HGNC:26777]	protein_coding	yes	yes	yes	down	down	down
ENSG00000111275	ALDH2	-0.424062	-0.93555	-1.52412	5.05648e-05	7.26761e-21	1.46142e-53	217	aldehyde dehydrogenase 2 family member [Source:HGNC Symbol;Acc:HGNC:404]	protein_coding	no	no	yes	down	down	down
ENSG00000108602	ALDH3A1	-1.07689	-2.87343	-4.33146	1.44583e-18	1.44062e-120	4.07934e-238	218	aldehyde dehydrogenase 3 family member A1 [Source:HGNC Symbol;Acc:HGNC:405]	protein_coding	yes	yes	yes	down	down	down
ENSG00000006534	ALDH3B1	-0.0928081	-1.04877	-2.06313	0.504053	1.05969e-17	2.63951e-62	221	aldehyde dehydrogenase 3 family member B1 [Source:HGNC Symbol;Acc:HGNC:410]	protein_coding	no	yes	yes	down	down	down
ENSG00000159423	ALDH4A1	-0.247859	-1.24682	-2.32921	0.0432472	2.10135e-28	7.68148e-94	8659	aldehyde dehydrogenase 4 family member A1 [Source:HGNC Symbol;Acc:HGNC:406]	protein_coding	no	yes	yes	down	down	down
ENSG00000112294	ALDH5A1	-0.228763	-1.03094	-2.16296	0.0395944	6.6422e-24	1.15447e-91	7915	aldehyde dehydrogenase 5 family member A1 [Source:HGNC Symbol;Acc:HGNC:408]	protein_coding	no	yes	yes	down	down	down
ENSG00000119711	ALDH6A1	-0.707274	-2.33945	-3.9242	8.39038e-08	2.17283e-73	2.47884e-195	4329	aldehyde dehydrogenase 6 family member A1 [Source:HGNC Symbol;Acc:HGNC:7179]	protein_coding	no	yes	yes	down	down	down
ENSG00000164904	ALDH7A1	-0.168661	-0.653044	-1.25994	0.0833912	2.34543e-14	3.62446e-49	501	aldehyde dehydrogenase 7 family member A1 [Source:HGNC Symbol;Acc:HGNC:877]	protein_coding	no	no	yes	down	down	down
ENSG00000251400	ALDH7A1P1	0.027141	-0.410741	-1.1312	0.894759	0.39716	0.0665825	541	aldehyde dehydrogenase 7 family member A1 pseudogene 1 [Source:HGNC Symbol;Acc:HGNC:878]	processed_pseudogene	no	no	yes	up	down	down
ENSG00000118514	ALDH8A1	-0.646527	-3.37253	-5.53508	0.00876909	4.91354e-27	2.00868e-30	64577	aldehyde dehydrogenase 8 family member A1 [Source:HGNC Symbol;Acc:HGNC:15471]	protein_coding	no	yes	yes	down	down	down
ENSG00000136872	ALDOB	-1.08256	-4.06513	-6.91171	0.000118047	4.82764e-47	1.17579e-129	229	aldolase, fructose-bisphosphate B [Source:HGNC Symbol;Acc:HGNC:417]	protein_coding	yes	yes	yes	down	down	down
ENSG00000109107	ALDOC	0.968077	2.60013	3.02017	2.90303e-26	3.00697e-197	2.63563e-268	230	aldolase, fructose-bisphosphate C [Source:HGNC Symbol;Acc:HGNC:418]	protein_coding	no	yes	yes	up	up	up
ENSG00000189366	ALG1L1P	0.283845	-0.0105516	-1.23458	0.166652	0.969641	1.69334e-07	NA	ALG1 like 1, pseudogene [Source:HGNC Symbol;Acc:HGNC:33721]	transcribed_unprocessed_pseudogene	no	no	yes	up	down	down
ENSG00000091542	ALKBH5	0.136782	0.587814	1.13812	0.214792	2.23913e-10	2.29385e-36	54890	alkB homolog 5, RNA demethylase [Source:HGNC Symbol;Acc:HGNC:25996]	protein_coding	no	no	yes	up	up	up
ENSG00000116127	ALMS1	0.449739	1.11992	1.31703	0.00692881	6.29881e-12	3.63004e-16	7840	ALMS1 centrosome and basal body associated protein [Source:HGNC Symbol;Acc:HGNC:428]	protein_coding	no	yes	yes	up	up	up
ENSG00000230002	ALMS1-IT1	0.0564954	0.392165	1.42237	0.727131	0.429482	0.0258032	100874291	ALMS1 intronic transcript 1 [Source:HGNC Symbol;Acc:HGNC:41305]	lncRNA	no	no	yes	up	up	up
ENSG00000215067	ALOX12-AS1	-0.200132	-1.08027	-0.890396	0.324722	1.02761e-06	4.79958e-05	100506713	ALOX12 antisense RNA 1 [Source:HGNC Symbol;Acc:HGNC:51342]	lncRNA	no	yes	no	down	down	down
ENSG00000179477	ALOX12B	0.202668	1.34875	0.487061	NA	0.0523974	0.391921	242	arachidonate 12-lipoxygenase, 12R type [Source:HGNC Symbol;Acc:HGNC:430]	protein_coding	no	yes	no	up	up	up
ENSG00000161905	ALOX15	-0.024099	-0.827522	-1.28138	NA	0.136643	0.0838482	246	arachidonate 15-lipoxygenase [Source:HGNC Symbol;Acc:HGNC:433]	protein_coding	no	no	yes	down	down	down
ENSG00000274114	ALOX15P1	-0.0200016	-0.534678	-1.07632	0.932982	0.21396	0.022502	NA	arachidonate 15-lipoxygenase pseudogene 1 [Source:HGNC Symbol;Acc:HGNC:13742]	transcribed_unprocessed_pseudogene	no	no	yes	down	down	down
ENSG00000012779	ALOX5	-0.193179	-0.838954	-2.05099	0.383305	0.0411644	4.71915e-05	240	arachidonate 5-lipoxygenase [Source:HGNC Symbol;Acc:HGNC:435]	protein_coding	no	no	yes	down	down	down
ENSG00000179148	ALOXE3	0.411414	1.34657	1.99726	0.0675252	7.06026e-09	1.31802e-18	59344	arachidonate lipoxygenase 3 [Source:HGNC Symbol;Acc:HGNC:13743]	protein_coding	no	yes	yes	up	up	up
ENSG00000163286	ALPG	-0.188566	0.604406	2.91648	0.255259	0.206886	6.80573e-08	251	alkaline phosphatase, germ cell [Source:HGNC Symbol;Acc:HGNC:441]	protein_coding	no	no	yes	down	up	up
ENSG00000163295	ALPI	0.184776	-0.238825	-1.46917	0.363779	0.609941	0.00983332	248	alkaline phosphatase, intestinal [Source:HGNC Symbol;Acc:HGNC:437]	protein_coding	no	no	yes	up	down	down
ENSG00000136383	ALPK3	0.052691	2.2588	3.59001	0.833932	7.31601e-14	6.86116e-34	57538	alpha kinase 3 [Source:HGNC Symbol;Acc:HGNC:17574]	protein_coding	no	yes	yes	up	up	up
ENSG00000162551	ALPL	-0.875804	-2.5651	-3.75738	4.83542e-11	1.18671e-77	3.10993e-136	249	alkaline phosphatase, biomineralization associated [Source:HGNC Symbol;Acc:HGNC:438]	protein_coding	no	yes	yes	down	down	down
ENSG00000163283	ALPP	-0.952578	-2.19365	-3.34693	3.7566e-09	4.8814e-43	2.32919e-93	250	alkaline phosphatase, placental [Source:HGNC Symbol;Acc:HGNC:439]	protein_coding	no	yes	yes	down	down	down
ENSG00000178038	ALS2CL	-0.131915	-0.874352	-1.30252	0.567655	0.00206485	4.72784e-06	259173	ALS2 C-terminal like [Source:HGNC Symbol;Acc:HGNC:20605]	protein_coding	no	no	yes	down	down	down
ENSG00000180318	ALX1	-0.577692	-1.20487	-1.65493	0.000467306	7.59836e-13	2.61416e-21	8092	ALX homeobox 1 [Source:HGNC Symbol;Acc:HGNC:1494]	protein_coding	no	yes	yes	down	down	down
ENSG00000183684	ALYREF	0.711915	1.2979	1.7754	2.0653e-10	9.23434e-34	1.7809e-63	10189	Aly/REF export factor [Source:HGNC Symbol;Acc:HGNC:19071]	protein_coding	no	yes	yes	up	up	up
ENSG00000242110	AMACR	-0.909547	-1.58389	-1.9815	2.51651e-14	2.55876e-41	7.3521e-63	23600	alpha-methylacyl-CoA racemase [Source:HGNC Symbol;Acc:HGNC:451]	protein_coding	no	yes	yes	down	down	down
ENSG00000106927	AMBP	-0.399992	-1.01738	-1.53387	0.0050457	1.47815e-13	3.59382e-29	259	alpha-1-microglobulin/bikunin precursor [Source:HGNC Symbol;Acc:HGNC:453]	protein_coding	no	yes	yes	down	down	down
ENSG00000123505	AMD1	0.456244	0.587504	1.06028	5.70198e-07	3.22922e-11	1.23622e-34	262	adenosylmethionine decarboxylase 1 [Source:HGNC Symbol;Acc:HGNC:457]	protein_coding	no	no	yes	up	up	up
ENSG00000139344	AMDHD1	-1.39903	-2.69406	-2.81712	2.29953e-23	8.56849e-73	6.85393e-78	144193	amidohydrolase domain containing 1 [Source:HGNC Symbol;Acc:HGNC:28577]	protein_coding	yes	yes	yes	down	down	down
ENSG00000181754	AMIGO1	-0.0882483	-0.439166	-1.01936	0.602017	0.00224128	2.05014e-12	57463	adhesion molecule with Ig like domain 1 [Source:HGNC Symbol;Acc:HGNC:20824]	protein_coding	no	no	yes	down	down	down
ENSG00000176020	AMIGO3	0.797407	1.501	1.83866	0.0042428	1.20337e-07	7.18127e-11	386724	adhesion molecule with Ig like domain 3 [Source:HGNC Symbol;Acc:HGNC:24075]	protein_coding	no	yes	yes	up	up	up
ENSG00000166126	AMN	-0.202346	-1.07035	-1.78197	0.197549	3.66787e-13	2.00669e-32	81693	amnion associated transmembrane protein [Source:HGNC Symbol;Acc:HGNC:14604]	protein_coding	no	yes	yes	down	down	down
ENSG00000151743	AMN1	0.218037	0.884824	1.49806	0.324596	0.000312148	3.2742e-10	196394	antagonist of mitotic exit network 1 homolog [Source:HGNC Symbol;Acc:HGNC:27281]	protein_coding	no	no	yes	up	up	up
ENSG00000126016	AMOT	0.0281021	-0.0698966	-1.08305	0.915949	0.869902	0.00647251	154796	angiomotin [Source:HGNC Symbol;Acc:HGNC:17810]	protein_coding	no	no	yes	up	down	down
ENSG00000166025	AMOTL1	1.30543	1.57912	0.928901	2.21812e-24	7.37678e-37	3.03902e-13	154810	angiomotin like 1 [Source:HGNC Symbol;Acc:HGNC:17811]	protein_coding	yes	yes	no	up	up	up
ENSG00000114019	AMOTL2	-0.428042	-1.1834	-1.80102	0.000619888	1.00937e-22	1.82994e-50	51421	angiomotin like 2 [Source:HGNC Symbol;Acc:HGNC:17812]	protein_coding	no	yes	yes	down	down	down
ENSG00000133805	AMPD3	-0.0635169	0.917101	2.11944	0.794394	0.000102685	1.30992e-20	272	adenosine monophosphate deaminase 3 [Source:HGNC Symbol;Acc:HGNC:470]	protein_coding	no	no	yes	down	up	up
ENSG00000145020	AMT	-0.435794	-2.46762	-4.14317	0.0973477	1.04209e-11	1.60272e-24	275	aminomethyltransferase [Source:HGNC Symbol;Acc:HGNC:473]	protein_coding	no	yes	yes	down	down	down
ENSG00000240038	AMY2B	-0.289947	-1.48456	-2.48854	0.223416	1.69364e-05	1.7329e-12	280	amylase alpha 2B [Source:HGNC Symbol;Acc:HGNC:478]	protein_coding	no	yes	yes	down	down	down
ENSG00000166295	ANAPC16	-0.306839	-0.888315	-1.4353	0.00018984	1.1137e-29	3.9694e-72	119504	anaphase promoting complex subunit 16 [Source:HGNC Symbol;Acc:HGNC:26976]	protein_coding	no	no	yes	down	down	down
ENSG00000214274	ANG	-0.00621847	-0.406987	-1.26799	0.971013	0.00403611	1.10198e-20	283	angiogenin [Source:HGNC Symbol;Acc:HGNC:483]	protein_coding	no	no	yes	down	down	down
ENSG00000013523	ANGEL1	-0.593614	-1.3174	-1.3373	1.1548e-06	1.20468e-26	1.89065e-27	23357	angel homolog 1 [Source:HGNC Symbol;Acc:HGNC:19961]	protein_coding	no	yes	yes	down	down	down
ENSG00000154188	ANGPT1	-0.15943	-0.509493	-1.06133	0.181296	1.49515e-06	6.22378e-24	284	angiopoietin 1 [Source:HGNC Symbol;Acc:HGNC:484]	protein_coding	no	no	yes	down	down	down
ENSG00000101280	ANGPT4	1.51765	0.937473	0.733719	0.0205759	0.105963	0.253403	51378	angiopoietin 4 [Source:HGNC Symbol;Acc:HGNC:487]	protein_coding	yes	no	no	up	up	up
ENSG00000116194	ANGPTL1	-0.0302104	-0.484193	-4.58995	0.857281	0.329205	0.000254528	9068	angiopoietin like 1 [Source:HGNC Symbol;Acc:HGNC:489]	protein_coding	no	no	yes	down	down	down
ENSG00000136859	ANGPTL2	-0.00223221	0.679524	1.44971	NA	0.0740597	0.06527	23452	angiopoietin like 2 [Source:HGNC Symbol;Acc:HGNC:490]	protein_coding	no	no	yes	down	up	up
ENSG00000132855	ANGPTL3	-0.00448994	-1.27873	-3.24091	0.983237	4.85733e-22	8.67969e-124	27329	angiopoietin like 3 [Source:HGNC Symbol;Acc:HGNC:491]	protein_coding	no	yes	yes	down	down	down
ENSG00000167772	ANGPTL4	-0.0640563	0.597455	2.19086	0.721497	1.97899e-05	7.23895e-60	51129	angiopoietin like 4 [Source:HGNC Symbol;Acc:HGNC:16039]	protein_coding	no	no	yes	down	up	up
ENSG00000130812	ANGPTL6	0.48953	1.058	1.72245	0.0623671	0.000411298	4.98272e-09	83854	angiopoietin like 6 [Source:HGNC Symbol;Acc:HGNC:23140]	protein_coding	no	yes	yes	up	up	up
ENSG00000130173	ANGPTL8	0.0127476	-0.998829	-1.58858	0.94368	0.0907373	0.0388605	55908	angiopoietin like 8 [Source:HGNC Symbol;Acc:HGNC:24933]	protein_coding	no	no	yes	up	down	down
ENSG00000029534	ANK1	0.0969601	-0.0354741	-1.27412	0.433262	0.789284	7.60586e-38	286	ankyrin 1 [Source:HGNC Symbol;Acc:HGNC:492]	protein_coding	no	no	yes	up	down	down
ENSG00000145362	ANK2	0.593848	1.02587	0.707724	2.22036e-05	2.09148e-14	2.39774e-07	287	ankyrin 2 [Source:HGNC Symbol;Acc:HGNC:493]	protein_coding	no	yes	no	up	up	up
ENSG00000151687	ANKAR	-0.192378	-0.785488	-1.34871	0.35199	0.000525846	1.42949e-08	150709	ankyrin and armadillo repeat containing [Source:HGNC Symbol;Acc:HGNC:26350]	protein_coding	no	no	yes	down	down	down
ENSG00000249637	ANKHD1-DT	0.14933	0.531894	1.54178	NA	0.286272	0.0576542	NA	ANKHD1 divergent transcript [Source:HGNC Symbol;Acc:HGNC:55564]	lncRNA	no	no	yes	up	up	up
ENSG00000001629	ANKIB1	0.045695	0.696822	1.05186	0.693593	5.87456e-18	5.78476e-40	54467	ankyrin repeat and IBR domain containing 1 [Source:HGNC Symbol;Acc:HGNC:22215]	protein_coding	no	no	yes	up	up	up
ENSG00000170209	ANKK1	-0.0180452	-0.993802	-2.03378	0.93351	0.0543438	0.00163209	255239	ankyrin repeat and kinase domain containing 1 [Source:HGNC Symbol;Acc:HGNC:21027]	protein_coding	no	no	yes	down	down	down
ENSG00000164331	ANKRA2	-0.365147	-0.806487	-1.02716	0.0100825	6.30372e-09	1.47726e-13	57763	ankyrin repeat family A member 2 [Source:HGNC Symbol;Acc:HGNC:13208]	protein_coding	no	no	yes	down	down	down
ENSG00000148677	ANKRD1	-0.853145	-2.04028	-3.72403	6.80742e-08	1.31906e-39	3.62133e-123	27063	ankyrin repeat domain 1 [Source:HGNC Symbol;Acc:HGNC:15819]	protein_coding	no	yes	yes	down	down	down
ENSG00000229152	ANKRD10-IT1	0.0947033	0.861796	1.38197	0.669158	0.0335947	0.000920564	NA	ANKRD10 intronic transcript 1 [Source:HGNC Symbol;Acc:HGNC:39891]	lncRNA	no	no	yes	up	up	up
ENSG00000076513	ANKRD13A	0.345568	1.24317	1.91375	3.53419e-05	1.31196e-58	4.63412e-140	88455	ankyrin repeat domain 13A [Source:HGNC Symbol;Acc:HGNC:21268]	protein_coding	no	yes	yes	up	up	up
ENSG00000165887	ANKRD2	-0.0145488	-1.4972	-6.67523	0.954555	3.96639e-07	1.57681e-14	26287	ankyrin repeat domain 2 [Source:HGNC Symbol;Acc:HGNC:495]	protein_coding	no	yes	yes	down	down	down
ENSG00000260691	ANKRD20A1	0.606817	1.18311	1.49453	0.000107855	2.77959e-15	4.82291e-24	84210	ankyrin repeat domain 20 family member A1 [Source:HGNC Symbol;Acc:HGNC:23665]	protein_coding	no	yes	yes	up	up	up
ENSG00000277112	ANKRD20A21P	-0.0523731	-1.15579	-0.744612	0.711086	0.0681966	0.249376	NA	ankyrin repeat domain 20 family member A21, pseudogene [Source:HGNC Symbol;Acc:HGNC:52329]	transcribed_unprocessed_pseudogene	no	yes	no	down	down	down
ENSG00000183148	ANKRD20A2P	0.3118	0.536059	1.18444	0.19485	0.183182	0.00434533	NA	ankyrin repeat domain 20 family member A2, pseudogene [Source:HGNC Symbol;Acc:HGNC:31979]	transcribed_unprocessed_pseudogene	no	no	yes	up	up	up
ENSG00000276203	ANKRD20A3P	0.764043	1.42192	1.76647	0.0113452	7.53613e-06	2.3552e-08	NA	ankyrin repeat domain 20 family member A3, pseudogene [Source:HGNC Symbol;Acc:HGNC:31981]	transcribed_unprocessed_pseudogene	no	yes	yes	up	up	up
ENSG00000172014	ANKRD20A4P	0.302741	1.07754	1.30664	0.211396	0.001213	9.42996e-05	NA	ankyrin repeat domain 20 family member A4, pseudogene [Source:HGNC Symbol;Acc:HGNC:31982]	transcribed_unprocessed_pseudogene	no	yes	yes	up	up	up
ENSG00000186481	ANKRD20A5P	0.0894901	0.89014	1.09963	0.706672	0.00773018	0.00111383	NA	ankyrin repeat domain 20 family member A5, pseudogene [Source:HGNC Symbol;Acc:HGNC:33833]	transcribed_unprocessed_pseudogene	no	no	yes	up	up	up
ENSG00000152766	ANKRD22	-0.00215259	0.210689	1.25813	NA	0.581934	0.0587642	118932	ankyrin repeat domain 22 [Source:HGNC Symbol;Acc:HGNC:28321]	protein_coding	no	no	yes	down	up	up
ENSG00000089847	ANKRD24	-0.141722	-0.561744	-1.52142	0.473159	0.00377123	1.64295e-14	170961	ankyrin repeat domain 24 [Source:HGNC Symbol;Acc:HGNC:29424]	protein_coding	no	no	yes	down	down	down
ENSG00000154065	ANKRD29	-0.138262	-0.522288	-1.05697	0.466892	0.00409005	3.27933e-09	147463	ankyrin repeat domain 29 [Source:HGNC Symbol;Acc:HGNC:27110]	protein_coding	no	no	yes	down	down	down
ENSG00000148513	ANKRD30A	-0.00330344	-0.30753	-1.79565	0.982359	0.519819	0.00422727	91074	ankyrin repeat domain 30A [Source:HGNC Symbol;Acc:HGNC:17234]	protein_coding	no	no	yes	down	down	down
ENSG00000229689	ANKRD33BP1	0.395655	-0.343106	-1.24975	0.00826463	0.0304878	5.46436e-15	100419920	ANKRD33B pseudogene 1 [Source:HGNC Symbol;Acc:HGNC:56293]	transcribed_unprocessed_pseudogene	no	no	yes	up	down	down
ENSG00000186106	ANKRD46	-0.743812	-1.52461	-1.53774	2.84071e-08	1.98692e-29	5.24252e-30	157567	ankyrin repeat domain 46 [Source:HGNC Symbol;Acc:HGNC:27229]	protein_coding	no	yes	yes	down	down	down
ENSG00000151458	ANKRD50	0.309531	1.33323	1.47068	0.0253192	1.30887e-25	3.96286e-31	57182	ankyrin repeat domain containing 50 [Source:HGNC Symbol;Acc:HGNC:29223]	protein_coding	no	yes	yes	up	up	up
ENSG00000139645	ANKRD52	0.240679	0.966055	1.28877	0.06981	1.36092e-15	5.90024e-27	283373	ankyrin repeat domain 52 [Source:HGNC Symbol;Acc:HGNC:26614]	protein_coding	no	no	yes	up	up	up
ENSG00000230778	ANKRD63	-0.0226813	-0.826936	-2.51697	0.903601	0.123596	0.00319175	100131244	ankyrin repeat domain 63 [Source:HGNC Symbol;Acc:HGNC:40027]	protein_coding	no	no	yes	down	down	down
ENSG00000185046	ANKS1B	-0.251849	-0.564442	-1.15964	0.228095	0.0157832	1.25226e-06	56899	ankyrin repeat and sterile alpha motif domain containing 1B [Source:HGNC Symbol;Acc:HGNC:24600]	protein_coding	no	no	yes	down	down	down
ENSG00000175311	ANKS4B	-0.189399	-0.873315	-1.82699	0.0926749	9.56819e-18	2.37671e-65	257629	ankyrin repeat and sterile alpha motif domain containing 4B [Source:HGNC Symbol;Acc:HGNC:26795]	protein_coding	no	no	yes	down	down	down
ENSG00000011426	ANLN	1.01365	1.71202	2.14996	6.72831e-13	1.17126e-35	1.03233e-55	54443	anillin, actin binding protein [Source:HGNC Symbol;Acc:HGNC:14082]	protein_coding	yes	yes	yes	up	up	up
ENSG00000131620	ANO1	-0.402178	-3.09322	-1.29105	0.0267116	0.00126494	0.0600198	55107	anoctamin 1 [Source:HGNC Symbol;Acc:HGNC:21625]	protein_coding	no	yes	yes	down	down	down
ENSG00000160746	ANO10	0.372626	0.923436	1.13347	0.000375364	5.05724e-21	1.94905e-31	55129	anoctamin 10 [Source:HGNC Symbol;Acc:HGNC:25519]	protein_coding	no	no	yes	up	up	up
ENSG00000151572	ANO4	1.07854	2.01241	2.1885	0.000101864	4.89283e-14	1.58427e-16	121601	anoctamin 4 [Source:HGNC Symbol;Acc:HGNC:23837]	protein_coding	yes	yes	yes	up	up	up
ENSG00000011201	ANOS1	0.271903	1.40083	1.38396	0.221819	1.05948e-08	1.61568e-08	3730	anosmin 1 [Source:HGNC Symbol;Acc:HGNC:6211]	protein_coding	no	yes	yes	up	up	up
ENSG00000143401	ANP32E	0.51623	1.07111	1.42331	2.1242e-07	2.13291e-29	1.60039e-51	81611	acidic nuclear phosphoprotein 32 family member E [Source:HGNC Symbol;Acc:HGNC:16673]	protein_coding	no	yes	yes	up	up	up
ENSG00000166825	ANPEP	0.0227504	-0.566908	-1.15328	0.902203	1.2986e-12	1.80817e-50	290	alanyl aminopeptidase, membrane [Source:HGNC Symbol;Acc:HGNC:500]	protein_coding	no	no	yes	up	down	down
ENSG00000169604	ANTXR1	0.058503	-0.277265	-1.6832	0.804517	0.504412	0.000319954	84168	ANTXR cell adhesion molecule 1 [Source:HGNC Symbol;Acc:HGNC:21014]	protein_coding	no	no	yes	up	down	down
ENSG00000135046	ANXA1	0.502416	1.91845	2.85676	0.000125023	8.14038e-53	5.41626e-116	301	annexin A1 [Source:HGNC Symbol;Acc:HGNC:533]	protein_coding	no	yes	yes	up	up	up
ENSG00000109511	ANXA10	-0.598915	-1.93655	-2.92232	2.29523e-05	2.92188e-41	3.49716e-80	11199	annexin A10 [Source:HGNC Symbol;Acc:HGNC:534]	protein_coding	no	yes	yes	down	down	down
ENSG00000104537	ANXA13	0.253759	-0.00130611	-1.69973	0.147482	0.987447	1.07509e-19	312	annexin A13 [Source:HGNC Symbol;Acc:HGNC:536]	protein_coding	no	no	yes	up	down	down
ENSG00000182718	ANXA2	0.729886	1.31439	1.53717	2.90661e-09	4.08208e-28	3.8345e-38	302	annexin A2 [Source:HGNC Symbol;Acc:HGNC:537]	protein_coding	no	yes	yes	up	up	up
ENSG00000231991	ANXA2P2	0.602489	1.30418	1.51861	0.000433452	4.47442e-15	4.05596e-20	NA	annexin A2 pseudogene 2 [Source:HGNC Symbol;Acc:HGNC:539]	processed_pseudogene	no	yes	yes	up	up	up
ENSG00000215068	ANXA2R-AS1	-0.11561	-0.327835	-1.34577	0.62102	0.261946	9.05134e-06	153684	ANXA2R antisense RNA 1 [Source:HGNC Symbol;Acc:HGNC:27208]	lncRNA	no	no	yes	down	down	down
ENSG00000196975	ANXA4	-0.154261	-0.467224	-1.00843	0.174133	3.5114e-06	2.43897e-24	307	annexin A4 [Source:HGNC Symbol;Acc:HGNC:542]	protein_coding	no	no	yes	down	down	down
ENSG00000164111	ANXA5	0.265755	0.620057	1.00846	0.0116069	3.88847e-10	5.75454e-25	308	annexin A5 [Source:HGNC Symbol;Acc:HGNC:543]	protein_coding	no	no	yes	up	up	up
ENSG00000276850	ANXA8	-0.823383	-1.67805	-2.44445	4.08093e-13	1.09531e-48	1.75295e-91	653145	novel transcript	lncRNA	no	yes	yes	down	down	down
ENSG00000265190	ANXA8	0.0659613	-0.508073	-1.20411	0.615024	3.2101e-07	4.77642e-35	653145	annexin A8 [Source:HGNC Symbol;Acc:HGNC:546]	protein_coding	no	no	yes	up	down	down
ENSG00000264230	ANXA8L1	0.0860741	-0.482882	-1.43738	0.509634	3.10346e-06	3.38796e-45	728113	annexin A8 like 1 [Source:HGNC Symbol;Acc:HGNC:23334]	protein_coding	no	no	yes	up	down	down
ENSG00000143412	ANXA9	0.228162	-0.678061	-1.5878	0.142097	9.50637e-06	7.51483e-23	8416	annexin A9 [Source:HGNC Symbol;Acc:HGNC:547]	protein_coding	no	no	yes	up	down	down
ENSG00000131471	AOC3	0.0134066	0.98787	1.17193	0.959603	0.000115177	4.44042e-06	8639	amine oxidase copper containing 3 [Source:HGNC Symbol;Acc:HGNC:550]	protein_coding	no	no	yes	up	up	up
ENSG00000260105	AOC4P	-1.28803	-4.76971	-5.65536	0.00380558	8.13251e-09	1.46259e-07	NA	amine oxidase copper containing 4, pseudogene [Source:HGNC Symbol;Acc:HGNC:48869]	transcribed_unprocessed_pseudogene	yes	yes	yes	down	down	down
ENSG00000138356	AOX1	-0.664717	-1.91531	-2.39735	5.72799e-17	3.02425e-135	9.23458e-211	316	aldehyde oxidase 1 [Source:HGNC Symbol;Acc:HGNC:553]	protein_coding	no	yes	yes	down	down	down
ENSG00000260526	AP1AR-DT	-0.489599	-1.70102	-2.22493	0.0842658	6.12489e-05	7.07923e-07	NA	AP1AR divergent transcript [Source:HGNC Symbol;Acc:HGNC:55391]	lncRNA	no	yes	yes	down	down	down
ENSG00000182287	AP1S2	0.179368	0.99877	1.09518	0.173079	7.19306e-19	1.19296e-22	8905	adaptor related protein complex 1 subunit sigma 2 [Source:HGNC Symbol;Acc:HGNC:560]	protein_coding	no	no	yes	up	up	up
ENSG00000152056	AP1S3	0.986894	1.67972	1.93192	7.14398e-15	1.40345e-43	5.77603e-58	130340	adaptor related protein complex 1 subunit sigma 3 [Source:HGNC Symbol;Acc:HGNC:18971]	protein_coding	no	yes	yes	up	up	up
ENSG00000157823	AP3S2	-0.462516	-0.859922	-1.25968	0.000593428	6.66264e-11	1.27617e-21	10239	adaptor related protein complex 3 subunit sigma 2 [Source:HGNC Symbol;Acc:HGNC:571]	protein_coding	no	no	yes	down	down	down
ENSG00000134262	AP4B1	0.462019	0.992708	1.54455	0.00373076	1.08393e-10	1.34919e-24	10717	adaptor related protein complex 4 subunit beta 1 [Source:HGNC Symbol;Acc:HGNC:572]	protein_coding	no	no	yes	up	up	up
ENSG00000120868	APAF1	0.758193	1.64376	1.92545	1.62412e-11	2.08242e-52	4.10235e-72	317	apoptotic peptidase activating factor 1 [Source:HGNC Symbol;Acc:HGNC:576]	protein_coding	no	yes	yes	up	up	up
ENSG00000107282	APBA1	0.0660848	-0.158332	-1.04926	0.715734	0.337312	1.43721e-12	320	amyloid beta precursor protein binding family A member 1 [Source:HGNC Symbol;Acc:HGNC:578]	protein_coding	no	no	yes	up	down	down
ENSG00000163697	APBB2	-0.352711	-0.872497	-1.34235	0.000106555	9.5897e-24	1.03285e-53	323	amyloid beta precursor protein binding family B member 2 [Source:HGNC Symbol;Acc:HGNC:582]	protein_coding	no	no	yes	down	down	down
ENSG00000115266	APC2	0.738494	1.31957	1.45636	0.00159608	9.91185e-09	2.03034e-10	10297	APC regulator of WNT signaling pathway 2 [Source:HGNC Symbol;Acc:HGNC:24036]	protein_coding	no	yes	yes	up	up	up
ENSG00000154856	APCDD1	0.226431	0.750024	1.06358	0.23879	0.12796	0.051668	147495	APC down-regulated 1 [Source:HGNC Symbol;Acc:HGNC:15718]	protein_coding	no	no	yes	up	up	up
ENSG00000198768	APCDD1L	1.56088	2.363	2.5862	8.04547e-17	1.49342e-39	1.23796e-47	164284	APC down-regulated 1 like [Source:HGNC Symbol;Acc:HGNC:26892]	protein_coding	yes	yes	yes	up	up	up
ENSG00000231290	APCDD1L-DT	1.21428	2.85327	3.58714	2.49965e-08	4.06095e-45	3.74894e-72	149773	APCDD1L divergent transcript [Source:HGNC Symbol;Acc:HGNC:27152]	lncRNA	yes	yes	yes	up	up	up
ENSG00000132703	APCS	-0.722043	-2.67655	-2.60584	3.80921e-05	4.83974e-54	1.17088e-51	325	amyloid P component, serum [Source:HGNC Symbol;Acc:HGNC:584]	protein_coding	no	yes	yes	down	down	down
ENSG00000248329	APELA	-0.0675025	-0.925962	-4.47502	0.672386	0.0969344	0.000312058	100506013	apelin receptor early endogenous ligand [Source:HGNC Symbol;Acc:HGNC:48925]	protein_coding	no	no	yes	down	down	down
ENSG00000138613	APH1B	-0.234531	-0.949161	-1.41232	0.11083	1.39246e-11	3.9742e-23	83464	aph-1 homolog B, gamma-secretase subunit [Source:HGNC Symbol;Acc:HGNC:24080]	protein_coding	no	no	yes	down	down	down
ENSG00000169621	APLF	-0.451456	-1.24185	-1.27818	0.0123843	5.24937e-11	1.51438e-11	200558	aprataxin and PNKP like factor [Source:HGNC Symbol;Acc:HGNC:28724]	protein_coding	no	yes	yes	down	down	down
ENSG00000171388	APLN	0.843472	1.80941	1.73384	0.0100346	1.19826e-07	4.0647e-07	8862	apelin [Source:HGNC Symbol;Acc:HGNC:16665]	protein_coding	no	yes	yes	up	up	up
ENSG00000105290	APLP1	0.0888172	0.779176	1.84217	NA	0.114887	0.0451719	333	amyloid beta precursor like protein 1 [Source:HGNC Symbol;Acc:HGNC:597]	protein_coding	no	no	yes	up	up	up
ENSG00000101474	APMAP	-0.754909	-1.08761	-1.00303	5.66441e-18	4.91049e-37	7.01831e-32	57136	adipocyte plasma membrane associated protein [Source:HGNC Symbol;Acc:HGNC:13238]	protein_coding	no	yes	yes	down	down	down
ENSG00000118137	APOA1	-0.275247	-1.32399	-2.07442	0.207821	1.12541e-08	2.92358e-19	335	apolipoprotein A1 [Source:HGNC Symbol;Acc:HGNC:600]	protein_coding	no	yes	yes	down	down	down
ENSG00000158874	APOA2	-0.242803	-1.58691	-2.47362	0.293713	1.99001e-05	7.6331e-11	336	apolipoprotein A2 [Source:HGNC Symbol;Acc:HGNC:601]	protein_coding	no	yes	yes	down	down	down
ENSG00000110244	APOA4	-0.661693	-1.61866	-2.82355	0.00247671	6.10064e-13	9.79487e-33	337	apolipoprotein A4 [Source:HGNC Symbol;Acc:HGNC:602]	protein_coding	no	yes	yes	down	down	down
ENSG00000110243	APOA5	-0.380847	-1.73343	-2.94913	0.02781	4.96276e-23	2.5364e-57	116519	apolipoprotein A5 [Source:HGNC Symbol;Acc:HGNC:17288]	protein_coding	no	yes	yes	down	down	down
ENSG00000084674	APOB	-0.506859	-1.04931	-1.67615	0.0310866	3.26766e-05	3.0747e-11	338	apolipoprotein B [Source:HGNC Symbol;Acc:HGNC:603]	protein_coding	no	yes	yes	down	down	down
ENSG00000179750	APOBEC3B	1.00658	1.53382	2.00117	6.99973e-08	2.69886e-17	6.37965e-29	9582	apolipoprotein B mRNA editing enzyme catalytic subunit 3B [Source:HGNC Symbol;Acc:HGNC:17352]	protein_coding	yes	yes	yes	up	up	up
ENSG00000128394	APOBEC3F	0.710984	1.04022	0.532046	7.53418e-08	3.14704e-16	5.83095e-05	200316	apolipoprotein B mRNA editing enzyme catalytic subunit 3F [Source:HGNC Symbol;Acc:HGNC:17356]	protein_coding	no	yes	no	up	up	up
ENSG00000239713	APOBEC3G	0.72079	1.07405	0.450511	3.04147e-09	2.47787e-20	0.000261166	60489	apolipoprotein B mRNA editing enzyme catalytic subunit 3G [Source:HGNC Symbol;Acc:HGNC:17357]	protein_coding	no	yes	no	up	up	up
ENSG00000100298	APOBEC3H	-0.289256	-1.55519	-2.83461	0.209989	3.28588e-07	1.73788e-15	164668	apolipoprotein B mRNA editing enzyme catalytic subunit 3H [Source:HGNC Symbol;Acc:HGNC:24100]	protein_coding	no	yes	yes	down	down	down
ENSG00000184730	APOBR	-0.203541	-0.429193	-1.54451	0.310659	0.343688	0.00580268	55911	apolipoprotein B receptor [Source:HGNC Symbol;Acc:HGNC:24087]	protein_coding	no	no	yes	down	down	down
ENSG00000130208	APOC1	-0.246533	-1.3779	-2.07701	0.138519	7.79189e-18	1.03596e-38	341	apolipoprotein C1 [Source:HGNC Symbol;Acc:HGNC:607]	protein_coding	no	yes	yes	down	down	down
ENSG00000214855	APOC1P1	-0.181325	-2.08546	-5.34959	0.309553	0.00144321	1.55569e-05	NA	apolipoprotein C1 pseudogene 1 [Source:HGNC Symbol;Acc:HGNC:608]	transcribed_unprocessed_pseudogene	no	yes	yes	down	down	down
ENSG00000234906	APOC2	-0.130555	-2.20371	-5.88147	0.358396	0.00913841	6.97667e-05	344	apolipoprotein C2 [Source:HGNC Symbol;Acc:HGNC:609]	protein_coding	no	yes	yes	down	down	down
ENSG00000110245	APOC3	-0.600379	-1.71794	-2.67848	1.74444e-06	1.76523e-47	6.35982e-113	345	apolipoprotein C3 [Source:HGNC Symbol;Acc:HGNC:610]	protein_coding	no	yes	yes	down	down	down
ENSG00000224916	APOC4-APOC2	-0.0430618	-1.76635	-4.61006	0.774158	0.0175222	0.000344242	NA	APOC4-APOC2 readthrough (NMD candidate) [Source:HGNC Symbol;Acc:HGNC:44426]	protein_coding	no	yes	yes	down	down	down
ENSG00000130203	APOE	-0.403601	-1.23233	-1.82938	0.00513117	7.01226e-19	3.88587e-40	348	apolipoprotein E [Source:HGNC Symbol;Acc:HGNC:613]	protein_coding	no	yes	yes	down	down	down
ENSG00000175336	APOF	-1.04464	-2.99603	-5.4111	0.00351248	1.14439e-11	1.04203e-13	319	apolipoprotein F [Source:HGNC Symbol;Acc:HGNC:615]	protein_coding	yes	yes	yes	down	down	down
ENSG00000091583	APOH	-0.346922	-1.10779	-1.7027	0.00713732	1.65782e-19	1.15536e-44	350	apolipoprotein H [Source:HGNC Symbol;Acc:HGNC:616]	protein_coding	no	yes	yes	down	down	down
ENSG00000100342	APOL1	-0.160645	0.656226	1.51374	0.0549718	7.02894e-20	1.52947e-102	8542	apolipoprotein L1 [Source:HGNC Symbol;Acc:HGNC:618]	protein_coding	no	no	yes	down	up	up
ENSG00000128335	APOL2	-0.0508154	0.758557	1.50656	0.614819	3.06464e-27	3.38145e-106	23780	apolipoprotein L2 [Source:HGNC Symbol;Acc:HGNC:619]	protein_coding	no	no	yes	down	up	up
ENSG00000128284	APOL3	0.170233	2.16355	2.94798	0.317164	5.4492e-52	7.99253e-98	80833	apolipoprotein L3 [Source:HGNC Symbol;Acc:HGNC:14868]	protein_coding	no	yes	yes	up	up	up
ENSG00000204444	APOM	-0.115526	-0.541241	-1.09537	0.610465	0.0299181	1.41251e-05	55937	apolipoprotein M [Source:HGNC Symbol;Acc:HGNC:13916]	protein_coding	no	no	yes	down	down	down
ENSG00000230606	APPAT	0.180049	1.44292	1.36284	0.414851	0.000456183	0.00104187	NA	atherosclerotic plaque pathogenesis associated transcript [Source:HGNC Symbol;Acc:HGNC:56009]	lncRNA	no	yes	yes	up	up	up
ENSG00000136044	APPL2	-0.155126	-0.850102	-1.67401	0.101467	1.19394e-24	2.62427e-87	55198	adaptor protein, phosphotyrosine interacting with PH domain and leucine zipper 2 [Source:HGNC Symbol;Acc:HGNC:18242]	protein_coding	no	no	yes	down	down	down
ENSG00000198590	APRG1	-0.428616	-0.847454	-1.35308	0.059026	0.111343	0.0350187	339883	APRG1 tumor suppressor candidate [Source:HGNC Symbol;Acc:HGNC:24082]	lncRNA	no	no	yes	down	down	down
ENSG00000240583	AQP1	0.297892	1.1617	0.964876	0.21426	0.00285169	0.0160469	358	aquaporin 1 (Colton blood group) [Source:HGNC Symbol;Acc:HGNC:633]	protein_coding	no	yes	no	up	up	up
ENSG00000143595	AQP10	0.00875843	0.0146466	-1.50351	NA	0.978716	0.0682488	89872	aquaporin 10 [Source:HGNC Symbol;Acc:HGNC:16029]	protein_coding	no	no	yes	up	up	down
ENSG00000165272	AQP3	-0.981479	-1.27302	-0.89226	1.86281e-20	1.58857e-34	8.77758e-18	360	aquaporin 3 (Gill blood group) [Source:HGNC Symbol;Acc:HGNC:636]	protein_coding	no	yes	no	down	down	down
ENSG00000171885	AQP4	-1.36114	-2.34336	-3.32364	6.33337e-07	5.79589e-16	7.98145e-24	361	aquaporin 4 [Source:HGNC Symbol;Acc:HGNC:637]	protein_coding	yes	yes	yes	down	down	down
ENSG00000260372	AQP4-AS1	0.0296885	-0.94293	-2.61947	0.89177	0.0676096	0.000441488	147429	AQP4 antisense RNA 1 [Source:HGNC Symbol;Acc:HGNC:26399]	lncRNA	no	no	yes	up	down	down
ENSG00000165269	AQP7	-0.856354	-1.82492	-2.12274	8.33761e-05	4.42436e-17	1.71591e-22	364	aquaporin 7 [Source:HGNC Symbol;Acc:HGNC:640]	protein_coding	no	yes	yes	down	down	down
ENSG00000186466	AQP7P1	0.0380551	-1.00768	-2.64766	0.884667	0.00235843	8.07013e-12	NA	aquaporin 7 pseudogene 1 [Source:HGNC Symbol;Acc:HGNC:32048]	unprocessed_pseudogene	no	yes	yes	up	down	down
ENSG00000181997	AQP7P2	0.116881	-1.11391	-2.42527	0.61386	0.00648736	1.71017e-06	389756	aquaporin 7 pseudogene 2 [Source:HGNC Symbol;Acc:HGNC:32049]	unprocessed_pseudogene	no	yes	yes	up	down	down
ENSG00000176115	AQP7P4	0.0116645	-2.10355	-5.17097	0.941913	0.027638	0.00118816	NA	aquaporin 7 pseudogene 4 [Source:HGNC Symbol;Acc:HGNC:32056]	unprocessed_pseudogene	no	yes	yes	up	down	down
ENSG00000103569	AQP9	-0.727235	-3.51208	-4.76585	0.00243235	1.29733e-44	5.11288e-78	366	aquaporin 9 [Source:HGNC Symbol;Acc:HGNC:643]	protein_coding	no	yes	yes	down	down	down
ENSG00000120318	ARAP3	0.0290975	-0.104528	-1.03048	0.899571	0.832544	0.049702	64411	ArfGAP with RhoGAP domain, ankyrin repeat and PH domain 3 [Source:HGNC Symbol;Acc:HGNC:24097]	protein_coding	no	no	yes	up	down	down
ENSG00000109321	AREG	0.572367	1.04955	2.46687	0.0046936	1.95139e-07	2.04806e-36	374	amphiregulin [Source:HGNC Symbol;Acc:HGNC:651]	protein_coding	no	yes	yes	up	up	up
ENSG00000168374	ARF4	0.327711	0.769649	1.28985	0.000263525	8.26248e-20	4.57339e-54	378	ADP ribosylation factor 4 [Source:HGNC Symbol;Acc:HGNC:655]	protein_coding	no	no	yes	up	up	up
ENSG00000271966	ARFGEF1-DT	0.0840234	-0.261939	-1.17005	0.666315	0.587377	0.0509258	NA	ARFGEF1 divergent transcript [Source:HGNC Symbol;Acc:HGNC:55237]	lncRNA	no	no	yes	up	down	down
ENSG00000118520	ARG1	-1.01959	-3.75294	-6.82167	9.42433e-05	8.00755e-46	4.18924e-120	383	arginase 1 [Source:HGNC Symbol;Acc:HGNC:663]	protein_coding	yes	yes	yes	down	down	down
ENSG00000081181	ARG2	1.36963	3.46636	4.00198	2.12066e-14	2.67893e-96	1.40824e-129	384	arginase 2 [Source:HGNC Symbol;Acc:HGNC:664]	protein_coding	yes	yes	yes	up	up	up
ENSG00000198826	ARHGAP11A	0.990583	1.9409	2.23826	3.83915e-11	5.77973e-41	1.99172e-54	9824	Rho GTPase activating protein 11A [Source:HGNC Symbol;Acc:HGNC:15783]	protein_coding	no	yes	yes	up	up	up
ENSG00000262728	ARHGAP11A-DT	-0.100212	-0.610443	-2.98925	0.635277	0.161889	9.03616e-06	NA	ARHGAP11A divergent transcript [Source:HGNC Symbol;Acc:HGNC:56188]	lncRNA	no	no	yes	down	down	down
ENSG00000247728	ARHGAP11B-DT	-0.106094	-1.06413	-1.29465	0.619359	0.0199215	0.00749214	NA	ARHGAP11B divergent transcript [Source:HGNC Symbol;Acc:HGNC:55586]	lncRNA	no	yes	yes	down	down	down
ENSG00000075884	ARHGAP15	-0.0296872	-0.660258	-2.66891	NA	0.193868	0.0153098	55843	Rho GTPase activating protein 15 [Source:HGNC Symbol;Acc:HGNC:21030]	protein_coding	no	no	yes	down	down	down
ENSG00000137727	ARHGAP20	0.85862	1.54226	1.92216	3.22403e-10	5.34932e-33	9.79658e-52	57569	Rho GTPase activating protein 20 [Source:HGNC Symbol;Acc:HGNC:18357]	protein_coding	no	yes	yes	up	up	up
ENSG00000275832	ARHGAP23	0.694766	1.34145	1.64186	6.79564e-09	8.96341e-32	1.20381e-47	57636	Rho GTPase activating protein 23 [Source:HGNC Symbol;Acc:HGNC:29293]	protein_coding	no	yes	yes	up	up	up
ENSG00000138639	ARHGAP24	-0.117744	-0.614699	-1.44993	0.403323	2.94943e-07	1.73629e-31	83478	Rho GTPase activating protein 24 [Source:HGNC Symbol;Acc:HGNC:25361]	protein_coding	no	no	yes	down	down	down
ENSG00000145819	ARHGAP26	0.418937	1.64664	2.16502	0.000993914	4.68311e-45	1.73222e-78	23092	Rho GTPase activating protein 26 [Source:HGNC Symbol;Acc:HGNC:17073]	protein_coding	no	yes	yes	up	up	up
ENSG00000137962	ARHGAP29	0.320868	0.835262	1.06244	0.000226442	9.41957e-25	1.15312e-39	9411	Rho GTPase activating protein 29 [Source:HGNC Symbol;Acc:HGNC:30207]	protein_coding	no	no	yes	up	up	up
ENSG00000137962	ARHGAP29	0.320868	0.835262	1.06244	0.000226442	9.41957e-25	1.15312e-39	105378858	Rho GTPase activating protein 29 [Source:HGNC Symbol;Acc:HGNC:30207]	protein_coding	no	no	yes	up	up	up
ENSG00000186517	ARHGAP30	-0.0642476	1.05015	1.00587	0.727948	0.0371853	0.0593397	257106	Rho GTPase activating protein 30 [Source:HGNC Symbol;Acc:HGNC:27414]	protein_coding	no	yes	yes	down	up	up
ENSG00000031081	ARHGAP31	-0.64474	-1.1499	-1.38418	2.57894e-06	4.09121e-17	1.45227e-23	57514	Rho GTPase activating protein 31 [Source:HGNC Symbol;Acc:HGNC:29216]	protein_coding	no	yes	yes	down	down	down
ENSG00000004777	ARHGAP33	0.0144253	-0.663217	-1.64201	0.957914	0.00744368	4.42191e-11	115703	Rho GTPase activating protein 33 [Source:HGNC Symbol;Acc:HGNC:23085]	protein_coding	no	no	yes	up	down	down
ENSG00000160007	ARHGAP35	-0.431407	-0.880245	-1.26864	5.24579e-06	5.94717e-22	5.56617e-44	2909	Rho GTPase activating protein 35 [Source:HGNC Symbol;Acc:HGNC:4591]	protein_coding	no	no	yes	down	down	down
ENSG00000147799	ARHGAP39	0.801185	2.22809	2.59632	4.88355e-05	2.91087e-34	2.90421e-46	80728	Rho GTPase activating protein 39 [Source:HGNC Symbol;Acc:HGNC:29351]	protein_coding	no	yes	yes	up	up	up
ENSG00000180448	ARHGAP45	0.75455	1.15238	0.493856	3.35956e-05	5.50833e-11	0.00858409	23526	Rho GTPase activating protein 45 [Source:HGNC Symbol;Acc:HGNC:17102]	protein_coding	no	yes	no	up	up	up
ENSG00000123329	ARHGAP9	0.735799	2.57415	4.1627	0.0542761	6.76854e-05	1.63017e-10	64333	Rho GTPase activating protein 9 [Source:HGNC Symbol;Acc:HGNC:14130]	protein_coding	no	yes	yes	up	up	up
ENSG00000141522	ARHGDIA	0.461401	1.07199	1.3906	1.59721e-12	1.17665e-65	1.099e-110	396	Rho GDP dissociation inhibitor alpha [Source:HGNC Symbol;Acc:HGNC:678]	protein_coding	no	yes	yes	up	up	up
ENSG00000111348	ARHGDIB	0.113126	0.679691	1.23845	0.629855	0.0435996	0.000202926	397	Rho GDP dissociation inhibitor beta [Source:HGNC Symbol;Acc:HGNC:679]	protein_coding	no	no	yes	up	up	up
ENSG00000074964	ARHGEF10L	-0.624322	-1.76787	-2.66021	9.91638e-05	4.70429e-29	3.25108e-62	55160	Rho guanine nucleotide exchange factor 10 like [Source:HGNC Symbol;Acc:HGNC:25540]	protein_coding	no	yes	yes	down	down	down
ENSG00000116584	ARHGEF2	0.0880937	0.597457	1.24786	0.484461	6.86236e-10	1.44855e-40	9181	Rho/Rac guanine nucleotide exchange factor 2 [Source:HGNC Symbol;Acc:HGNC:682]	protein_coding	no	no	yes	up	up	up
ENSG00000273002	ARHGEF2-AS2	-0.0953109	-0.980687	-1.33181	0.617683	0.0561309	0.0195582	107985209	ARHGEF2 antisense RNA 2 [Source:HGNC Symbol;Acc:HGNC:55175]	lncRNA	no	no	yes	down	down	down
ENSG00000204959	ARHGEF34P	-0.0303079	0.477381	1.06136	0.862622	0.000131876	1.64997e-18	NA	Rho guanine nucleotide exchange factor 34, pseudogene [Source:HGNC Symbol;Acc:HGNC:38086]	unprocessed_pseudogene	no	no	yes	down	up	up
ENSG00000183111	ARHGEF37	0.0853893	-0.134643	-1.69452	0.608679	0.388098	3.69604e-30	389337	Rho guanine nucleotide exchange factor 37 [Source:HGNC Symbol;Acc:HGNC:34430]	protein_coding	no	no	yes	up	down	down
ENSG00000236699	ARHGEF38	-0.416253	-1.86289	-1.10224	0.0223322	0.0162786	0.102972	54848	Rho guanine nucleotide exchange factor 38 [Source:HGNC Symbol;Acc:HGNC:25968]	protein_coding	no	yes	no	down	down	down
ENSG00000137135	ARHGEF39	0.846739	1.00008	1.03755	3.34931e-07	7.23515e-10	1.40056e-10	84904	Rho guanine nucleotide exchange factor 39 [Source:HGNC Symbol;Acc:HGNC:25909]	protein_coding	no	yes	yes	up	up	up
ENSG00000136002	ARHGEF4	0.0778452	0.779418	1.042	0.73845	0.000574154	3.03297e-06	50649	Rho guanine nucleotide exchange factor 4 [Source:HGNC Symbol;Acc:HGNC:684]	protein_coding	no	no	yes	up	up	up
ENSG00000165801	ARHGEF40	-0.0780942	-0.535745	-1.47197	0.570649	5.3792e-07	4.31275e-44	55701	Rho guanine nucleotide exchange factor 40 [Source:HGNC Symbol;Acc:HGNC:25516]	protein_coding	no	no	yes	down	down	down
ENSG00000050327	ARHGEF5	0.00197081	0.537059	1.08704	0.990446	2.53086e-07	6.38198e-27	7984	Rho guanine nucleotide exchange factor 5 [Source:HGNC Symbol;Acc:HGNC:13209]	protein_coding	no	no	yes	up	up	up
ENSG00000131089	ARHGEF9	-0.390287	-1.39311	-2.04457	0.00365044	7.6708e-25	3.40108e-46	23229	Cdc42 guanine nucleotide exchange factor 9 [Source:HGNC Symbol;Acc:HGNC:14561]	protein_coding	no	yes	yes	down	down	down
ENSG00000116017	ARID3A	0.140562	0.760619	1.44628	0.428884	7.85512e-07	1.31825e-22	1820	AT-rich interaction domain 3A [Source:HGNC Symbol;Acc:HGNC:3031]	protein_coding	no	no	yes	up	up	up
ENSG00000179361	ARID3B	0.721729	1.69446	2.68707	2.0905e-05	1.89555e-26	3.94752e-67	10620	AT-rich interaction domain 3B [Source:HGNC Symbol;Acc:HGNC:14350]	protein_coding	no	yes	yes	up	up	up
ENSG00000227288	ARID3BP1	0.0385396	2.54747	2.44703	0.69876	0.0115381	0.0149378	NA	ARID3B pseudogene 1 [Source:HGNC Symbol;Acc:HGNC:54553]	processed_pseudogene	no	yes	yes	up	up	up
ENSG00000205143	ARID3C	0.245564	1.60519	1.47444	0.227181	0.00207619	0.00525757	138715	AT-rich interaction domain 3C [Source:HGNC Symbol;Acc:HGNC:21209]	protein_coding	no	yes	yes	up	up	up
ENSG00000196843	ARID5A	0.039745	0.646855	1.33249	0.820474	2.46529e-07	4.35819e-28	10865	AT-rich interaction domain 5A [Source:HGNC Symbol;Acc:HGNC:17361]	protein_coding	no	no	yes	up	up	up
ENSG00000175414	ARL10	-0.234801	-1.39713	-5.74668	NA	0.0417351	0.000141863	285598	ADP ribosylation factor like GTPase 10 [Source:HGNC Symbol;Acc:HGNC:22042]	protein_coding	no	yes	yes	down	down	down
ENSG00000179674	ARL14	0.336784	1.29268	1.12983	0.151387	2.53402e-06	4.60921e-05	80117	ADP ribosylation factor like GTPase 14 [Source:HGNC Symbol;Acc:HGNC:22974]	protein_coding	no	yes	yes	up	up	up
ENSG00000152219	ARL14EP	-0.355343	-1.04731	-1.79408	0.00782445	1.63572e-15	1.32703e-38	120534	ADP ribosylation factor like GTPase 14 effector protein [Source:HGNC Symbol;Acc:HGNC:26798]	protein_coding	no	yes	yes	down	down	down
ENSG00000268223	ARL14EPL	-0.0359699	3.32149	3.77176	0.764479	4.99239e-05	4.34599e-06	644100	ADP ribosylation factor like GTPase 14 effector protein like [Source:HGNC Symbol;Acc:HGNC:44201]	protein_coding	no	yes	yes	down	up	up
ENSG00000228291	ARL4AP3	0.00263491	-0.780668	-1.80789	NA	0.0497595	0.044086	NA	ADP ribosylation factor like GTPase 4A pseudogene 3 [Source:HGNC Symbol;Acc:HGNC:52372]	processed_pseudogene	no	no	yes	up	down	down
ENSG00000188042	ARL4C	0.667261	2.11368	2.89352	1.01596e-05	1.30887e-49	1.66559e-93	10123	ADP ribosylation factor like GTPase 4C [Source:HGNC Symbol;Acc:HGNC:698]	protein_coding	no	yes	yes	up	up	up
ENSG00000175906	ARL4D	0.606216	1.14448	1.43385	4.08107e-05	9.26852e-16	2.01244e-24	379	ADP ribosylation factor like GTPase 4D [Source:HGNC Symbol;Acc:HGNC:656]	protein_coding	no	yes	yes	up	up	up
ENSG00000170540	ARL6IP1	0.320526	1.30934	1.83186	0.010978	1.69304e-28	9.1357e-55	23204	ADP ribosylation factor like GTPase 6 interacting protein 1 [Source:HGNC Symbol;Acc:HGNC:697]	protein_coding	no	yes	yes	up	up	up
ENSG00000177917	ARL6IP6	-0.651982	-1.07373	-1.01178	1.47609e-05	7.55796e-13	1.15089e-11	151188	ADP ribosylation factor like GTPase 6 interacting protein 6 [Source:HGNC Symbol;Acc:HGNC:24048]	protein_coding	no	yes	yes	down	down	down
ENSG00000184867	ARMCX2	-0.168645	-1.34417	-2.71284	0.341691	0.0196029	0.000379332	9823	armadillo repeat containing X-linked 2 [Source:HGNC Symbol;Acc:HGNC:16869]	protein_coding	no	yes	yes	down	down	down
ENSG00000198520	ARMH1	-0.363318	-2.95688	-3.15328	0.149359	6.87734e-11	1.15811e-11	339541	armadillo like helical domain containing 1 [Source:HGNC Symbol;Acc:HGNC:34345]	protein_coding	no	yes	yes	down	down	down
ENSG00000139971	ARMH4	0.550712	1.52758	1.43249	0.000969191	1.47798e-21	3.92378e-19	145407	armadillo like helical domain containing 4 [Source:HGNC Symbol;Acc:HGNC:19846]	protein_coding	no	yes	yes	up	up	up
ENSG00000235072	ARNILA	0.0646625	1.99387	0.312918	NA	0.0204084	0.621038	NA	androgen receptor negatively regulated lncRNA [Source:HGNC Symbol;Acc:HGNC:54484]	lncRNA	no	yes	no	up	up	up
ENSG00000172379	ARNT2	-0.964651	-1.6129	-2.41975	1.91048e-25	1.43161e-66	1.07351e-128	9915	aryl hydrocarbon receptor nuclear translocator 2 [Source:HGNC Symbol;Acc:HGNC:16876]	protein_coding	no	yes	yes	down	down	down
ENSG00000163466	ARPC2	0.251885	0.733111	1.02402	0.0162705	2.73631e-14	4.17811e-27	10109	actin related protein 2/3 complex subunit 2 [Source:HGNC Symbol;Acc:HGNC:705]	protein_coding	no	no	yes	up	up	up
ENSG00000256745	ARPC3P3	0.0116667	0.0197726	-1.55436	NA	0.969143	0.0654779	NA	actin related protein 2/3 complex subunit 3 pseudogene 3 [Source:HGNC Symbol;Acc:HGNC:39432]	processed_pseudogene	no	no	yes	up	up	down
ENSG00000250151	ARPC4-TTLL3	-0.316625	-1.35613	-1.47311	0.193135	0.000424749	0.000162737	100526693	ARPC4-TTLL3 readthrough [Source:HGNC Symbol;Acc:HGNC:38830]	protein_coding	no	yes	yes	down	down	down
ENSG00000136950	ARPC5L	0.484673	1.16412	1.66989	3.26708e-06	1.04775e-32	6.60375e-68	81873	actin related protein 2/3 complex subunit 5 like [Source:HGNC Symbol;Acc:HGNC:23366]	protein_coding	no	yes	yes	up	up	up
ENSG00000242498	ARPIN	-0.0219601	-0.75892	-1.74893	0.86623	2.01326e-18	4.22892e-80	348110	actin related protein 2/3 complex inhibitor [Source:HGNC Symbol;Acc:HGNC:28782]	protein_coding	no	no	yes	down	down	down
ENSG00000141480	ARRB2	-0.350213	-1.25348	-1.91953	0.00385466	2.28074e-26	2.36251e-56	409	arrestin beta 2 [Source:HGNC Symbol;Acc:HGNC:712]	protein_coding	no	yes	yes	down	down	down
ENSG00000197070	ARRDC1	0.425458	0.989347	1.1092	0.000105768	1.20274e-21	3.90976e-27	92714	arrestin domain containing 1 [Source:HGNC Symbol;Acc:HGNC:28633]	protein_coding	no	no	yes	up	up	up
ENSG00000113369	ARRDC3	-1.64703	-2.78117	-2.53271	9.84611e-34	5.43238e-94	3.10464e-79	57561	arrestin domain containing 3 [Source:HGNC Symbol;Acc:HGNC:29263]	protein_coding	yes	yes	yes	down	down	down
ENSG00000281357	ARRDC3-AS1	-0.0852239	-0.759809	-1.9271	0.576475	0.158409	0.0188504	100129716	ARRDC3 antisense RNA 1 [Source:HGNC Symbol;Acc:HGNC:44145]	lncRNA	no	no	yes	down	down	down
ENSG00000140450	ARRDC4	-0.591945	-1.05048	-0.703388	0.0062303	2.82307e-06	0.00169815	91947	arrestin domain containing 4 [Source:HGNC Symbol;Acc:HGNC:28087]	protein_coding	no	yes	no	down	down	down
ENSG00000141337	ARSG	-0.21965	-0.794201	-1.13671	0.337179	0.00889988	0.000288622	22901	arylsulfatase G [Source:HGNC Symbol;Acc:HGNC:24102]	protein_coding	no	no	yes	down	down	down
ENSG00000183876	ARSI	0.0108947	0.522406	1.42048	NA	0.26416	0.0800999	340075	arylsulfatase family member I [Source:HGNC Symbol;Acc:HGNC:32521]	protein_coding	no	no	yes	up	up	up
ENSG00000180801	ARSJ	0.829989	1.45731	1.41188	1.87783e-07	1.93374e-21	2.84726e-20	79642	arylsulfatase family member J [Source:HGNC Symbol;Acc:HGNC:26286]	protein_coding	no	yes	yes	up	up	up
ENSG00000157399	ARSL	-0.456131	-0.971283	-1.35309	1.11509e-05	4.56372e-22	3.1474e-41	415	arylsulfatase L [Source:HGNC Symbol;Acc:HGNC:719]	protein_coding	no	no	yes	down	down	down
ENSG00000111339	ART4	-0.616382	-1.88427	-3.93285	0.000149048	1.08174e-30	4.93051e-96	420	ADP-ribosyltransferase 4 (inactive) (Dombrock blood group) [Source:HGNC Symbol;Acc:HGNC:726]	protein_coding	no	yes	yes	down	down	down
ENSG00000173409	ARV1	-0.144293	-0.765873	-1.05365	0.319889	3.5024e-09	1.20319e-15	64801	ARV1 homolog, fatty acid homeostasis modulator [Source:HGNC Symbol;Acc:HGNC:29561]	protein_coding	no	no	yes	down	down	down
ENSG00000099889	ARVCF	1.34163	2.25802	2.08777	2.23539e-17	2.52775e-49	1.64236e-42	421	ARVCF delta catenin family member [Source:HGNC Symbol;Acc:HGNC:728]	protein_coding	yes	yes	yes	up	up	up
ENSG00000214435	AS3MT	-0.23768	-1.13583	-2.29921	0.120918	2.42245e-14	1.12848e-45	57412	arsenite methyltransferase [Source:HGNC Symbol;Acc:HGNC:17452]	protein_coding	no	yes	yes	down	down	down
ENSG00000245281	ASAH1-AS1	0.15912	-0.32817	-1.34086	0.491016	0.372522	0.000741822	101929066	ASAH1 antisense RNA 1 [Source:HGNC Symbol;Acc:HGNC:55603]	lncRNA	no	no	yes	up	down	down
ENSG00000151693	ASAP2	0.0976732	0.721221	1.13758	0.39833	7.76209e-16	2.38758e-38	8853	ArfGAP with SH3 domain, ankyrin repeat and PH domain 2 [Source:HGNC Symbol;Acc:HGNC:2721]	protein_coding	no	no	yes	up	up	up
ENSG00000196372	ASB13	-0.871828	-2.30228	-3.33977	3.61521e-08	1.03957e-49	7.11098e-101	79754	ankyrin repeat and SOCS box containing 13 [Source:HGNC Symbol;Acc:HGNC:19765]	protein_coding	no	yes	yes	down	down	down
ENSG00000267080	ASB16-AS1	-0.084437	-0.554015	-1.04745	0.723594	0.0441016	0.000150198	339201	ASB16 antisense RNA 1 [Source:HGNC Symbol;Acc:HGNC:25442]	lncRNA	no	no	yes	down	down	down
ENSG00000005981	ASB4	-1.82926	-4.38488	-3.54131	2.78455e-07	8.24396e-17	4.20529e-16	51666	ankyrin repeat and SOCS box containing 4 [Source:HGNC Symbol;Acc:HGNC:16009]	protein_coding	yes	yes	yes	down	down	down
ENSG00000164122	ASB5	0.339354	5.60421	6.06291	0.00997232	5.39219e-05	1.39862e-05	140458	ankyrin repeat and SOCS box containing 5 [Source:HGNC Symbol;Acc:HGNC:17180]	protein_coding	no	yes	yes	up	up	up
ENSG00000148331	ASB6	0.323499	0.687718	1.13331	0.00167579	7.29337e-13	4.9111e-34	140459	ankyrin repeat and SOCS box containing 6 [Source:HGNC Symbol;Acc:HGNC:17181]	protein_coding	no	no	yes	up	up	up
ENSG00000177981	ASB8	-0.198521	-0.628647	-1.0493	0.0912657	4.41901e-09	1.39998e-22	140461	ankyrin repeat and SOCS box containing 8 [Source:HGNC Symbol;Acc:HGNC:17183]	protein_coding	no	no	yes	down	down	down
ENSG00000102048	ASB9	-0.050946	-0.679465	-1.30715	0.8378	0.0171932	1.38298e-05	140462	ankyrin repeat and SOCS box containing 9 [Source:HGNC Symbol;Acc:HGNC:17184]	protein_coding	no	no	yes	down	down	down
ENSG00000139352	ASCL1	-0.0769445	-1.55996	-2.17538	NA	0.0378551	0.0200148	429	achaete-scute family bHLH transcription factor 1 [Source:HGNC Symbol;Acc:HGNC:738]	protein_coding	no	yes	yes	down	down	down
ENSG00000286053	ASDURF	0.255755	0.812046	1.65891	0.148849	0.123596	0.00860904	110599588	ASNSD1 upstream open reading frame [Source:HGNC Symbol;Acc:HGNC:53619]	protein_coding	no	no	yes	up	up	up
ENSG00000111875	ASF1A	0.54454	1.16049	1.4876	4.11623e-06	4.79648e-25	5.1787e-41	25842	anti-silencing function 1A histone chaperone [Source:HGNC Symbol;Acc:HGNC:20995]	protein_coding	no	yes	yes	up	up	up
ENSG00000105011	ASF1B	1.10924	1.92142	2.29172	1.36169e-09	1.91943e-27	8.49603e-39	55723	anti-silencing function 1B histone chaperone [Source:HGNC Symbol;Acc:HGNC:20996]	protein_coding	yes	yes	yes	up	up	up
ENSG00000141505	ASGR1	-0.396214	-2.09346	-3.75563	0.00513361	1.46498e-50	6.06586e-148	432	asialoglycoprotein receptor 1 [Source:HGNC Symbol;Acc:HGNC:742]	protein_coding	no	yes	yes	down	down	down
ENSG00000161944	ASGR2	0.0174417	-0.409975	-1.27216	0.941913	0.0339419	5.56353e-12	433	asialoglycoprotein receptor 2 [Source:HGNC Symbol;Acc:HGNC:743]	protein_coding	no	no	yes	up	down	down
ENSG00000101440	ASIP	-0.0864533	-0.709223	-4.60648	0.643343	0.150912	0.000113932	434	agouti signaling protein [Source:HGNC Symbol;Acc:HGNC:745]	protein_coding	no	no	yes	down	down	down
ENSG00000070669	ASNS	1.57466	2.02932	2.56093	1.08667e-39	4.28457e-68	8.92726e-110	440	asparagine synthetase (glutamine-hydrolyzing) [Source:HGNC Symbol;Acc:HGNC:753]	protein_coding	yes	yes	yes	up	up	up
ENSG00000108381	ASPA	0.0214539	-0.467966	-1.07054	0.895637	1.965e-05	2.30232e-22	443	aspartoacylase [Source:HGNC Symbol;Acc:HGNC:756]	protein_coding	no	no	yes	up	down	down
ENSG00000204653	ASPDH	-0.506599	-2.2127	-4.32221	0.0430811	1.06925e-12	4.06992e-23	554235	aspartate dehydrogenase domain containing [Source:HGNC Symbol;Acc:HGNC:33856]	protein_coding	no	yes	yes	down	down	down
ENSG00000198363	ASPH	0.0115403	0.546524	1.51816	0.940906	2.05289e-06	4.47843e-42	444	aspartate beta-hydroxylase [Source:HGNC Symbol;Acc:HGNC:757]	protein_coding	no	no	yes	up	up	up
ENSG00000066279	ASPM	0.743452	1.46371	1.65798	5.12438e-06	2.82393e-20	8.88337e-26	259266	assembly factor for spindle microtubules [Source:HGNC Symbol;Acc:HGNC:19048]	protein_coding	no	yes	yes	up	up	up
ENSG00000162174	ASRGL1	0.328127	1.16599	1.37797	0.158711	1.69207e-05	3.41949e-07	80150	asparaginase and isoaspartyl peptidase 1 [Source:HGNC Symbol;Acc:HGNC:16448]	protein_coding	no	yes	yes	up	up	up
ENSG00000130707	ASS1	-0.212676	-0.476901	-1.07336	0.00900009	1.83833e-10	1.98279e-48	445	argininosuccinate synthase 1 [Source:HGNC Symbol;Acc:HGNC:758]	protein_coding	no	no	yes	down	down	down
ENSG00000152092	ASTN1	-0.00527306	-0.550649	-2.35669	0.976388	0.264151	0.00210477	460	astrotactin 1 [Source:HGNC Symbol;Acc:HGNC:773]	protein_coding	no	no	yes	down	down	down
ENSG00000156802	ATAD2	0.1838	0.879727	1.28989	0.14676	1.96143e-15	4.69604e-32	29028	ATPase family AAA domain containing 2 [Source:HGNC Symbol;Acc:HGNC:30123]	protein_coding	no	no	yes	up	up	up
ENSG00000197785	ATAD3A	0.488851	1.2675	1.99786	9.60288e-08	1.54239e-50	6.25023e-129	55210	ATPase family AAA domain containing 3A [Source:HGNC Symbol;Acc:HGNC:25567]	protein_coding	no	yes	yes	up	up	up
ENSG00000160072	ATAD3B	0.189804	1.14502	2.12645	0.285733	7.16761e-12	4.92006e-38	83858	ATPase family AAA domain containing 3B [Source:HGNC Symbol;Acc:HGNC:24007]	protein_coding	no	yes	yes	up	up	up
ENSG00000215915	ATAD3C	0.0935424	0.555081	1.85478	0.67767	0.160696	2.97849e-06	219293	ATPase family AAA domain containing 3C [Source:HGNC Symbol;Acc:HGNC:32151]	protein_coding	no	no	yes	up	up	up
ENSG00000176208	ATAD5	0.648878	1.33078	1.61809	0.000655199	2.39852e-13	1.62544e-19	79915	ATPase family AAA domain containing 5 [Source:HGNC Symbol;Acc:HGNC:25752]	protein_coding	no	yes	yes	up	up	up
ENSG00000162772	ATF3	1.40572	2.29364	2.95146	6.7171e-46	5.09969e-126	1.30558e-210	467	activating transcription factor 3 [Source:HGNC Symbol;Acc:HGNC:785]	protein_coding	yes	yes	yes	up	up	up
ENSG00000226889	ATF6-DT	-0.0175029	-2.2235	-1.31232	NA	0.0231493	0.094358	NA	ATF6 divergent transcript [Source:HGNC Symbol;Acc:HGNC:55826]	lncRNA	no	yes	yes	down	down	down
ENSG00000166669	ATF7IP2	0.464551	1.08651	1.62936	0.00246719	6.64794e-14	1.11797e-30	80063	activating transcription factor 7 interacting protein 2 [Source:HGNC Symbol;Acc:HGNC:20397]	protein_coding	no	yes	yes	up	up	up
ENSG00000152348	ATG10	-0.286639	-0.867888	-1.26609	0.0584767	5.86169e-09	9.57664e-17	83734	autophagy related 10 [Source:HGNC Symbol;Acc:HGNC:20315]	protein_coding	no	no	yes	down	down	down
ENSG00000168010	ATG16L2	-0.0421247	-0.946828	-1.80473	0.863737	0.0107623	2.30837e-06	89849	autophagy related 16 like 2 [Source:HGNC Symbol;Acc:HGNC:25464]	protein_coding	no	no	yes	down	down	down
ENSG00000181652	ATG9B	0.106174	4.79103	5.55322	0.481861	1.03303e-11	2.13336e-15	285973	autophagy related 9B [Source:HGNC Symbol;Acc:HGNC:21899]	protein_coding	no	yes	yes	up	up	up
ENSG00000198513	ATL1	-0.0990969	-0.769866	-1.55546	0.674969	0.00798707	6.30484e-07	51062	atlastin GTPase 1 [Source:HGNC Symbol;Acc:HGNC:11231]	protein_coding	no	no	yes	down	down	down
ENSG00000168874	ATOH8	-0.690772	-0.706661	-1.70028	0.000201612	0.000142523	1.35286e-19	84913	atonal bHLH transcription factor 8 [Source:HGNC Symbol;Acc:HGNC:24126]	protein_coding	no	no	yes	down	down	down
ENSG00000145246	ATP10D	0.770118	1.6996	1.83785	8.31414e-13	5.84396e-62	7.7804e-73	57205	ATPase phospholipid transporting 10D (putative) [Source:HGNC Symbol;Acc:HGNC:13549]	protein_coding	no	yes	yes	up	up	up
ENSG00000075673	ATP12A	0.0968147	1.03581	2.60788	NA	0.0795814	0.0149261	479	ATPase H+/K+ transporting non-gastric alpha2 subunit [Source:HGNC Symbol;Acc:HGNC:13816]	protein_coding	no	yes	yes	up	up	up
ENSG00000203865	ATP1A1-AS1	-0.159846	-1.04811	-1.89474	0.479501	0.000159019	4.99988e-10	84852	ATP1A1 antisense RNA 1 [Source:HGNC Symbol;Acc:HGNC:28262]	lncRNA	no	yes	yes	down	down	down
ENSG00000018625	ATP1A2	0.024581	-1.46479	-4.57981	0.935951	2.99883e-05	8.59837e-35	477	ATPase Na+/K+ transporting subunit alpha 2 [Source:HGNC Symbol;Acc:HGNC:800]	protein_coding	no	yes	yes	up	down	down
ENSG00000105409	ATP1A3	2.0625	3.87506	4.48989	3.53057e-12	1.99912e-44	4.11806e-60	478	ATPase Na+/K+ transporting subunit alpha 3 [Source:HGNC Symbol;Acc:HGNC:801]	protein_coding	yes	yes	yes	up	up	up
ENSG00000129244	ATP1B2	0.160914	4.04704	5.23744	0.484762	1.66144e-41	5.45787e-70	482	ATPase Na+/K+ transporting subunit beta 2 [Source:HGNC Symbol;Acc:HGNC:805]	protein_coding	no	yes	yes	up	up	up
ENSG00000069849	ATP1B3	1.01178	2.59764	3.32425	1.97298e-21	7.32168e-145	9.19707e-239	483	ATPase Na+/K+ transporting subunit beta 3 [Source:HGNC Symbol;Acc:HGNC:806]	protein_coding	yes	yes	yes	up	up	up
ENSG00000174437	ATP2A2	0.167908	0.558791	1.00151	0.0781127	2.2459e-11	2.54359e-34	488	ATPase sarcoplasmic/endoplasmic reticulum Ca2+ transporting 2 [Source:HGNC Symbol;Acc:HGNC:812]	protein_coding	no	no	yes	up	up	up
ENSG00000070961	ATP2B1	0.260903	0.949191	1.30431	0.0254204	6.34969e-19	6.14419e-35	490	ATPase plasma membrane Ca2+ transporting 1 [Source:HGNC Symbol;Acc:HGNC:814]	protein_coding	no	no	yes	up	up	up
ENSG00000157087	ATP2B2	-1.58547	-4.24175	-6.30231	1.19182e-17	7.77549e-69	1.68308e-56	491	ATPase plasma membrane Ca2+ transporting 2 [Source:HGNC Symbol;Acc:HGNC:815]	protein_coding	yes	yes	yes	down	down	down
ENSG00000058668	ATP2B4	0.464072	1.08251	1.43056	0.000213877	2.87364e-19	7.31201e-33	493	ATPase plasma membrane Ca2+ transporting 4 [Source:HGNC Symbol;Acc:HGNC:817]	protein_coding	no	yes	yes	up	up	up
ENSG00000263232	ATP5F1AP3	-0.0828452	-2.44187	-1.52312	0.63623	0.00116833	0.0171764	645443	ATP synthase F1 subunit alpha pseudogene 3 [Source:HGNC Symbol;Acc:HGNC:829]	processed_pseudogene	no	yes	yes	down	down	down
ENSG00000135390	ATP5MC2	-0.205652	-0.814115	-1.21152	0.0821345	2.80012e-14	7.88895e-30	517	ATP synthase membrane subunit c locus 2 [Source:HGNC Symbol;Acc:HGNC:842]	protein_coding	no	no	yes	down	down	down
ENSG00000248919	ATP5MF-PTCD1	0.410313	0.997488	1.71975	0.109551	0.00202873	1.07264e-07	100526740	ATP5MF-PTCD1 readthrough [Source:HGNC Symbol;Acc:HGNC:38844]	protein_coding	no	no	yes	up	up	up
ENSG00000205464	ATP6AP1L	-0.71753	-2.01782	-1.85456	0.00337669	9.70884e-14	3.28354e-12	NA	ATPase H+ transporting accessory protein 1 like (pseudogene) [Source:HGNC Symbol;Acc:HGNC:28091]	transcribed_unitary_pseudogene	no	yes	yes	down	down	down
ENSG00000185883	ATP6V0C	0.196431	0.784774	1.24368	0.0767933	1.3869e-15	1.13718e-37	527	ATPase H+ transporting V0 subunit c [Source:HGNC Symbol;Acc:HGNC:855]	protein_coding	no	no	yes	up	up	up
ENSG00000147614	ATP6V0D2	0.120396	4.02405	4.40895	NA	0.00346851	0.00198418	245972	ATPase H+ transporting V0 subunit d2 [Source:HGNC Symbol;Acc:HGNC:18266]	protein_coding	no	yes	yes	up	up	up
ENSG00000171130	ATP6V0E2	-0.228073	-1.56291	-2.54554	0.153059	1.73083e-24	1.7028e-58	155066	ATPase H+ transporting V0 subunit e2 [Source:HGNC Symbol;Acc:HGNC:21723]	protein_coding	no	yes	yes	down	down	down
ENSG00000204934	ATP6V0E2-AS1	0.840935	1.09499	0.826114	6.71134e-05	1.02935e-07	8.76863e-05	401431	ATP6V0E2 antisense RNA 1 [Source:HGNC Symbol;Acc:HGNC:44180]	lncRNA	no	yes	no	up	up	up
ENSG00000116039	ATP6V1B1	-0.0819004	-0.781634	-1.33541	0.700759	0.0806002	0.00789111	525	ATPase H+ transporting V1 subunit B1 [Source:HGNC Symbol;Acc:HGNC:853]	protein_coding	no	no	yes	down	down	down
ENSG00000100554	ATP6V1D	0.112755	0.626726	1.22684	0.345514	9.63073e-11	1.57902e-38	51382	ATPase H+ transporting V1 subunit D [Source:HGNC Symbol;Acc:HGNC:13527]	protein_coding	no	no	yes	up	up	up
ENSG00000254870	ATP6V1G2-DDX39B	0.340834	5.68406	5.74574	0.00871649	5.78346e-05	4.49154e-05	100532737	ATP6V1G2-DDX39B readthrough (NMD candidate) [Source:HGNC Symbol;Acc:HGNC:41999]	protein_coding	no	yes	yes	up	up	up
ENSG00000132932	ATP8A2	0.0235922	-0.152887	-1.20584	NA	0.71721	0.0982704	51761	ATPase phospholipid transporting 8A2 [Source:HGNC Symbol;Acc:HGNC:13533]	protein_coding	no	no	yes	up	down	down
ENSG00000143515	ATP8B2	-0.164136	-0.892829	-1.09249	0.386389	1.71959e-06	5.99538e-09	57198	ATPase phospholipid transporting 8B2 [Source:HGNC Symbol;Acc:HGNC:13534]	protein_coding	no	no	yes	down	down	down
ENSG00000179766	ATP8B5P	0.170636	1.85039	1.8946	0.386379	0.000201663	0.00015617	NA	ATPase phospholipid transporting 8B5, pseudogene [Source:HGNC Symbol;Acc:HGNC:27245]	transcribed_unprocessed_pseudogene	no	yes	yes	up	up	up
ENSG00000171953	ATPAF2	-0.468996	-1.02858	-1.32903	0.00812187	1.02502e-08	2.55691e-13	91647	ATP synthase mitochondrial F1 complex assembly factor 2 [Source:HGNC Symbol;Acc:HGNC:18802]	protein_coding	no	yes	yes	down	down	down
ENSG00000130638	ATXN10	-0.217514	-0.798321	-1.30639	0.063653	8.40928e-14	2.25927e-34	25814	ataxin 10 [Source:HGNC Symbol;Acc:HGNC:10549]	protein_coding	no	no	yes	down	down	down
ENSG00000146776	ATXN7L1	-0.330743	-0.889679	-1.22672	0.0136593	9.46088e-12	1.57813e-20	222255	ataxin 7 like 1 [Source:HGNC Symbol;Acc:HGNC:22210]	protein_coding	no	no	yes	down	down	down
ENSG00000162650	ATXN7L2	1.07003	1.51719	1.80389	4.00518e-07	1.59313e-13	8.8423e-19	127002	ataxin 7 like 2 [Source:HGNC Symbol;Acc:HGNC:28713]	protein_coding	yes	yes	yes	up	up	up
ENSG00000148090	AUH	-0.966553	-1.99892	-2.55947	2.58463e-14	2.24574e-54	3.01327e-82	549	AU RNA binding methylglutaconyl-CoA hydratase [Source:HGNC Symbol;Acc:HGNC:890]	protein_coding	no	yes	yes	down	down	down
ENSG00000127423	AUNIP	0.421564	2.125	2.57327	0.11345	1.22999e-09	1.06689e-13	79000	aurora kinase A and ninein interacting protein [Source:HGNC Symbol;Acc:HGNC:28363]	protein_coding	no	yes	yes	up	up	up
ENSG00000087586	AURKA	0.918724	1.78852	2.20671	1.4098e-07	4.13176e-26	2.47052e-39	6790	aurora kinase A [Source:HGNC Symbol;Acc:HGNC:11393]	protein_coding	no	yes	yes	up	up	up
ENSG00000178999	AURKB	1.27942	1.88408	2.25966	2.90465e-16	1.54814e-35	4.481e-51	9212	aurora kinase B [Source:HGNC Symbol;Acc:HGNC:11390]	protein_coding	yes	yes	yes	up	up	up
ENSG00000135407	AVIL	-0.363778	-0.902554	-1.22302	0.0939724	0.00016674	4.2827e-07	10677	advillin [Source:HGNC Symbol;Acc:HGNC:14188]	protein_coding	no	no	yes	down	down	down
ENSG00000119986	AVPI1	0.0301519	0.722459	1.2276	0.861895	9.37441e-10	1.50293e-26	60370	arginine vasopressin induced 1 [Source:HGNC Symbol;Acc:HGNC:30898]	protein_coding	no	no	yes	up	up	up
ENSG00000166148	AVPR1A	-0.42171	-1.30313	-1.40639	0.00536241	4.02555e-17	1.78625e-19	552	arginine vasopressin receptor 1A [Source:HGNC Symbol;Acc:HGNC:895]	protein_coding	no	yes	yes	down	down	down
ENSG00000160862	AZGP1	-0.485852	-1.131	-1.5586	2.67923e-09	2.05766e-46	4.25359e-87	563	alpha-2-glycoprotein 1, zinc-binding [Source:HGNC Symbol;Acc:HGNC:910]	protein_coding	no	yes	yes	down	down	down
ENSG00000214313	AZGP1P1	-0.413334	-2.93828	-4.68035	0.0955485	2.36801e-18	1.94895e-28	NA	AZGP1 pseudogene 1 [Source:HGNC Symbol;Acc:HGNC:911]	transcribed_unprocessed_pseudogene	no	yes	yes	down	down	down
ENSG00000214252	AZGP1P2	-0.0887631	-2.58413	-5.906	0.518413	0.00701139	9.37388e-05	401393	AZGP1 pseudogene 2 [Source:HGNC Symbol;Acc:HGNC:912]	unprocessed_pseudogene	no	yes	yes	down	down	down
ENSG00000142920	AZIN2	0.0306642	0.99473	1.42139	0.908832	0.000112809	2.57482e-08	113451	antizyme inhibitor 2 [Source:HGNC Symbol;Acc:HGNC:29957]	protein_coding	no	no	yes	up	up	up
ENSG00000172232	AZU1	0.170173	1.43947	0.636779	0.239672	0.0290473	0.315092	566	azurocidin 1 [Source:HGNC Symbol;Acc:HGNC:913]	protein_coding	no	yes	no	up	up	up
ENSG00000169255	B3GALNT1	0.464252	1.6281	2.26339	0.0997167	5.39121e-05	1.60616e-08	8706	beta-1,3-N-acetylgalactosaminyltransferase 1 (globoside blood group) [Source:HGNC Symbol;Acc:HGNC:918]	protein_coding	no	yes	yes	up	up	up
ENSG00000172318	B3GALT1	0.187387	1.56695	1.99862	0.333082	1.36924e-18	4.23746e-30	8708	beta-1,3-galactosyltransferase 1 [Source:HGNC Symbol;Acc:HGNC:916]	protein_coding	no	yes	yes	up	up	up
ENSG00000255545	B3GAT1-DT	-0.0356178	-0.880222	-1.43747	0.774974	0.109397	0.0687828	283177	B3GAT1 divergent transcript [Source:HGNC Symbol;Acc:HGNC:27449]	lncRNA	no	no	yes	down	down	down
ENSG00000112309	B3GAT2	0.260862	1.40663	1.74128	0.115986	0.0360014	0.0185043	135152	beta-1,3-glucuronyltransferase 2 [Source:HGNC Symbol;Acc:HGNC:922]	protein_coding	no	yes	yes	up	up	up
ENSG00000170340	B3GNT2	-0.177277	0.991939	1.65414	0.124415	1.45569e-24	1.71112e-67	10678	UDP-GlcNAc:betaGal beta-1,3-N-acetylglucosaminyltransferase 2 [Source:HGNC Symbol;Acc:HGNC:15629]	protein_coding	no	no	yes	down	up	up
ENSG00000176383	B3GNT4	0.919417	1.90386	1.42555	0.0319696	0.000361612	0.00756313	79369	UDP-GlcNAc:betaGal beta-1,3-N-acetylglucosaminyltransferase 4 [Source:HGNC Symbol;Acc:HGNC:15683]	protein_coding	no	yes	yes	up	up	up
ENSG00000176597	B3GNT5	0.590731	1.81688	2.70724	3.88202e-05	1.02271e-40	3.44789e-90	84002	UDP-GlcNAc:betaGal beta-1,3-N-acetylglucosaminyltransferase 5 [Source:HGNC Symbol;Acc:HGNC:15684]	protein_coding	no	yes	yes	up	up	up
ENSG00000198488	B3GNT6	-0.00180331	0.488975	5.10056	NA	0.198966	0.00125212	192134	UDP-GlcNAc:betaGal beta-1,3-N-acetylglucosaminyltransferase 6 [Source:HGNC Symbol;Acc:HGNC:24141]	protein_coding	no	no	yes	down	up	up
ENSG00000135454	B4GALNT1	0.905762	1.93019	2.12412	5.90833e-19	6.99709e-86	2.06598e-104	2583	beta-1,4-N-acetyl-galactosaminyltransferase 1 [Source:HGNC Symbol;Acc:HGNC:4117]	protein_coding	no	yes	yes	up	up	up
ENSG00000139044	B4GALNT3	0.0409793	1.33485	1.01249	0.753018	0.0478215	0.142513	283358	beta-1,4-N-acetyl-galactosaminyltransferase 3 [Source:HGNC Symbol;Acc:HGNC:24137]	protein_coding	no	yes	no	up	up	up
ENSG00000182272	B4GALNT4	0.073951	0.333891	1.39756	NA	0.349406	0.0771491	338707	beta-1,4-N-acetyl-galactosaminyltransferase 4 [Source:HGNC Symbol;Acc:HGNC:26315]	protein_coding	no	no	yes	up	up	up
ENSG00000121578	B4GALT4	-0.0557203	0.736739	1.18786	0.647011	3.41441e-18	1.82155e-46	8702	beta-1,4-galactosyltransferase 4 [Source:HGNC Symbol;Acc:HGNC:927]	protein_coding	no	no	yes	down	up	up
ENSG00000174684	B4GAT1	-0.238345	-0.996181	-2.15528	0.0840633	1.33635e-14	1.45714e-57	11041	beta-1,4-glucuronyltransferase 1 [Source:HGNC Symbol;Acc:HGNC:15685]	protein_coding	no	no	yes	down	down	down
ENSG00000255468	B4GAT1-DT	0.0505801	-0.7608	-2.50798	0.836983	0.00201302	6.26162e-18	102724064	B4GAT1 divergent transcript [Source:HGNC Symbol;Acc:HGNC:56070]	lncRNA	no	no	yes	up	down	down
ENSG00000247081	BAALC-AS1	0.0366003	-0.316101	-1.22826	0.839644	0.0250917	5.19357e-18	105369147	BAALC antisense RNA 1 [Source:HGNC Symbol;Acc:HGNC:50461]	lncRNA	no	no	yes	up	down	down
ENSG00000136881	BAAT	-0.599643	-2.36151	-5.87683	2.99768e-09	5.02024e-126	0	570	bile acid-CoA:amino acid N-acyltransferase [Source:HGNC Symbol;Acc:HGNC:932]	protein_coding	no	yes	yes	down	down	down
ENSG00000278768	BACE1-AS	-0.150561	-0.939807	-1.49418	0.49305	0.000170731	1.05661e-08	NA	BACE1 antisense RNA [Source:HGNC Symbol;Acc:HGNC:37125]	lncRNA	no	no	yes	down	down	down
ENSG00000248476	BACH1-IT1	0.0493367	0.330201	1.25324	NA	0.353037	0.0937012	NA	BACH1 intronic transcript 1 [Source:HGNC Symbol;Acc:HGNC:40006]	lncRNA	no	no	yes	up	up	up
ENSG00000112182	BACH2	-0.153494	1.10428	1.34462	0.331805	2.51054e-17	1.88856e-25	60468	BTB domain and CNC homolog 2 [Source:HGNC Symbol;Acc:HGNC:14078]	protein_coding	no	yes	yes	down	up	up
ENSG00000175866	BAIAP2	0.132255	1.46294	1.83436	0.255142	4.49254e-54	4.501e-85	10458	BAR/IMD domain containing adaptor protein 2 [Source:HGNC Symbol;Acc:HGNC:947]	protein_coding	no	yes	yes	up	up	up
ENSG00000226137	BAIAP2-DT	-0.659396	-1.16716	-1.87832	1.37514e-07	3.78583e-21	6.33639e-49	440465	BAIAP2 divergent transcript [Source:HGNC Symbol;Acc:HGNC:44342]	lncRNA	no	yes	yes	down	down	down
ENSG00000006453	BAIAP2L1	0.380144	1.2073	1.67047	7.07396e-05	1.96554e-41	4.33335e-79	55971	BAR/IMD domain containing adaptor protein 2 like 1 [Source:HGNC Symbol;Acc:HGNC:21649]	protein_coding	no	yes	yes	up	up	up
ENSG00000128298	BAIAP2L2	0.355824	-0.099644	-1.61803	0.0827725	0.702822	2.80706e-12	80115	BAR/IMD domain containing adaptor protein 2 like 2 [Source:HGNC Symbol;Acc:HGNC:26203]	protein_coding	no	no	yes	up	down	down
ENSG00000007516	BAIAP3	0.681106	1.77885	2.12981	2.87473e-06	2.3615e-38	3.68544e-55	8938	BAI1 associated protein 3 [Source:HGNC Symbol;Acc:HGNC:948]	protein_coding	no	yes	yes	up	up	up
ENSG00000030110	BAK1	0.788292	1.54518	1.82465	6.48984e-16	4.98252e-62	3.46983e-87	578	BCL2 antagonist/killer 1 [Source:HGNC Symbol;Acc:HGNC:949]	protein_coding	no	yes	yes	up	up	up
ENSG00000095739	BAMBI	0.158154	0.794417	1.07843	0.0884277	6.85498e-24	1.28652e-43	25805	BMP and activin membrane bound inhibitor [Source:HGNC Symbol;Acc:HGNC:30251]	protein_coding	no	no	yes	up	up	up
ENSG00000230306	BANF1P2	-0.0577504	-0.62728	-1.98488	NA	0.164791	0.0415499	NA	BANF1 pseudogene 2 [Source:HGNC Symbol;Acc:HGNC:23426]	processed_pseudogene	no	no	yes	down	down	down
ENSG00000153064	BANK1	0.120196	0.177604	-1.27315	0.519302	0.720727	0.0411439	55024	B cell scaffold protein with ankyrin repeats 1 [Source:HGNC Symbol;Acc:HGNC:18233]	protein_coding	no	no	yes	up	up	down
ENSG00000138376	BARD1	0.608535	1.07837	1.03117	3.54662e-05	2.47008e-14	3.24013e-13	580	BRCA1 associated RING domain 1 [Source:HGNC Symbol;Acc:HGNC:952]	protein_coding	no	yes	yes	up	up	up
ENSG00000156127	BATF	0.0738223	4.21406	5.24079	0.389605	0.000307208	1.18841e-05	10538	basic leucine zipper ATF-like transcription factor [Source:HGNC Symbol;Acc:HGNC:958]	protein_coding	no	yes	yes	up	up	up
ENSG00000123685	BATF3	0.270104	1.19394	2.61125	0.241627	0.00404633	2.6831e-10	55509	basic leucine zipper ATF-like transcription factor 3 [Source:HGNC Symbol;Acc:HGNC:28915]	protein_coding	no	yes	yes	up	up	up
ENSG00000198604	BAZ1A	0.301918	1.7208	2.38858	0.00475922	2.47274e-71	2.20618e-138	11177	bromodomain adjacent to zinc finger domain 1A [Source:HGNC Symbol;Acc:HGNC:960]	protein_coding	no	yes	yes	up	up	up
ENSG00000258738	BAZ1A-AS1	-0.363796	-1.5135	-2.20421	0.150166	0.000144558	4.36581e-07	112268124	BAZ1A antisense RNA 1 [Source:HGNC Symbol;Acc:HGNC:55440]	lncRNA	no	yes	yes	down	down	down
ENSG00000226266	BAZ2B	0.429877	2.48242	2.02286	0.0872577	8.32117e-05	0.00120195	29994	novel transcript	lncRNA	no	yes	yes	up	up	up
ENSG00000224152	BAZ2B-AS1	-0.494869	-0.880505	-1.63827	0.0594737	0.00449304	7.61344e-07	643072	BAZ2B antisense RNA 1 [Source:HGNC Symbol;Acc:HGNC:55862]	lncRNA	no	no	yes	down	down	down
ENSG00000119636	BBOF1	-0.0805477	-0.607756	-1.00637	0.725583	0.01025	2.8381e-05	80127	basal body orientation factor 1 [Source:HGNC Symbol;Acc:HGNC:19855]	protein_coding	no	no	yes	down	down	down
ENSG00000129151	BBOX1	-0.0775839	-1.62562	-3.59025	0.748324	6.41972e-06	6.66915e-13	8424	gamma-butyrobetaine hydroxylase 1 [Source:HGNC Symbol;Acc:HGNC:964]	protein_coding	no	yes	yes	down	down	down
ENSG00000174483	BBS1	-0.399795	-1.14532	-1.78293	0.011945	4.3686e-13	1.59724e-28	582	Bardet-Biedl syndrome 1 [Source:HGNC Symbol;Acc:HGNC:966]	protein_coding	no	yes	yes	down	down	down
ENSG00000179941	BBS10	0.0349914	-0.593007	-1.02595	0.788802	2.38573e-11	6.2873e-31	79738	Bardet-Biedl syndrome 10 [Source:HGNC Symbol;Acc:HGNC:26291]	protein_coding	no	no	yes	up	down	down
ENSG00000181004	BBS12	-1.09975	-1.75814	-2.29438	2.0514e-12	8.17994e-29	2.22935e-44	166379	Bardet-Biedl syndrome 12 [Source:HGNC Symbol;Acc:HGNC:26648]	protein_coding	yes	yes	yes	down	down	down
ENSG00000125124	BBS2	-0.314911	-0.709682	-1.05246	0.00172189	1.58769e-13	1.24357e-27	583	Bardet-Biedl syndrome 2 [Source:HGNC Symbol;Acc:HGNC:967]	protein_coding	no	no	yes	down	down	down
ENSG00000187244	BCAM	-0.160338	-0.538405	-1.0718	0.170967	1.91748e-07	1.30741e-25	4059	basal cell adhesion molecule (Lutheran blood group) [Source:HGNC Symbol;Acc:HGNC:6722]	protein_coding	no	no	yes	down	down	down
ENSG00000132692	BCAN	-0.129409	-2.57	-1.507	NA	0.0163374	0.0685528	63827	brevican [Source:HGNC Symbol;Acc:HGNC:23059]	protein_coding	no	yes	yes	down	down	down
ENSG00000272068	BCAN-AS1	-0.154933	-0.953415	-1.6547	0.435469	1.91239e-06	3.16577e-15	NA	BCAN antisense RNA 1 [Source:HGNC Symbol;Acc:HGNC:55233]	lncRNA	no	no	yes	down	down	down
ENSG00000050820	BCAR1	0.407537	1.05484	1.06872	0.000145195	3.33817e-25	5.70048e-26	9564	BCAR1 scaffold protein, Cas family member [Source:HGNC Symbol;Acc:HGNC:971]	protein_coding	no	yes	yes	up	up	up
ENSG00000224093	BCAR3-AS1	-0.0205912	-1.00507	-1.90841	NA	0.093749	0.0326548	NA	BCAR3 antisense RNA 1 [Source:HGNC Symbol;Acc:HGNC:40093]	lncRNA	no	yes	yes	down	down	down
ENSG00000064787	BCAS1	2.30094	2.93343	1.52288	5.76484e-06	2.06599e-09	0.00192388	8537	brain enriched myelin associated protein 1 [Source:HGNC Symbol;Acc:HGNC:974]	protein_coding	yes	yes	yes	up	up	up
ENSG00000141376	BCAS3	-0.409424	-1.3601	-1.47058	0.0121358	2.10738e-16	8.16408e-19	54828	BCAS3 microtubule associated cell migration factor [Source:HGNC Symbol;Acc:HGNC:14347]	protein_coding	no	yes	yes	down	down	down
ENSG00000124243	BCAS4	0.301811	0.676636	1.16445	0.181818	0.00952048	4.69379e-06	55653	breast carcinoma amplified sequence 4 [Source:HGNC Symbol;Acc:HGNC:14367]	protein_coding	no	no	yes	up	up	up
ENSG00000060982	BCAT1	0.145221	0.6378	2.6285	NA	0.219261	0.0108103	586	branched chain amino acid transaminase 1 [Source:HGNC Symbol;Acc:HGNC:976]	protein_coding	no	no	yes	up	up	up
ENSG00000114200	BCHE	-0.302492	-1.4065	-2.30458	0.0551872	1.85426e-19	1.775e-45	590	butyrylcholinesterase [Source:HGNC Symbol;Acc:HGNC:983]	protein_coding	no	yes	yes	down	down	down
ENSG00000248098	BCKDHA	-0.4307	-1.54583	-1.91774	0.000207089	2.21056e-42	3.29607e-63	593	branched chain keto acid dehydrogenase E1 subunit alpha [Source:HGNC Symbol;Acc:HGNC:986]	protein_coding	no	yes	yes	down	down	down
ENSG00000083123	BCKDHB	-0.338256	-1.3145	-2.35329	0.000179168	9.35018e-51	6.71006e-140	594	branched chain keto acid dehydrogenase E1 subunit beta [Source:HGNC Symbol;Acc:HGNC:987]	protein_coding	no	yes	yes	down	down	down
ENSG00000142867	BCL10	0.117403	0.721191	1.16228	0.414179	9.48893e-10	6.43434e-24	8915	BCL10 immune signaling adaptor [Source:HGNC Symbol;Acc:HGNC:989]	protein_coding	no	no	yes	up	up	up
ENSG00000223653	BCL10-AS1	0.298634	4.8511	4.94121	0.00999128	0.00047878	0.000381369	NA	BCL10 antisense RNA 1 [Source:HGNC Symbol;Acc:HGNC:55868]	lncRNA	no	yes	yes	up	up	up
ENSG00000127152	BCL11B	-0.0108594	0.888403	1.62669	0.957469	0.0760656	0.00325869	64919	BCL11 transcription factor B [Source:HGNC Symbol;Acc:HGNC:13222]	protein_coding	no	no	yes	down	up	up
ENSG00000140379	BCL2A1	0.10699	4.34435	7.98248	0.151416	0.000837317	1.58413e-08	597	BCL2 related protein A1 [Source:HGNC Symbol;Acc:HGNC:991]	protein_coding	no	yes	yes	up	up	up
ENSG00000126453	BCL2L12	0.735851	1.7557	2.2148	1.12035e-09	2.29426e-55	1.24656e-89	83596	BCL2 like 12 [Source:HGNC Symbol;Acc:HGNC:13787]	protein_coding	no	yes	yes	up	up	up
ENSG00000188761	BCL2L15	0.347405	0.960193	1.63902	0.150546	0.00105307	1.26615e-08	440603	BCL2 like 15 [Source:HGNC Symbol;Acc:HGNC:33624]	protein_coding	no	no	yes	up	up	up
ENSG00000135697	BCO1	0.103855	1.15429	1.01062	0.653741	0.000642262	0.00340422	53630	beta-carotene oxygenase 1 [Source:HGNC Symbol;Acc:HGNC:13815]	protein_coding	no	yes	yes	up	up	up
ENSG00000085185	BCORL1	0.00947775	0.850466	1.62567	0.954238	1.43908e-17	7.44408e-64	63035	BCL6 corepressor like 1 [Source:HGNC Symbol;Acc:HGNC:25657]	protein_coding	no	no	yes	up	up	up
ENSG00000236824	BCYRN1	1.54436	2.26421	2.37504	3.9049e-06	3.01553e-12	1.91005e-13	618	brain cytoplasmic RNA 1 [Source:HGNC Symbol;Acc:HGNC:1022]	scRNA	yes	yes	yes	up	up	up
ENSG00000161267	BDH1	-1.03196	-4.46057	-6.81407	0.00114176	1.31906e-39	6.89406e-69	622	3-hydroxybutyrate dehydrogenase 1 [Source:HGNC Symbol;Acc:HGNC:1027]	protein_coding	yes	yes	yes	down	down	down
ENSG00000164039	BDH2	-0.647608	-1.95083	-3.11054	4.73855e-09	6.87684e-69	5.11677e-149	56898	3-hydroxybutyrate dehydrogenase 2 [Source:HGNC Symbol;Acc:HGNC:32389]	protein_coding	no	yes	yes	down	down	down
ENSG00000232699	BDH2P1	0.00796076	-1.17399	-2.3129	NA	0.0708405	0.0230876	NA	3-hydroxybutyrate dehydrogenase 2, pseudogene 1 [Source:HGNC Symbol;Acc:HGNC:21476]	processed_pseudogene	no	yes	yes	up	down	down
ENSG00000100739	BDKRB1	-0.0320245	2.24462	3.75687	NA	0.0216984	0.00188307	623	bradykinin receptor B1 [Source:HGNC Symbol;Acc:HGNC:1029]	protein_coding	no	yes	yes	down	up	up
ENSG00000168398	BDKRB2	2.003	3.32358	3.59918	7.72767e-13	2.05724e-36	6.01185e-43	624	bradykinin receptor B2 [Source:HGNC Symbol;Acc:HGNC:1030]	protein_coding	yes	yes	yes	up	up	up
ENSG00000245573	BDNF-AS	-0.709848	-2.081	-2.99532	0.00285754	5.11097e-15	1.11095e-23	497258	BDNF antisense RNA [Source:HGNC Symbol;Acc:HGNC:20608]	lncRNA	no	yes	yes	down	down	down
ENSG00000145734	BDP1	0.0973455	0.646179	1.01983	0.571313	5.90555e-06	3.09835e-13	55814	B double prime 1, subunit of RNA polymerase III transcription initiation factor IIIB [Source:HGNC Symbol;Acc:HGNC:13652]	protein_coding	no	no	yes	up	up	up
ENSG00000178409	BEND3	0.689623	1.0069	1.20684	0.0137523	0.000678015	4.70774e-05	57673	BEN domain containing 3 [Source:HGNC Symbol;Acc:HGNC:23040]	protein_coding	no	yes	yes	up	up	up
ENSG00000167995	BEST1	1.90101	2.57386	2.38037	1.18907e-06	6.96222e-12	2.23282e-10	7439	bestrophin 1 [Source:HGNC Symbol;Acc:HGNC:12703]	protein_coding	yes	yes	yes	up	up	up
ENSG00000039987	BEST2	-0.00618452	-1.42784	-3.2423	0.977263	4.55817e-08	3.63036e-25	54831	bestrophin 2 [Source:HGNC Symbol;Acc:HGNC:17107]	protein_coding	no	yes	yes	down	down	down
ENSG00000127325	BEST3	2.14109	2.47868	3.18107	0.0018555	0.000245228	3.44898e-06	144453	bestrophin 3 [Source:HGNC Symbol;Acc:HGNC:17105]	protein_coding	yes	yes	yes	up	up	up
ENSG00000105829	BET1	-0.205743	-0.768513	-1.14283	0.0966772	1.25625e-11	1.16705e-23	10282	Bet1 golgi vesicular membrane trafficking protein [Source:HGNC Symbol;Acc:HGNC:14562]	protein_coding	no	no	yes	down	down	down
ENSG00000233492	BETALINC1	-0.15022	-2.99411	-6.518	0.127218	0.00571968	9.07871e-05	NA	Beta cell long intergenic noncoding RNA 1 [Source:HGNC Symbol;Acc:HGNC:51391]	lncRNA	no	yes	yes	down	down	down
ENSG00000166681	BEX3	-0.129933	-0.55328	-1.15084	0.23416	2.58494e-09	1.06994e-35	27018	brain expressed X-linked 3 [Source:HGNC Symbol;Acc:HGNC:13388]	protein_coding	no	no	yes	down	down	down
ENSG00000184515	BEX5	0.285687	1.6861	1.97178	0.200892	3.39916e-12	2.10712e-16	340542	brain expressed X-linked 5 [Source:HGNC Symbol;Acc:HGNC:27990]	protein_coding	no	yes	yes	up	up	up
ENSG00000125864	BFSP1	-0.900888	-1.39263	-1.33822	0.00050242	1.43748e-07	3.93001e-07	631	beaded filament structural protein 1 [Source:HGNC Symbol;Acc:HGNC:1040]	protein_coding	no	yes	yes	down	down	down
ENSG00000180535	BHLHA15	1.38191	1.56974	1.71282	0.00315389	0.000839609	0.000318583	168620	basic helix-loop-helix family member a15 [Source:HGNC Symbol;Acc:HGNC:22265]	protein_coding	yes	yes	yes	up	up	up
ENSG00000134107	BHLHE40	0.0946119	0.316733	1.38506	0.580059	0.0329897	2.06147e-24	8553	basic helix-loop-helix family member e40 [Source:HGNC Symbol;Acc:HGNC:1046]	protein_coding	no	no	yes	up	up	up
ENSG00000235831	BHLHE40-AS1	-0.0100994	0.636054	1.93256	0.957851	0.201895	0.00114066	100507582	BHLHE40 antisense RNA 1 [Source:HGNC Symbol;Acc:HGNC:44471]	lncRNA	no	no	yes	down	up	up
ENSG00000132840	BHMT2	-0.528827	-1.05008	-1.05606	1.98305e-15	1.15264e-58	1.38271e-59	23743	betaine--homocysteine S-methyltransferase 2 [Source:HGNC Symbol;Acc:HGNC:1048]	protein_coding	no	yes	yes	down	down	down
ENSG00000135127	BICDL1	-0.0873617	0.707836	1.15741	0.552311	1.35826e-09	1.8861e-24	92558	BICD family like cargo adaptor 1 [Source:HGNC Symbol;Acc:HGNC:28095]	protein_coding	no	no	yes	down	up	up
ENSG00000100290	BIK	1.99032	4.78132	5.606	2.21806e-08	2.4063e-48	9.93934e-67	638	BCL2 interacting killer [Source:HGNC Symbol;Acc:HGNC:1051]	protein_coding	yes	yes	yes	up	up	up
ENSG00000023445	BIRC3	0.148724	0.680243	1.44228	0.0811649	9.16297e-21	1.68884e-90	330	baculoviral IAP repeat containing 3 [Source:HGNC Symbol;Acc:HGNC:591]	protein_coding	no	no	yes	up	up	up
ENSG00000089685	BIRC5	0.824963	1.47677	1.72432	1.64297e-06	1.26961e-18	4.74744e-25	332	baculoviral IAP repeat containing 5 [Source:HGNC Symbol;Acc:HGNC:593]	protein_coding	no	yes	yes	up	up	up
ENSG00000282851	BISPR	-0.104973	-0.839973	-1.97326	0.515743	1.12886e-09	1.54571e-39	105221694	BST2 interferon stimulated positive regulator [Source:HGNC Symbol;Acc:HGNC:51290]	lncRNA	no	no	yes	down	down	down
ENSG00000134897	BIVM	-0.262325	-0.965739	-1.6072	0.0118928	1.14387e-22	5.99168e-56	54841	basic, immunoglobulin-like variable motif containing [Source:HGNC Symbol;Acc:HGNC:16034]	protein_coding	no	no	yes	down	down	down
ENSG00000281406	BLACAT1	-0.0440965	-0.145387	1.38508	0.812694	0.771817	0.0142445	101669762	BLACAT1 overlapping LEMD1 locus [Source:HGNC Symbol;Acc:HGNC:48597]	protein_coding	no	no	yes	down	down	up
ENSG00000197299	BLM	0.694655	1.88973	2.24633	0.00039103	2.49014e-25	7.20302e-36	641	BLM RecQ like helicase [Source:HGNC Symbol;Acc:HGNC:1058]	protein_coding	no	yes	yes	up	up	up
ENSG00000095585	BLNK	-0.694914	-2.11039	-3.16517	0.000131066	4.81415e-29	7.48391e-54	29760	B cell linker [Source:HGNC Symbol;Acc:HGNC:14211]	protein_coding	no	yes	yes	down	down	down
ENSG00000189114	BLOC1S3	0.243751	0.460796	1.0688	0.0558511	9.41774e-05	7.87869e-22	388552	biogenesis of lysosomal organelles complex 1 subunit 3 [Source:HGNC Symbol;Acc:HGNC:20914]	protein_coding	no	no	yes	up	up	up
ENSG00000117475	BLZF1	0.11763	0.520179	1.07723	0.39635	5.85486e-06	1.8038e-22	8548	basic leucine zipper nuclear factor 1 [Source:HGNC Symbol;Acc:HGNC:1065]	protein_coding	no	no	yes	up	up	up
ENSG00000029153	BMAL2	0.668155	1.7272	2.35324	0.000201099	1.42633e-24	8.85965e-46	56938	basic helix-loop-helix ARNT like 2 [Source:HGNC Symbol;Acc:HGNC:18984]	protein_coding	no	yes	yes	up	up	up
ENSG00000104081	BMF	-0.692496	-1.14052	-1.20747	1.55026e-08	5.34569e-21	2.55025e-23	90427	Bcl2 modifying factor [Source:HGNC Symbol;Acc:HGNC:24132]	protein_coding	no	yes	yes	down	down	down
ENSG00000125845	BMP2	0.921362	2.02702	2.37615	1.49854e-10	3.26211e-49	8.4558e-68	650	bone morphogenetic protein 2 [Source:HGNC Symbol;Acc:HGNC:1069]	protein_coding	no	yes	yes	up	up	up
ENSG00000152785	BMP3	-0.328026	-2.30134	-3.75833	0.105861	0.000785949	2.61218e-05	651	bone morphogenetic protein 3 [Source:HGNC Symbol;Acc:HGNC:1070]	protein_coding	no	yes	yes	down	down	down
ENSG00000116985	BMP8B	0.178742	3.14218	3.04295	0.185226	0.000736544	0.000975967	656	bone morphogenetic protein 8b [Source:HGNC Symbol;Acc:HGNC:1075]	protein_coding	no	yes	yes	up	up	up
ENSG00000164619	BMPER	1.77954	3.55049	4.32181	1.02379e-15	2.19383e-64	3.95744e-96	168667	BMP binding endothelial regulator [Source:HGNC Symbol;Acc:HGNC:24154]	protein_coding	yes	yes	yes	up	up	up
ENSG00000272779	BMS1P20	0.100408	0.338976	1.0471	0.67231	0.240657	7.13383e-05	NA	BMS1 pseudogene 20 [Source:HGNC Symbol;Acc:HGNC:49153]	transcribed_unprocessed_pseudogene	no	no	yes	up	up	up
ENSG00000197358	BNIP3P1	-0.0510326	0.59312	1.05296	0.839531	0.0264752	4.77453e-05	319138	BCL2 interacting protein 3 pseudogene 1 [Source:HGNC Symbol;Acc:HGNC:19922]	transcribed_processed_pseudogene	no	no	yes	down	up	up
ENSG00000271225	BNIP3P4	0.235737	3.04297	4.54424	0.17647	2.55985e-05	3.96623e-10	100289028	BCL2 interacting protein 3 pseudogene 4 [Source:HGNC Symbol;Acc:HGNC:39657]	processed_pseudogene	no	yes	yes	up	up	up
ENSG00000189325	BNIP5	-0.00221468	0.94937	4.2799	NA	0.0465238	0.00595098	389384	BCL2 interacting protein 5 [Source:HGNC Symbol;Acc:HGNC:33769]	protein_coding	no	no	yes	down	up	up
ENSG00000145919	BOD1	-0.436099	-0.954764	-1.385	0.000597281	1.81736e-14	5.98397e-28	91272	biorientation of chromosomes in cell division 1 [Source:HGNC Symbol;Acc:HGNC:25114]	protein_coding	no	no	yes	down	down	down
ENSG00000178096	BOLA1	-0.630796	-1.67966	-2.20043	0.000399164	1.47234e-19	9.33153e-30	51027	bolA family member 1 [Source:HGNC Symbol;Acc:HGNC:24263]	protein_coding	no	yes	yes	down	down	down
ENSG00000169627	BOLA2B	0.441585	1.02223	1.65265	0.0140146	7.7269e-09	1.33932e-21	552900	bolA family member 2B [Source:HGNC Symbol;Acc:HGNC:32479]	protein_coding	no	yes	yes	up	up	up
ENSG00000169627	BOLA2B	0.441585	1.02223	1.65265	0.0140146	7.7269e-09	1.33932e-21	654483	bolA family member 2B [Source:HGNC Symbol;Acc:HGNC:32479]	protein_coding	no	yes	yes	up	up	up
ENSG00000169627	BOLA2B	0.441585	1.02223	1.65265	0.0140146	7.7269e-09	1.33932e-21	124907841	bolA family member 2B [Source:HGNC Symbol;Acc:HGNC:32479]	protein_coding	no	yes	yes	up	up	up
ENSG00000225439	BOLA3-DT	0.31385	4.79686	3.78569	0.00459719	0.000919977	0.00464936	100507171	BOLA3 divergent transcript [Source:HGNC Symbol;Acc:HGNC:42922]	lncRNA	no	yes	yes	up	up	up
ENSG00000261236	BOP1	0.274895	0.922875	1.82363	0.0359968	1.7775e-14	3.00477e-54	23246	BOP1 ribosomal biogenesis factor [Source:HGNC Symbol;Acc:HGNC:15519]	protein_coding	no	no	yes	up	up	up
ENSG00000136122	BORA	0.820707	1.13631	1.1659	0.000100362	3.76498e-08	1.57091e-08	79866	BORA aurora kinase A activator [Source:HGNC Symbol;Acc:HGNC:24724]	protein_coding	no	yes	yes	up	up	up
ENSG00000165714	BORCS5	0.121623	0.826145	1.20458	0.552169	7.72392e-06	2.8609e-11	118426	BLOC-1 related complex subunit 5 [Source:HGNC Symbol;Acc:HGNC:17950]	protein_coding	no	no	yes	up	up	up
ENSG00000196544	BORCS6	0.10334	0.842698	1.08572	0.572042	2.9069e-08	4.44759e-13	54785	BLOC-1 related complex subunit 6 [Source:HGNC Symbol;Acc:HGNC:25939]	protein_coding	no	no	yes	up	up	up
ENSG00000172331	BPGM	0.0748413	1.95096	2.82688	0.643173	5.58979e-63	3.99387e-133	669	bisphosphoglycerate mutase [Source:HGNC Symbol;Acc:HGNC:1093]	protein_coding	no	yes	yes	up	up	up
ENSG00000137274	BPHL	-0.493489	-1.72514	-2.73903	7.16305e-06	6.16372e-56	3.4708e-123	670	biphenyl hydrolase like [Source:HGNC Symbol;Acc:HGNC:1094]	protein_coding	no	yes	yes	down	down	down
ENSG00000263647	BPTFP1	-0.0904675	-2.11515	-0.669419	0.556579	0.00439235	0.269302	109286551	bromodomain PHD finger transcription factor pseudogene 1 [Source:HGNC Symbol;Acc:HGNC:52869]	unprocessed_pseudogene	no	yes	no	down	down	down
ENSG00000012048	BRCA1	0.767188	1.28644	1.5222	4.30056e-06	1.98403e-15	2.96145e-21	672	BRCA1 DNA repair associated [Source:HGNC Symbol;Acc:HGNC:1100]	protein_coding	no	yes	yes	up	up	up
ENSG00000139618	BRCA2	0.480518	1.24161	1.40189	0.0171511	6.60408e-10	2.35931e-12	675	BRCA2 DNA repair associated [Source:HGNC Symbol;Acc:HGNC:1101]	protein_coding	no	yes	yes	up	up	up
ENSG00000184992	BRI3BP	0.519289	1.23029	0.97723	2.74502e-06	5.19304e-32	1.66708e-20	140707	BRI3 binding protein [Source:HGNC Symbol;Acc:HGNC:14251]	protein_coding	no	yes	no	up	up	up
ENSG00000078725	BRINP1	1.035	2.28476	2.43666	1.01076e-14	2.49413e-74	2.70493e-85	1620	BMP/retinoic acid inducible neural specific 1 [Source:HGNC Symbol;Acc:HGNC:2687]	protein_coding	yes	yes	yes	up	up	up
ENSG00000162670	BRINP3	0.052453	-0.679495	-1.6513	0.791194	1.54653e-05	1.10991e-25	339479	BMP/retinoic acid inducible neural specific 3 [Source:HGNC Symbol;Acc:HGNC:22393]	protein_coding	no	no	yes	up	down	down
ENSG00000132016	BRME1	0.670787	1.11859	1.41224	0.0413205	0.00370091	0.000287227	79173	break repair meiotic recombinase recruitment factor 1 [Source:HGNC Symbol;Acc:HGNC:28153]	protein_coding	no	yes	yes	up	up	up
ENSG00000174744	BRMS1	0.454728	1.69016	2.15177	8.62264e-06	3.17369e-71	2.2337e-116	25855	BRMS1 transcriptional repressor and anoikis regulator [Source:HGNC Symbol;Acc:HGNC:17262]	protein_coding	no	yes	yes	up	up	up
ENSG00000246982	BRPF3-AS1	0.0745823	-1.28319	-1.05141	0.724184	0.016634	0.048617	NA	BRPF3 antisense RNA 1 [Source:HGNC Symbol;Acc:HGNC:55591]	lncRNA	no	yes	yes	up	down	down
ENSG00000162399	BSND	0.159786	3.3523	3.57807	NA	0.00820137	0.00693463	7809	barttin CLCNK type accessory subunit beta [Source:HGNC Symbol;Acc:HGNC:16512]	protein_coding	no	yes	yes	up	up	up
ENSG00000119411	BSPRY	0.159778	1.49371	2.81227	0.327111	0.0138831	2.10733e-05	54836	B-box and SPRY domain containing [Source:HGNC Symbol;Acc:HGNC:18232]	protein_coding	no	yes	yes	up	up	up
ENSG00000148925	BTBD10	0.24768	0.712006	1.07167	0.0477792	4.47274e-10	9.7731e-22	84280	BTB domain containing 10 [Source:HGNC Symbol;Acc:HGNC:21445]	protein_coding	no	no	yes	up	up	up
ENSG00000138152	BTBD16	0.0627233	-1.08949	-2.01896	0.778458	0.0231042	0.000380065	118663	BTB domain containing 16 [Source:HGNC Symbol;Acc:HGNC:26340]	protein_coding	no	yes	yes	up	down	down
ENSG00000222009	BTBD19	1.33879	2.23142	2.12045	0.000867165	4.64567e-08	1.84316e-07	149478	BTB domain containing 19 [Source:HGNC Symbol;Acc:HGNC:27145]	protein_coding	yes	yes	yes	up	up	up
ENSG00000133243	BTBD2	-0.228652	-0.741849	-1.08344	0.061656	4.55078e-11	4.09976e-22	55643	BTB domain containing 2 [Source:HGNC Symbol;Acc:HGNC:15504]	protein_coding	no	no	yes	down	down	down
ENSG00000132640	BTBD3	0.415236	1.0109	1.19038	0.00217447	3.39177e-15	8.50404e-21	22903	BTB domain containing 3 [Source:HGNC Symbol;Acc:HGNC:15854]	protein_coding	no	yes	yes	up	up	up
ENSG00000189195	BTBD8	-0.648385	-1.13604	-1.63052	9.74392e-08	1.1599e-20	1.48778e-37	284697	BTB domain containing 8 [Source:HGNC Symbol;Acc:HGNC:21019]	protein_coding	no	yes	yes	down	down	down
ENSG00000245904	BTG1-DT	-0.447578	-1.59442	-0.995806	0.088052	0.00487058	0.0588235	NA	BTG1 divergent transcript [Source:HGNC Symbol;Acc:HGNC:55600]	lncRNA	no	yes	no	down	down	down
ENSG00000233791	BTG2-DT	0.118661	0.936465	3.55156	NA	0.0950676	0.0027429	730227	BTG2 divergent transcript [Source:HGNC Symbol;Acc:HGNC:49452]	lncRNA	no	no	yes	up	up	up
ENSG00000154640	BTG3	0.20473	0.962036	1.40141	0.142862	5.1802e-15	3.71805e-31	10950	BTG anti-proliferation factor 3 [Source:HGNC Symbol;Acc:HGNC:1132]	protein_coding	no	no	yes	up	up	up
ENSG00000026950	BTN3A1	-0.131114	-0.746365	-1.33327	0.298145	4.43187e-12	6.41249e-34	11119	butyrophilin subfamily 3 member A1 [Source:HGNC Symbol;Acc:HGNC:1138]	protein_coding	no	no	yes	down	down	down
ENSG00000111801	BTN3A3	-0.284343	-0.617496	-1.26639	0.00705671	7.2994e-10	1.50004e-34	10384	butyrophilin subfamily 3 member A3 [Source:HGNC Symbol;Acc:HGNC:1140]	protein_coding	no	no	yes	down	down	down
ENSG00000113303	BTNL8	-0.367583	-1.74358	-3.90003	0.103058	1.31269e-11	8.17999e-44	79908	butyrophilin like 8 [Source:HGNC Symbol;Acc:HGNC:26131]	protein_coding	no	yes	yes	down	down	down
ENSG00000165810	BTNL9	-0.17183	-0.694915	-1.74035	0.448445	0.059036	1.24465e-05	153579	butyrophilin like 9 [Source:HGNC Symbol;Acc:HGNC:24176]	protein_coding	no	no	yes	down	down	down
ENSG00000169679	BUB1	0.88688	1.60054	1.95661	1.49867e-06	6.14237e-19	8.40143e-28	699	BUB1 mitotic checkpoint serine/threonine kinase [Source:HGNC Symbol;Acc:HGNC:1148]	protein_coding	no	yes	yes	up	up	up
ENSG00000156970	BUB1B	0.822628	1.44912	1.56383	1.67914e-09	3.83411e-28	8.78237e-33	701	BUB1 mitotic checkpoint serine/threonine kinase B [Source:HGNC Symbol;Acc:HGNC:1149]	protein_coding	no	yes	yes	up	up	up
ENSG00000071462	BUD23	0.123113	0.727671	1.48511	0.15976	4.00533e-24	2.44618e-100	114049	BUD23 rRNA methyltransferase and ribosome maturation factor [Source:HGNC Symbol;Acc:HGNC:16405]	protein_coding	no	no	yes	up	up	up
ENSG00000106245	BUD31	0.116721	0.714178	1.26423	0.32781	7.80184e-14	1.94795e-41	8896	BUD31 homolog [Source:HGNC Symbol;Acc:HGNC:29629]	protein_coding	no	no	yes	up	up	up
ENSG00000112578	BYSL	0.331558	0.740556	1.30478	0.0112412	1.27653e-09	1.75275e-28	705	bystin like [Source:HGNC Symbol;Acc:HGNC:1157]	protein_coding	no	no	yes	up	up	up
ENSG00000082153	BZW1	0.213195	0.640044	1.12156	0.0302265	6.18791e-13	1.40391e-37	9689	basic leucine zipper and W2 domains 1 [Source:HGNC Symbol;Acc:HGNC:18380]	protein_coding	no	no	yes	up	up	up
ENSG00000198406	BZW1P2	0.116175	0.691039	1.16535	0.56023	0.000124745	3.01253e-11	NA	basic leucine zipper and W2 domains 1 pseudogene 2 [Source:HGNC Symbol;Acc:HGNC:33954]	processed_pseudogene	no	no	yes	up	up	up
ENSG00000136261	BZW2	0.327439	1.03984	1.45719	0.000314426	4.92064e-35	5.54167e-69	28969	basic leucine zipper and W2 domains 2 [Source:HGNC Symbol;Acc:HGNC:18808]	protein_coding	no	yes	yes	up	up	up
ENSG00000237489	C10orf143	-0.294362	-1.7055	-2.48573	0.204408	0.000394234	4.04042e-06	387723	chromosome 10 open reading frame 143 [Source:HGNC Symbol;Acc:HGNC:48677]	protein_coding	no	yes	yes	down	down	down
ENSG00000203942	C10orf62	-0.196949	-3.92259	-4.44744	0.265563	5.67746e-05	6.34612e-05	414157	chromosome 10 open reading frame 62 [Source:HGNC Symbol;Acc:HGNC:23294]	protein_coding	no	yes	yes	down	down	down
ENSG00000255624	C10orf88B	1.22274	2.11806	2.65613	0.0110958	4.18285e-05	2.95981e-07	399815	C10orf88B (pseudogene) [Source:HGNC Symbol;Acc:HGNC:44080]	transcribed_processed_pseudogene	yes	yes	yes	up	up	up
ENSG00000154493	C10orf90	1.95901	4.04482	5.22809	0.00017591	5.64501e-16	3.53337e-26	118611	chromosome 10 open reading frame 90 [Source:HGNC Symbol;Acc:HGNC:26563]	protein_coding	yes	yes	yes	up	up	up
ENSG00000269609	C10orf95-AS1	-0.139389	-0.911473	-1.43756	0.515889	5.52089e-05	4.2901e-10	100505761	C10orf95 antisense RNA 1 [Source:HGNC Symbol;Acc:HGNC:45238]	lncRNA	no	no	yes	down	down	down
ENSG00000149300	C11orf52	-0.415474	-1.23117	-1.78253	0.0205829	4.31907e-11	8.69761e-20	91894	chromosome 11 open reading frame 52 [Source:HGNC Symbol;Acc:HGNC:30531]	protein_coding	no	yes	yes	down	down	down
ENSG00000182919	C11orf54	-0.955752	-2.10376	-2.41461	3.08283e-21	2.20867e-97	2.56865e-126	28970	chromosome 11 open reading frame 54 [Source:HGNC Symbol;Acc:HGNC:30204]	protein_coding	no	yes	yes	down	down	down
ENSG00000166323	C11orf65	-0.0687383	-0.566922	-1.31219	0.749171	0.203693	0.0116516	160140	chromosome 11 open reading frame 65 [Source:HGNC Symbol;Acc:HGNC:28519]	protein_coding	no	no	yes	down	down	down
ENSG00000180425	C11orf71	-0.292471	-1.2401	-1.35143	0.0348873	1.44173e-19	1.04685e-22	54494	chromosome 11 open reading frame 71 [Source:HGNC Symbol;Acc:HGNC:25937]	protein_coding	no	yes	yes	down	down	down
ENSG00000173237	C11orf86	0.0421822	0.688613	1.07421	0.864	0.0026341	1.54757e-06	254439	chromosome 11 open reading frame 86 [Source:HGNC Symbol;Acc:HGNC:34442]	protein_coding	no	no	yes	up	up	up
ENSG00000187479	C11orf96	0.0186836	0.692793	2.2778	0.902072	0.193726	0.00226745	387763	chromosome 11 open reading frame 96 [Source:HGNC Symbol;Acc:HGNC:38675]	protein_coding	no	no	yes	up	up	up
ENSG00000257057	C11orf97	0.0151055	-0.027081	-1.50606	NA	0.950528	0.0675762	643037	chromosome 11 open reading frame 97 [Source:HGNC Symbol;Acc:HGNC:49544]	protein_coding	no	no	yes	up	down	down
ENSG00000278615	C11orf98	0.533674	0.884822	1.30104	4.21919e-07	1.39818e-18	1.06068e-39	102288414	chromosome 11 open reading frame 98 [Source:HGNC Symbol;Acc:HGNC:51238]	protein_coding	no	no	yes	up	up	up
ENSG00000111678	C12orf57	0.095512	0.593809	1.01676	0.584183	1.19978e-05	9.3103e-15	113246	chromosome 12 open reading frame 57 [Source:HGNC Symbol;Acc:HGNC:29521]	protein_coding	no	no	yes	up	up	up
ENSG00000257642	C12orf75-AS1	0.0333753	-0.1908	-1.36066	NA	0.622187	0.0784959	105369954	C12orf75 antisense RNA 1 [Source:HGNC Symbol;Acc:HGNC:55936]	lncRNA	no	no	yes	up	down	down
ENSG00000174456	C12orf76	-0.728041	-1.99437	-2.38766	0.000112312	1.21477e-23	3.18682e-31	400073	chromosome 12 open reading frame 76 [Source:HGNC Symbol;Acc:HGNC:33790]	protein_coding	no	yes	yes	down	down	down
ENSG00000179476	C14orf28	-0.337745	-0.998918	-1.51468	0.0777217	7.62494e-07	4.47145e-13	122525	chromosome 14 open reading frame 28 [Source:HGNC Symbol;Acc:HGNC:19834]	protein_coding	no	no	yes	down	down	down
ENSG00000100802	C14orf93	-0.520822	-1.09149	-1.42878	0.00143697	3.60405e-11	1.8416e-17	60686	chromosome 14 open reading frame 93 [Source:HGNC Symbol;Acc:HGNC:20162]	protein_coding	no	yes	yes	down	down	down
ENSG00000167173	C15orf39	0.545841	1.10137	1.4889	7.86543e-09	1.16209e-34	1.71798e-63	56905	chromosome 15 open reading frame 39 [Source:HGNC Symbol;Acc:HGNC:24497]	protein_coding	no	yes	yes	up	up	up
ENSG00000166920	C15orf48	0.0505395	1.26815	3.85669	0.72082	0.0468722	5.38109e-07	84419	chromosome 15 open reading frame 48 [Source:HGNC Symbol;Acc:HGNC:29898]	protein_coding	no	yes	yes	up	up	up
ENSG00000188277	C15orf62	-0.426066	-1.03374	-1.83884	0.0289991	4.63185e-07	6.06628e-17	643338	chromosome 15 open reading frame 62 [Source:HGNC Symbol;Acc:HGNC:34489]	protein_coding	no	yes	yes	down	down	down
ENSG00000159761	C16orf86	-0.349735	-2.92951	-6.13241	0.159109	5.06819e-09	1.10498e-08	388284	chromosome 16 open reading frame 86 [Source:HGNC Symbol;Acc:HGNC:33755]	protein_coding	no	yes	yes	down	down	down
ENSG00000260456	C16orf95	-0.0120755	-0.98785	-1.43625	0.961515	0.000359494	6.01534e-07	100506581	chromosome 16 open reading frame 95 [Source:HGNC Symbol;Acc:HGNC:40033]	protein_coding	no	no	yes	down	down	down
ENSG00000205832	C16orf96	-0.31919	-2.65927	-3.63505	0.134372	0.000150579	2.25046e-05	342346	chromosome 16 open reading frame 96 [Source:HGNC Symbol;Acc:HGNC:40031]	protein_coding	no	yes	yes	down	down	down
ENSG00000267221	C17orf113	-0.410574	-1.41693	-3.34114	0.119621	0.000703999	6.81771e-09	110806298	chromosome 17 open reading frame 113 [Source:HGNC Symbol;Acc:HGNC:53437]	protein_coding	no	yes	yes	down	down	down
ENSG00000152242	C18orf25	-0.00932766	0.918054	1.36878	0.952381	2.81397e-23	2.03188e-51	147339	chromosome 18 open reading frame 25 [Source:HGNC Symbol;Acc:HGNC:28172]	protein_coding	no	no	yes	down	up	up
ENSG00000166845	C18orf54	0.569482	1.17003	1.30782	0.00125156	3.41333e-12	4.05859e-15	162681	chromosome 18 open reading frame 54 [Source:HGNC Symbol;Acc:HGNC:13796]	protein_coding	no	yes	yes	up	up	up
ENSG00000167644	C19orf33	0.555492	0.943508	1.9837	0.0469071	0.00352524	4.11022e-10	64073	chromosome 19 open reading frame 33 [Source:HGNC Symbol;Acc:HGNC:16668]	protein_coding	no	no	yes	up	up	up
ENSG00000105072	C19orf44	-0.551253	-1.14658	-1.74229	0.00247824	7.55433e-10	3.5539e-19	84167	chromosome 19 open reading frame 44 [Source:HGNC Symbol;Acc:HGNC:26141]	protein_coding	no	yes	yes	down	down	down
ENSG00000160392	C19orf47	0.535473	0.825685	1.10087	0.000434029	1.96913e-08	2.1994e-14	126526	chromosome 19 open reading frame 47 [Source:HGNC Symbol;Acc:HGNC:26723]	protein_coding	no	no	yes	up	up	up
ENSG00000167747	C19orf48P	0.0932936	0.547292	1.31461	0.555102	1.6318e-05	3.57878e-27	84798	chromosome 19 open reading frame 48, pseudogene [Source:HGNC Symbol;Acc:HGNC:29667]	transcribed_unitary_pseudogene	no	no	yes	up	up	up
ENSG00000000460	C1orf112	0.993749	1.60552	2.08605	5.54476e-08	4.24168e-20	9.00421e-34	55732	chromosome 1 open reading frame 112 [Source:HGNC Symbol;Acc:HGNC:25565]	protein_coding	no	yes	yes	up	up	up
ENSG00000182795	C1orf116	0.716205	1.08851	1.52025	0.0055556	4.06303e-05	8.09016e-09	79098	chromosome 1 open reading frame 116 [Source:HGNC Symbol;Acc:HGNC:28667]	protein_coding	no	yes	yes	up	up	up
ENSG00000143110	C1orf162	-0.145393	-1.26831	-1.37512	0.411084	0.0238727	0.0208252	128346	chromosome 1 open reading frame 162 [Source:HGNC Symbol;Acc:HGNC:28344]	protein_coding	no	yes	yes	down	down	down
ENSG00000119280	C1orf198	-0.535189	-1.12426	-1.46788	1.29616e-07	7.01247e-30	2.80166e-49	84886	chromosome 1 open reading frame 198 [Source:HGNC Symbol;Acc:HGNC:25900]	protein_coding	no	yes	yes	down	down	down
ENSG00000116667	C1orf21	-0.262124	-0.924075	-1.75134	0.00491964	3.50719e-26	4.26326e-85	81563	chromosome 1 open reading frame 21 [Source:HGNC Symbol;Acc:HGNC:15494]	protein_coding	no	no	yes	down	down	down
ENSG00000253313	C1orf210	-0.0453346	-3.78919	-2.09983	NA	0.00794079	0.0334003	149466	chromosome 1 open reading frame 210 [Source:HGNC Symbol;Acc:HGNC:28755]	protein_coding	no	yes	yes	down	down	down
ENSG00000271387	C1orf21-DT	-0.0354704	-0.239142	-2.80338	NA	0.620576	0.0111733	118827814	C1orf21 divergent transcript [Source:HGNC Symbol;Acc:HGNC:55249]	lncRNA	no	no	yes	down	down	down
ENSG00000239887	C1orf226	-0.521716	-1.14242	-0.735577	3.09841e-05	1.04585e-20	1.85913e-09	400793	chromosome 1 open reading frame 226 [Source:HGNC Symbol;Acc:HGNC:34351]	protein_coding	no	yes	no	down	down	down
ENSG00000118292	C1orf54	-0.0813463	-1.41787	-2.49269	0.61386	0.0299605	0.00398984	79630	chromosome 1 open reading frame 54 [Source:HGNC Symbol;Acc:HGNC:26258]	protein_coding	no	yes	yes	down	down	down
ENSG00000143443	C1orf56	-0.101934	-0.645629	-1.20649	0.637007	0.00256261	2.67268e-08	54964	chromosome 1 open reading frame 56 [Source:HGNC Symbol;Acc:HGNC:26045]	protein_coding	no	no	yes	down	down	down
ENSG00000131094	C1QL1	0.917299	1.05422	0.430736	2.21782e-10	1.10622e-13	0.00344453	10882	complement C1q like 1 [Source:HGNC Symbol;Acc:HGNC:24182]	protein_coding	no	yes	no	up	up	up
ENSG00000186897	C1QL4	1.78338	3.33937	3.59481	7.18308e-07	2.9998e-23	4.44884e-27	338761	complement C1q like 4 [Source:HGNC Symbol;Acc:HGNC:31416]	protein_coding	yes	yes	yes	up	up	up
ENSG00000145861	C1QTNF2	1.8506	2.80625	2.29554	1.03564e-05	3.88574e-12	1.45864e-08	114898	C1q and TNF related 2 [Source:HGNC Symbol;Acc:HGNC:14325]	protein_coding	yes	yes	yes	up	up	up
ENSG00000082196	C1QTNF3	-0.197121	-1.10347	-1.04479	0.380762	0.00527278	0.00933062	114899	C1q and TNF related 3 [Source:HGNC Symbol;Acc:HGNC:14326]	protein_coding	no	yes	yes	down	down	down
ENSG00000163145	C1QTNF7	-0.620439	-3.76327	-5.60326	0.0561035	2.32976e-08	2.52743e-07	114905	C1q and TNF related 7 [Source:HGNC Symbol;Acc:HGNC:14342]	protein_coding	no	yes	yes	down	down	down
ENSG00000159403	C1R	-0.416441	-1.09064	-1.48483	1.25263e-08	2.41171e-54	9.43173e-100	715	complement C1r [Source:HGNC Symbol;Acc:HGNC:1246]	protein_coding	no	yes	yes	down	down	down
ENSG00000139178	C1RL	-0.565735	-1.86117	-2.50757	2.58828e-08	4.64703e-76	3.73451e-130	51279	complement C1r subcomponent like [Source:HGNC Symbol;Acc:HGNC:21265]	protein_coding	no	yes	yes	down	down	down
ENSG00000182326	C1S	-0.498764	-1.10612	-1.44152	4.59506e-15	7.18509e-72	1.97853e-121	716	complement C1s [Source:HGNC Symbol;Acc:HGNC:1247]	protein_coding	no	yes	yes	down	down	down
ENSG00000166278	C2	-0.461077	-1.19122	-1.59575	0.000495151	1.55044e-20	1.26153e-35	717	complement C2 [Source:HGNC Symbol;Acc:HGNC:1248]	protein_coding	no	yes	yes	down	down	down
ENSG00000196421	C20orf204	0.778178	1.18706	1.60236	0.0252204	0.00280913	6.83261e-05	284739	chromosome 20 open reading frame 204 [Source:HGNC Symbol;Acc:HGNC:27655]	protein_coding	no	yes	yes	up	up	up
ENSG00000205930	C21orf62-AS1	-0.265037	-1.44634	-2.22098	0.24902	2.52677e-06	2.56801e-11	NA	C21orf62 antisense RNA 1 [Source:HGNC Symbol;Acc:HGNC:1290]	lncRNA	no	yes	yes	down	down	down
ENSG00000154642	C21orf91	0.178242	0.76455	1.03854	0.189808	1.20714e-10	6.10364e-19	54149	chromosome 21 open reading frame 91 [Source:HGNC Symbol;Acc:HGNC:16459]	protein_coding	no	no	yes	up	up	up
ENSG00000128346	C22orf23	1.13652	1.44332	0.919856	0.0294991	0.0186916	0.134939	84645	chromosome 22 open reading frame 23 [Source:HGNC Symbol;Acc:HGNC:18589]	protein_coding	yes	yes	no	up	up	up
ENSG00000242259	C22orf39	-0.404438	-1.20239	-1.87745	0.00763822	2.11296e-15	8.67474e-33	128977	chromosome 22 open reading frame 39 [Source:HGNC Symbol;Acc:HGNC:27012]	protein_coding	no	yes	yes	down	down	down
ENSG00000168014	C2CD3	0.563663	0.993365	1.16682	4.74007e-07	1.17341e-20	1.95608e-28	26005	C2 domain containing 3 centriole elongation regulator [Source:HGNC Symbol;Acc:HGNC:24564]	protein_coding	no	no	yes	up	up	up
ENSG00000198535	C2CD4A	-0.0303561	2.43197	3.2944	0.907318	5.04745e-12	2.43533e-21	145741	C2 calcium dependent domain containing 4A [Source:HGNC Symbol;Acc:HGNC:33627]	protein_coding	no	yes	yes	down	up	up
ENSG00000183186	C2CD4C	0.899851	2.53275	2.62963	0.00418013	1.48188e-16	6.51323e-18	126567	C2 calcium dependent domain containing 4C [Source:HGNC Symbol;Acc:HGNC:29417]	protein_coding	no	yes	yes	up	up	up
ENSG00000221843	C2orf16	-0.0760369	-1.14254	-0.673527	0.734949	0.00850517	0.120875	84226	chromosome 2 open reading frame 16 [Source:HGNC Symbol;Acc:HGNC:25275]	protein_coding	no	yes	no	down	down	down
ENSG00000272994	C2orf49-DT	0.264658	0.668782	1.01782	0.210391	0.00332402	4.38362e-06	NA	C2orf49 divergent transcript [Source:HGNC Symbol;Acc:HGNC:55178]	lncRNA	no	no	yes	up	up	up
ENSG00000150873	C2orf50	1.89989	2.83956	2.73224	0.032532	0.00530558	0.00681632	130813	chromosome 2 open reading frame 50 [Source:HGNC Symbol;Acc:HGNC:26324]	protein_coding	yes	yes	yes	up	up	up
ENSG00000178074	C2orf69	0.365478	1.02759	1.48871	0.000174223	2.1233e-30	3.98343e-64	205327	chromosome 2 open reading frame 69 [Source:HGNC Symbol;Acc:HGNC:26799]	protein_coding	no	yes	yes	up	up	up
ENSG00000204128	C2orf72	-0.281788	-1.39246	-2.73149	0.00133777	6.40662e-62	4.11419e-199	257407	chromosome 2 open reading frame 72 [Source:HGNC Symbol;Acc:HGNC:27418]	protein_coding	no	yes	yes	down	down	down
ENSG00000177994	C2orf73	-0.0444061	-0.573473	-3.18289	NA	0.248954	0.00685729	129852	chromosome 2 open reading frame 73 [Source:HGNC Symbol;Acc:HGNC:26861]	protein_coding	no	no	yes	down	down	down
ENSG00000237651	C2orf74	-0.442396	-1.15096	-1.43859	0.0057087	6.97819e-13	5.71032e-19	339804	chromosome 2 open reading frame 74 [Source:HGNC Symbol;Acc:HGNC:34439]	protein_coding	no	yes	yes	down	down	down
ENSG00000187833	C2orf78	0.142154	1.11587	1.44246	0.376325	0.0503137	0.0214057	388960	chromosome 2 open reading frame 78 [Source:HGNC Symbol;Acc:HGNC:34349]	protein_coding	no	yes	yes	up	up	up
ENSG00000125730	C3	-0.427697	-0.925342	-1.34208	6.20777e-06	2.38055e-24	4.77868e-50	718	complement C3 [Source:HGNC Symbol;Acc:HGNC:1318]	protein_coding	no	no	yes	down	down	down
ENSG00000171860	C3AR1	0.148547	1.03183	5.18238	NA	0.053989	0.000523051	719	complement C3a receptor 1 [Source:HGNC Symbol;Acc:HGNC:1319]	protein_coding	no	yes	yes	up	up	up
ENSG00000114529	C3orf52	0.314153	0.772678	1.09369	0.0704977	5.86048e-06	8.34035e-11	79669	chromosome 3 open reading frame 52 [Source:HGNC Symbol;Acc:HGNC:26255]	protein_coding	no	no	yes	up	up	up
ENSG00000180044	C3orf80	0.20103	1.21951	0.77175	0.297013	0.0167852	0.145071	401097	chromosome 3 open reading frame 80 [Source:HGNC Symbol;Acc:HGNC:40048]	protein_coding	no	yes	no	up	up	up
ENSG00000241224	C3orf85	0.485393	-1.12975	-3.61279	0.0840633	0.00576598	2.07979e-08	401081	chromosome 3 open reading frame 85 [Source:HGNC Symbol;Acc:HGNC:53432]	protein_coding	no	yes	yes	up	down	down
ENSG00000167798	C3P1	-0.73766	-4.43529	-4.98949	0.0373675	1.02672e-09	1.76629e-09	NA	complement component 3 precursor pseudogene [Source:HGNC Symbol;Acc:HGNC:34414]	transcribed_unprocessed_pseudogene	no	yes	yes	down	down	down
ENSG00000244731	C4A	-0.412117	-1.06178	-1.37253	0.00118914	1.3513e-17	1.22654e-28	720	complement C4A (Rodgers blood group) [Source:HGNC Symbol;Acc:HGNC:1323]	protein_coding	no	yes	yes	down	down	down
ENSG00000244731	C4A	-0.412117	-1.06178	-1.37253	0.00118914	1.3513e-17	1.22654e-28	110384692	complement C4A (Rodgers blood group) [Source:HGNC Symbol;Acc:HGNC:1323]	protein_coding	no	yes	yes	down	down	down
ENSG00000233627	C4A-AS1	0.023496	0.532291	1.3451	NA	0.13719	0.0740148	NA	C4A antisense RNA 1 [Source:HGNC Symbol;Acc:HGNC:39753]	lncRNA	no	no	yes	up	up	up
ENSG00000224389	C4B	-0.351529	-1.02237	-1.33117	0.000261023	5.24129e-29	2.04353e-48	721	complement C4B (Chido blood group) [Source:HGNC Symbol;Acc:HGNC:1324]	protein_coding	no	yes	yes	down	down	down
ENSG00000229776	C4B-AS1	0.023496	0.532291	1.3451	NA	0.13719	0.0740148	102060414	C4B antisense RNA 1 [Source:HGNC Symbol;Acc:HGNC:39752]	lncRNA	no	no	yes	up	up	up
ENSG00000123838	C4BPA	-0.501355	-1.25313	-1.6719	1.30886e-07	7.4626e-42	2.29026e-72	722	complement component 4 binding protein alpha [Source:HGNC Symbol;Acc:HGNC:1325]	protein_coding	no	yes	yes	down	down	down
ENSG00000123843	C4BPB	-0.337725	-1.43573	-2.32439	0.0119421	8.33177e-29	2.58024e-69	725	complement component 4 binding protein beta [Source:HGNC Symbol;Acc:HGNC:1328]	protein_coding	no	yes	yes	down	down	down
ENSG00000151470	C4orf33	-0.424445	-0.99748	-1.62505	0.000615074	2.16622e-16	9.84356e-39	132321	chromosome 4 open reading frame 33 [Source:HGNC Symbol;Acc:HGNC:27025]	protein_coding	no	no	yes	down	down	down
ENSG00000285458	C4orf36	-0.287621	-0.648092	-1.44478	0.224223	0.0921616	0.000612339	132989	novel protein	protein_coding	no	no	yes	down	down	down
ENSG00000205129	C4orf47	2.41071	3.82825	3.9628	2.03588e-07	4.16399e-18	1.66427e-19	441054	chromosome 4 open reading frame 47 [Source:HGNC Symbol;Acc:HGNC:34346]	protein_coding	yes	yes	yes	up	up	up
ENSG00000248713	C4orf54	0.217299	3.34963	3.71604	0.212351	9.02587e-07	4.42505e-08	285556	chromosome 4 open reading frame 54 [Source:HGNC Symbol;Acc:HGNC:27741]	protein_coding	no	yes	yes	up	up	up
ENSG00000106804	C5	-0.674276	-1.58616	-2.05564	3.413e-15	1.67445e-81	3.98768e-135	727	complement C5 [Source:HGNC Symbol;Acc:HGNC:1331]	protein_coding	no	yes	yes	down	down	down
ENSG00000172244	C5orf34	0.637854	1.03422	1.28366	0.00428944	3.11711e-06	4.60996e-09	375444	chromosome 5 open reading frame 34 [Source:HGNC Symbol;Acc:HGNC:24738]	protein_coding	no	yes	yes	up	up	up
ENSG00000039537	C6	-0.273626	-0.85793	-1.46368	0.00357883	5.23215e-21	1.74648e-59	729	complement C6 [Source:HGNC Symbol;Acc:HGNC:1339]	protein_coding	no	no	yes	down	down	down
ENSG00000197261	C6orf141	0.410235	1.29967	1.80989	0.0576629	6.30256e-09	2.59487e-16	135398	chromosome 6 open reading frame 141 [Source:HGNC Symbol;Acc:HGNC:21351]	protein_coding	no	yes	yes	up	up	up
ENSG00000221821	C6orf226	0.0216985	-0.618702	-1.07109	0.938036	0.0439116	0.000806143	441150	chromosome 6 open reading frame 226 [Source:HGNC Symbol;Acc:HGNC:34431]	protein_coding	no	no	yes	up	down	down
ENSG00000112936	C7	0.537517	-0.17202	-1.66521	0.0454158	0.624081	3.03297e-06	730	complement C7 [Source:HGNC Symbol;Acc:HGNC:1346]	protein_coding	no	no	yes	up	down	down
ENSG00000157131	C8A	-0.460039	-2.06236	-3.06832	0.00363522	7.10977e-39	1.58898e-78	731	complement C8 alpha chain [Source:HGNC Symbol;Acc:HGNC:1352]	protein_coding	no	yes	yes	down	down	down
ENSG00000021852	C8B	-0.337587	-1.71172	-2.58377	0.0210857	1.66483e-32	1.3426e-66	732	complement C8 beta chain [Source:HGNC Symbol;Acc:HGNC:1353]	protein_coding	no	yes	yes	down	down	down
ENSG00000176919	C8G	0.0285394	-0.726425	-1.81553	0.905852	0.000126899	2.03382e-21	733	complement C8 gamma chain [Source:HGNC Symbol;Acc:HGNC:1354]	protein_coding	no	no	yes	up	down	down
ENSG00000288596	C8orf44	-0.584855	-1.4368	-1.45278	0.029851	5.03339e-06	4.17861e-06	56260	chromosome 8 putative open reading frame 44 [Source:HGNC Symbol;Acc:HGNC:25646]	lncRNA	no	yes	yes	down	down	down
ENSG00000288602	C8orf44-SGK3	-0.0924006	-4.85681	-0.46608	NA	0.00349066	0.439417	100533105	C8orf44-SGK3 readthrough [Source:HGNC Symbol;Acc:HGNC:48354]	protein_coding	no	yes	no	down	down	down
ENSG00000241852	C8orf58	-0.315584	-1.85869	-2.79329	0.152251	2.56169e-11	2.09547e-18	541565	chromosome 8 open reading frame 58 [Source:HGNC Symbol;Acc:HGNC:32233]	protein_coding	no	yes	yes	down	down	down
ENSG00000113600	C9	-1.66152	-3.45327	-4.61687	3.06863e-22	5.96068e-72	2.01912e-89	735	complement C9 [Source:HGNC Symbol;Acc:HGNC:1358]	protein_coding	yes	yes	yes	down	down	down
ENSG00000063180	CA11	-0.07	-1.29546	-2.5722	0.772709	3.26769e-06	3.28445e-16	770	carbonic anhydrase 11 [Source:HGNC Symbol;Acc:HGNC:1370]	protein_coding	no	yes	yes	down	down	down
ENSG00000074410	CA12	1.19541	3.16765	3.90349	1.5638e-12	4.05984e-83	2.67523e-126	771	carbonic anhydrase 12 [Source:HGNC Symbol;Acc:HGNC:1371]	protein_coding	yes	yes	yes	up	up	up
ENSG00000185015	CA13	0.368089	0.792194	1.30255	0.0103008	6.01848e-09	1.0033e-22	377677	carbonic anhydrase 13 [Source:HGNC Symbol;Acc:HGNC:14914]	protein_coding	no	no	yes	up	up	up
ENSG00000104267	CA2	0.407113	1.34615	1.61554	2.90717e-05	2.15819e-50	5.3851e-73	760	carbonic anhydrase 2 [Source:HGNC Symbol;Acc:HGNC:1373]	protein_coding	no	yes	yes	up	up	up
ENSG00000164879	CA3	-0.508839	-1.58872	-1.04004	0.0802454	0.00116468	0.0265995	761	carbonic anhydrase 3 [Source:HGNC Symbol;Acc:HGNC:1374]	protein_coding	no	yes	yes	down	down	down
ENSG00000253549	CA3-AS1	-0.16368	-0.506877	-1.49833	0.478543	0.110483	7.94284e-06	NA	CA3 antisense RNA 1 [Source:HGNC Symbol;Acc:HGNC:51657]	lncRNA	no	no	yes	down	down	down
ENSG00000174990	CA5A	-0.0340653	-0.650069	-1.45589	NA	0.06086	0.0542583	763	carbonic anhydrase 5A [Source:HGNC Symbol;Acc:HGNC:1377]	protein_coding	no	no	yes	down	down	down
ENSG00000178538	CA8	-0.0252206	0.971438	1.4918	0.913404	2.10864e-08	1.46219e-18	767	carbonic anhydrase 8 [Source:HGNC Symbol;Acc:HGNC:1382]	protein_coding	no	no	yes	down	up	up
ENSG00000107159	CA9	0.452133	0.221782	-1.51772	0.0778438	0.508278	9.38839e-07	768	carbonic anhydrase 9 [Source:HGNC Symbol;Acc:HGNC:1383]	protein_coding	no	no	yes	up	up	down
ENSG00000149679	CABLES2	0.222352	1.38544	1.978	0.121616	1.93658e-29	9.53879e-61	81928	Cdk5 and Abl enzyme substrate 2 [Source:HGNC Symbol;Acc:HGNC:16143]	protein_coding	no	yes	yes	up	up	up
ENSG00000157782	CABP1	0.12498	2.77847	4.15098	0.369146	0.000443778	2.94501e-07	9478	calcium binding protein 1 [Source:HGNC Symbol;Acc:HGNC:1384]	protein_coding	no	yes	yes	up	up	up
ENSG00000158966	CACHD1	-0.191105	0.677061	1.24232	0.210982	2.02307e-07	3.19681e-23	57685	cache domain containing 1 [Source:HGNC Symbol;Acc:HGNC:29314]	protein_coding	no	no	yes	down	up	up
ENSG00000141837	CACNA1A	0.0476647	0.584613	1.81235	NA	0.222597	0.0507849	773	calcium voltage-gated channel subunit alpha1 A [Source:HGNC Symbol;Acc:HGNC:1388]	protein_coding	no	no	yes	up	up	up
ENSG00000006283	CACNA1G	1.67091	3.30381	3.20244	0.0013425	1.34056e-10	3.99556e-10	8913	calcium voltage-gated channel subunit alpha1 G [Source:HGNC Symbol;Acc:HGNC:1394]	protein_coding	yes	yes	yes	up	up	up
ENSG00000196557	CACNA1H	0.361124	1.18066	1.17922	0.0103571	7.9964e-19	6.27634e-19	8912	calcium voltage-gated channel subunit alpha1 H [Source:HGNC Symbol;Acc:HGNC:1395]	protein_coding	no	yes	yes	up	up	up
ENSG00000100346	CACNA1I	0.132332	3.27998	2.96142	0.16773	0.00376368	0.00688518	8911	calcium voltage-gated channel subunit alpha1 I [Source:HGNC Symbol;Acc:HGNC:1396]	protein_coding	no	yes	yes	up	up	up
ENSG00000081248	CACNA1S	0.0515128	0.993881	6.12509	0.491874	0.0615013	3.43804e-05	779	calcium voltage-gated channel subunit alpha1 S [Source:HGNC Symbol;Acc:HGNC:1397]	protein_coding	no	no	yes	up	up	up
ENSG00000007402	CACNA2D2	0.080883	6.49925	7.49444	0.260899	3.21528e-06	9.21479e-08	9254	calcium voltage-gated channel auxiliary subunit alpha2delta 2 [Source:HGNC Symbol;Acc:HGNC:1400]	protein_coding	no	yes	yes	up	up	up
ENSG00000165995	CACNB2	0.050874	-0.742238	-2.8442	0.838743	0.00426689	2.4763e-19	783	calcium voltage-gated channel auxiliary subunit beta 2 [Source:HGNC Symbol;Acc:HGNC:1402]	protein_coding	no	no	yes	up	down	down
ENSG00000167535	CACNB3	0.787072	1.47585	0.797131	4.35357e-10	6.12729e-35	9.55487e-11	784	calcium voltage-gated channel auxiliary subunit beta 3 [Source:HGNC Symbol;Acc:HGNC:1403]	protein_coding	no	yes	no	up	up	up
ENSG00000105298	CACTIN	-0.0158461	0.590745	1.13046	0.911373	1.0414e-11	3.91997e-41	58509	cactin, spliceosome C complex subunit [Source:HGNC Symbol;Acc:HGNC:29938]	protein_coding	no	no	yes	down	up	up
ENSG00000116161	CACYBP	0.418264	0.856131	1.3457	2.81384e-05	1.28078e-19	7.88385e-48	27101	calcyclin binding protein [Source:HGNC Symbol;Acc:HGNC:30423]	protein_coding	no	no	yes	up	up	up
ENSG00000177855	CACYBPP2	0.175416	0.386904	1.45891	0.418232	0.359423	0.000558534	NA	calcyclin binding protein pseudogene 2 [Source:HGNC Symbol;Acc:HGNC:45123]	processed_pseudogene	no	no	yes	up	up	up
ENSG00000175161	CADM2	-0.598261	-0.918524	-1.23792	1.63361e-07	3.1253e-16	2.69284e-27	253559	cell adhesion molecule 2 [Source:HGNC Symbol;Acc:HGNC:29849]	protein_coding	no	no	yes	down	down	down
ENSG00000162706	CADM3	-0.322224	-2.07488	-3.44537	0.0995433	1.00666e-23	8.62746e-57	57863	cell adhesion molecule 3 [Source:HGNC Symbol;Acc:HGNC:17601]	protein_coding	no	yes	yes	down	down	down
ENSG00000104327	CALB1	0.13933	2.73453	3.8468	0.274256	0.00231761	4.13835e-05	793	calbindin 1 [Source:HGNC Symbol;Acc:HGNC:1434]	protein_coding	no	yes	yes	up	up	up
ENSG00000172137	CALB2	1.85132	4.01503	4.91571	1.02199e-07	8.14002e-36	5.11175e-54	794	calbindin 2 [Source:HGNC Symbol;Acc:HGNC:1435]	protein_coding	yes	yes	yes	up	up	up
ENSG00000012822	CALCOCO1	-1.00239	-2.06797	-2.63406	3.63112e-08	4.89702e-31	2.40436e-49	57658	calcium binding and coiled-coil domain 1 [Source:HGNC Symbol;Acc:HGNC:29306]	protein_coding	yes	yes	yes	down	down	down
ENSG00000004948	CALCR	0.0473706	-0.662412	-1.16536	0.773719	1.09946e-07	2.82247e-20	799	calcitonin receptor [Source:HGNC Symbol;Acc:HGNC:1440]	protein_coding	no	no	yes	up	down	down
ENSG00000183128	CALHM3	0.151256	1.00842	1.32068	0.29037	0.08905	0.0562137	119395	calcium homeostasis modulator 3 [Source:HGNC Symbol;Acc:HGNC:23458]	protein_coding	no	yes	yes	up	up	up
ENSG00000178033	CALHM5	0.661475	0.019412	-2.86698	0.0339212	0.969302	1.80918e-07	254228	calcium homeostasis modulator family member 5 [Source:HGNC Symbol;Acc:HGNC:21568]	protein_coding	no	no	yes	up	up	down
ENSG00000198668	CALM1	0.459315	0.894131	1.02469	9.06529e-10	2.51129e-35	2.6578e-46	801	calmodulin 1 [Source:HGNC Symbol;Acc:HGNC:1442]	protein_coding	no	no	yes	up	up	up
ENSG00000143933	CALM2	0.424542	0.874791	1.12848	0.000918377	5.26141e-13	4.78473e-21	805	calmodulin 2 [Source:HGNC Symbol;Acc:HGNC:1445]	protein_coding	no	no	yes	up	up	up
ENSG00000129007	CALML4	0.00836418	-0.497495	-1.85054	0.959557	4.18937e-05	1.22683e-48	91860	calmodulin like 4 [Source:HGNC Symbol;Acc:HGNC:18445]	protein_coding	no	no	yes	up	down	down
ENSG00000179218	CALR	0.672111	1.18879	1.46029	7.5388e-09	7.18473e-26	1.49122e-38	811	calreticulin [Source:HGNC Symbol;Acc:HGNC:1455]	protein_coding	no	yes	yes	up	up	up
ENSG00000183049	CAMK1D	0.953407	1.65534	1.33822	2.20325e-11	1.54787e-33	2.51359e-22	57118	calcium/calmodulin dependent protein kinase ID [Source:HGNC Symbol;Acc:HGNC:19341]	protein_coding	no	yes	yes	up	up	up
ENSG00000058404	CAMK2B	0.48718	1.51247	1.05333	0.0756202	0.00524902	0.0536856	816	calcium/calmodulin dependent protein kinase II beta [Source:HGNC Symbol;Acc:HGNC:1461]	protein_coding	no	yes	yes	up	up	up
ENSG00000152495	CAMK4	0.974734	1.69451	1.35844	2.54826e-06	5.54573e-18	8.39171e-12	814	calcium/calmodulin dependent protein kinase IV [Source:HGNC Symbol;Acc:HGNC:1464]	protein_coding	no	yes	yes	up	up	up
ENSG00000004660	CAMKK1	1.82184	0.609931	-0.675861	0.000609122	0.19288	0.228249	84254	calcium/calmodulin dependent protein kinase kinase 1 [Source:HGNC Symbol;Acc:HGNC:1469]	protein_coding	yes	no	no	up	up	down
ENSG00000110931	CAMKK2	-0.186095	-0.725415	-1.37705	0.0342897	4.94214e-20	2.16166e-65	10645	calcium/calmodulin dependent protein kinase kinase 2 [Source:HGNC Symbol;Acc:HGNC:1470]	protein_coding	no	no	yes	down	down	down
ENSG00000130559	CAMSAP1	0.202876	0.844171	1.17748	0.0821817	2.36252e-16	4.62558e-31	157922	calmodulin regulated spectrin associated protein 1 [Source:HGNC Symbol;Acc:HGNC:19946]	protein_coding	no	no	yes	up	up	up
ENSG00000238058	CAMSAP1-DT	1.14086	2.06478	2.64557	0.0131093	3.37436e-05	1.04382e-07	NA	CAMSAP1 divergent transcript [Source:HGNC Symbol;Acc:HGNC:55648]	lncRNA	yes	yes	yes	up	up	up
ENSG00000118200	CAMSAP2	0.151146	0.698786	1.01612	0.21819	2.34518e-11	5.7922e-23	23271	calmodulin regulated spectrin associated protein family member 2 [Source:HGNC Symbol;Acc:HGNC:29188]	protein_coding	no	no	yes	up	up	up
ENSG00000076826	CAMSAP3	-0.0113251	0.424047	1.01431	0.93987	4.54916e-06	1.46613e-30	57662	calmodulin regulated spectrin associated protein family member 3 [Source:HGNC Symbol;Acc:HGNC:29307]	protein_coding	no	no	yes	down	up	up
ENSG00000182472	CAPN12	-0.0194171	-0.974515	-2.25003	0.940374	0.00396111	1.3024e-09	147968	calpain 12 [Source:HGNC Symbol;Acc:HGNC:13249]	protein_coding	no	no	yes	down	down	down
ENSG00000092529	CAPN3	-0.261691	-1.46341	-2.02194	0.264156	7.35292e-05	1.01686e-07	825	calpain 3 [Source:HGNC Symbol;Acc:HGNC:1480]	protein_coding	no	yes	yes	down	down	down
ENSG00000149260	CAPN5	0.588475	1.48945	1.83277	6.57836e-10	5.55151e-61	7.13523e-93	726	calpain 5 [Source:HGNC Symbol;Acc:HGNC:1482]	protein_coding	no	yes	yes	up	up	up
ENSG00000256812	CAPNS2	0.0239304	0.743091	2.29746	NA	0.072038	0.0322995	84290	calpain small subunit 2 [Source:HGNC Symbol;Acc:HGNC:16371]	protein_coding	no	no	yes	up	up	up
ENSG00000110888	CAPRIN2	0.157889	1.04006	1.58691	0.402893	3.4549e-09	6.30903e-20	65981	caprin family member 2 [Source:HGNC Symbol;Acc:HGNC:21259]	protein_coding	no	yes	yes	up	up	up
ENSG00000198286	CARD11	0.388304	1.87229	2.17661	0.11345	1.29221e-10	5.76959e-14	84433	caspase recruitment domain family member 11 [Source:HGNC Symbol;Acc:HGNC:16393]	protein_coding	no	yes	yes	up	up	up
ENSG00000141527	CARD14	0.415469	1.68472	3.30483	0.107357	0.00114559	3.5686e-10	79092	caspase recruitment domain family member 14 [Source:HGNC Symbol;Acc:HGNC:16446]	protein_coding	no	yes	yes	up	up	up
ENSG00000268001	CARD8-AS1	1.12537	1.89059	1.94475	0.00027231	2.79218e-10	7.46769e-11	100505812	CARD8 antisense RNA 1 [Source:HGNC Symbol;Acc:HGNC:51408]	lncRNA	yes	yes	yes	up	up	up
ENSG00000187796	CARD9	-0.0762405	0.827704	1.28108	0.727912	0.0427868	0.00236722	64170	caspase recruitment domain family member 9 [Source:HGNC Symbol;Acc:HGNC:16391]	protein_coding	no	no	yes	down	up	up
ENSG00000138380	CARF	-0.471686	-1.51351	-2.3466	0.00438433	1.07239e-18	7.78475e-37	79800	calcium responsive transcription factor [Source:HGNC Symbol;Acc:HGNC:14435]	protein_coding	no	yes	yes	down	down	down
ENSG00000159753	CARMIL2	0.0904359	1.51573	1.56463	0.487117	0.0303873	0.0355623	146206	capping protein regulator and myosin 1 linker 2 [Source:HGNC Symbol;Acc:HGNC:27089]	protein_coding	no	yes	yes	up	up	up
ENSG00000186648	CARMIL3	-0.00713932	-2.43797	-3.46755	0.976388	3.32892e-14	8.31187e-24	90668	capping protein regulator and myosin 1 linker 3 [Source:HGNC Symbol;Acc:HGNC:20272]	protein_coding	no	yes	yes	down	down	down
ENSG00000249669	CARMN	-0.0331371	-0.50492	-1.03402	NA	NA	0.0872211	NA	cardiac mesoderm enhancer-associated non-coding RNA [Source:HGNC Symbol;Acc:HGNC:42872]	lncRNA	no	no	yes	down	down	down
ENSG00000272168	CASC15	0.1017	0.831061	1.61896	0.670692	0.00473769	1.50429e-08	NA	cancer susceptibility 15 [Source:HGNC Symbol;Acc:HGNC:28245]	lncRNA	no	no	yes	up	up	up
ENSG00000254166	CASC19	1.83292	2.87603	3.83453	5.0714e-18	2.37281e-46	2.29165e-83	103164619	cancer susceptibility 19 [Source:HGNC Symbol;Acc:HGNC:49476]	lncRNA	yes	yes	yes	up	up	up
ENSG00000127995	CASD1	-0.368338	-0.776302	-1.21071	0.000546756	4.75001e-14	3.45584e-31	64921	CAS1 domain containing 1 [Source:HGNC Symbol;Acc:HGNC:16014]	protein_coding	no	no	yes	down	down	down
ENSG00000105141	CASP14	0.0854189	-1.12913	-2.76653	0.621892	0.0552605	0.00170307	23581	caspase 14 [Source:HGNC Symbol;Acc:HGNC:1502]	protein_coding	no	yes	yes	up	down	down
ENSG00000228146	CASP16P	0.0735324	-2.19438	-6.22529	0.765337	9.26196e-10	2.30138e-22	197350	caspase 16, pseudogene [Source:HGNC Symbol;Acc:HGNC:27290]	transcribed_unitary_pseudogene	no	yes	yes	up	down	down
ENSG00000164305	CASP3	-0.00971923	0.588609	1.12498	0.953768	4.4149e-09	8.37038e-31	836	caspase 3 [Source:HGNC Symbol;Acc:HGNC:1504]	protein_coding	no	no	yes	down	up	up
ENSG00000165806	CASP7	0.244136	0.889627	1.57791	0.0368314	3.34829e-17	1.17929e-52	840	caspase 7 [Source:HGNC Symbol;Acc:HGNC:1508]	protein_coding	no	no	yes	up	up	up
ENSG00000132906	CASP9	0.357912	0.984381	1.17943	0.00365549	4.6648e-18	5.10969e-26	842	caspase 9 [Source:HGNC Symbol;Acc:HGNC:1511]	protein_coding	no	no	yes	up	up	up
ENSG00000087589	CASS4	0.283917	-0.217015	-1.20271	0.204681	0.640918	0.0267231	57091	Cas scaffold protein family member 4 [Source:HGNC Symbol;Acc:HGNC:15878]	protein_coding	no	no	yes	up	down	down
ENSG00000239282	CASTOR1	-0.519436	-1.84362	-2.85314	0.0119697	7.73323e-16	1.72237e-28	652968	cytosolic arginine sensor for mTORC1 subunit 1 [Source:HGNC Symbol;Acc:HGNC:34423]	protein_coding	no	yes	yes	down	down	down
ENSG00000239521	CASTOR3P	-0.545301	-0.709216	-1.1683	4.0109e-09	4.96217e-15	5.54197e-37	NA	CASTOR family member 3, pseudogene [Source:HGNC Symbol;Acc:HGNC:29954]	transcribed_unprocessed_pseudogene	no	no	yes	down	down	down
ENSG00000130940	CASZ1	0.577517	1.05887	1.14585	0.000177327	1.10302e-12	9.53639e-15	54897	castor zinc finger 1 [Source:HGNC Symbol;Acc:HGNC:26002]	protein_coding	no	yes	yes	up	up	up
ENSG00000121691	CAT	-0.814581	-2.14737	-3.01749	7.5297e-13	1.03291e-82	2.61504e-157	847	catalase [Source:HGNC Symbol;Acc:HGNC:1516]	protein_coding	no	yes	yes	down	down	down
ENSG00000158428	CATIP	0.0161959	-0.503251	-2.38596	0.925588	0.309543	0.0192544	375307	ciliogenesis associated TTC17 interacting protein [Source:HGNC Symbol;Acc:HGNC:25062]	protein_coding	no	no	yes	up	down	down
ENSG00000225062	CATIP-AS1	-0.074481	-0.8244	-1.75626	0.640154	0.130417	0.0195582	101928513	CATIP antisense RNA 1 [Source:HGNC Symbol;Acc:HGNC:41080]	lncRNA	no	no	yes	down	down	down
ENSG00000175294	CATSPER1	0.0587049	0.74159	1.79614	0.767691	0.114247	0.000433181	117144	cation channel sperm associated 1 [Source:HGNC Symbol;Acc:HGNC:17116]	protein_coding	no	no	yes	up	up	up
ENSG00000205771	CATSPER2P1	0.0243309	-0.58573	-1.12452	0.923193	0.172804	0.0194029	NA	cation channel sperm associated 2 pseudogene 1 [Source:HGNC Symbol;Acc:HGNC:31054]	transcribed_unprocessed_pseudogene	no	no	yes	up	down	down
ENSG00000133962	CATSPERB	0.0626461	0.935604	1.93009	NA	0.112888	0.042388	79820	cation channel sperm associated auxiliary subunit beta [Source:HGNC Symbol;Acc:HGNC:20500]	protein_coding	no	no	yes	up	up	up
ENSG00000179397	CATSPERE	-0.00650009	-1.16659	-1.81615	0.973081	0.0264752	0.0024687	257044	catsper channel auxiliary subunit epsilon [Source:HGNC Symbol;Acc:HGNC:28491]	protein_coding	no	yes	yes	down	down	down
ENSG00000099338	CATSPERG	0.405473	1.37152	1.07521	0.112986	1.30032e-05	0.000789043	57828	cation channel sperm associated auxiliary subunit gamma [Source:HGNC Symbol;Acc:HGNC:25243]	protein_coding	no	yes	yes	up	up	up
ENSG00000105974	CAV1	0.136278	-0.461923	-1.84529	0.270896	6.35219e-05	7.87979e-60	857	caveolin 1 [Source:HGNC Symbol;Acc:HGNC:1527]	protein_coding	no	no	yes	up	down	down
ENSG00000170681	CAVIN4	-0.0928652	0.273125	1.02781	0.669963	0.517595	0.0128634	347273	caveolae associated protein 4 [Source:HGNC Symbol;Acc:HGNC:33742]	protein_coding	no	no	yes	down	up	up
ENSG00000099625	CBARP	1.69708	3.56368	4.2436	5.78424e-06	1.87279e-24	9.8614e-35	255057	CACN subunit beta associated regulatory protein [Source:HGNC Symbol;Acc:HGNC:28617]	protein_coding	yes	yes	yes	up	up	up
ENSG00000067955	CBFB	0.308628	0.961302	1.32398	0.00169281	1.34316e-26	1.80674e-50	865	core-binding factor subunit beta [Source:HGNC Symbol;Acc:HGNC:1539]	protein_coding	no	no	yes	up	up	up
ENSG00000110395	CBL	0.0663164	0.977965	1.39502	0.735944	3.24451e-10	1.22614e-19	867	Cbl proto-oncogene [Source:HGNC Symbol;Acc:HGNC:1541]	protein_coding	no	no	yes	up	up	up
ENSG00000139899	CBLN3	-0.642102	-2.26187	-3.35365	0.0105117	1.93216e-16	2.19531e-30	643866	cerebellin 3 precursor [Source:HGNC Symbol;Acc:HGNC:20146]	protein_coding	no	yes	yes	down	down	down
ENSG00000159231	CBR3	0.509055	1.39839	1.54392	0.00899184	1.30083e-13	1.78153e-16	874	carbonyl reductase 3 [Source:HGNC Symbol;Acc:HGNC:1549]	protein_coding	no	yes	yes	up	up	up
ENSG00000236830	CBR3-AS1	0.0818432	0.823054	1.39795	0.736453	0.00422906	6.80856e-07	100506428	CBR3 antisense RNA 1 [Source:HGNC Symbol;Acc:HGNC:43664]	lncRNA	no	no	yes	up	up	up
ENSG00000145439	CBR4	-0.212014	-0.81097	-1.43622	0.0437915	4.1669e-17	5.03237e-48	84869	carbonyl reductase 4 [Source:HGNC Symbol;Acc:HGNC:25891]	protein_coding	no	no	yes	down	down	down
ENSG00000160200	CBS	-0.273115	-1.41297	-2.30128	0.00262615	3.04566e-61	1.72846e-152	875	cystathionine beta-synthase [Source:HGNC Symbol;Acc:HGNC:1550]	protein_coding	no	yes	yes	down	down	down
ENSG00000160200	CBS	-0.273115	-1.41297	-2.30128	0.00262615	3.04566e-61	1.72846e-152	102724560	cystathionine beta-synthase [Source:HGNC Symbol;Acc:HGNC:1550]	protein_coding	no	yes	yes	down	down	down
ENSG00000274276	CBSL	-0.02077	-1.26846	-3.1183	0.938036	6.00655e-05	1.89105e-18	102724560	cystathionine-beta-synthase like	artifact	no	yes	yes	down	down	down
ENSG00000173894	CBX2	0.733917	1.33008	1.2059	1.5959e-08	1.00227e-26	3.37362e-22	84733	chromobox 2 [Source:HGNC Symbol;Acc:HGNC:1552]	protein_coding	no	yes	yes	up	up	up
ENSG00000266405	CBX3P2	-0.162491	-1.53288	-3.2445	0.356485	0.0114728	0.000179438	645158	CBX3 pseudogene 2 [Source:HGNC Symbol;Acc:HGNC:42874]	transcribed_processed_pseudogene	no	yes	yes	down	down	down
ENSG00000217241	CBX3P9	0.0978198	0.487057	1.24737	NA	0.319716	0.0952386	NA	CBX3 pseudogene 9 [Source:HGNC Symbol;Acc:HGNC:42881]	processed_pseudogene	no	no	yes	up	up	up
ENSG00000141582	CBX4	0.636958	1.22326	1.45525	6.08166e-17	5.73762e-63	1.4195e-89	8535	chromobox 4 [Source:HGNC Symbol;Acc:HGNC:1554]	protein_coding	no	yes	yes	up	up	up
ENSG00000100307	CBX7	-0.892252	-2.10963	-2.75891	6.17937e-12	1.01504e-58	4.67998e-93	23492	chromobox 7 [Source:HGNC Symbol;Acc:HGNC:1557]	protein_coding	no	yes	yes	down	down	down
ENSG00000141570	CBX8	-0.138584	-0.702255	-1.15973	0.373266	3.18127e-07	2.92515e-17	57332	chromobox 8 [Source:HGNC Symbol;Acc:HGNC:15962]	protein_coding	no	no	yes	down	down	down
ENSG00000183287	CCBE1	-0.313474	-1.49096	-2.53286	0.0100136	6.8994e-38	2.3892e-99	147372	collagen and calcium binding EGF domains 1 [Source:HGNC Symbol;Acc:HGNC:29426]	protein_coding	no	yes	yes	down	down	down
ENSG00000135736	CCDC102A	-0.0956588	-0.743822	-1.76302	0.604794	4.44436e-06	2.18811e-24	92922	coiled-coil domain containing 102A [Source:HGNC Symbol;Acc:HGNC:28097]	protein_coding	no	no	yes	down	down	down
ENSG00000173581	CCDC106	0.231762	-0.57446	-1.21018	0.17927	0.00112321	2.07617e-11	29903	coiled-coil domain containing 106 [Source:HGNC Symbol;Acc:HGNC:30181]	protein_coding	no	no	yes	up	down	down
ENSG00000176714	CCDC121	-0.0755383	-0.816889	-1.0418	0.720224	2.64422e-05	1.32919e-07	79635	coiled-coil domain containing 121 [Source:HGNC Symbol;Acc:HGNC:25833]	protein_coding	no	no	yes	down	down	down
ENSG00000151773	CCDC122	-0.290036	-0.810377	-1.28392	0.135718	8.92136e-05	1.76629e-09	160857	coiled-coil domain containing 122 [Source:HGNC Symbol;Acc:HGNC:26478]	protein_coding	no	no	yes	down	down	down
ENSG00000244607	CCDC13	-2.04072	-3.02565	-2.74152	3.5789e-06	2.55436e-11	5.64672e-10	152206	coiled-coil domain containing 13 [Source:HGNC Symbol;Acc:HGNC:26358]	protein_coding	yes	yes	yes	down	down	down
ENSG00000100147	CCDC134	1.02769	2.66396	3.20381	1.10006e-13	1.34851e-93	1.13352e-136	79879	coiled-coil domain containing 134 [Source:HGNC Symbol;Acc:HGNC:26185]	protein_coding	yes	yes	yes	up	up	up
ENSG00000128596	CCDC136	0.621071	1.73366	1.86823	0.00446726	1.97206e-16	4.64572e-19	64753	coiled-coil domain containing 136 [Source:HGNC Symbol;Acc:HGNC:22225]	protein_coding	no	yes	yes	up	up	up
ENSG00000185298	CCDC137	0.356268	0.690758	1.17503	0.00541487	1.44914e-08	4.00332e-23	339230	coiled-coil domain containing 137 [Source:HGNC Symbol;Acc:HGNC:33451]	protein_coding	no	no	yes	up	up	up
ENSG00000163006	CCDC138	0.351912	1.04586	1.35227	0.119416	2.44401e-05	3.50288e-08	165055	coiled-coil domain containing 138 [Source:HGNC Symbol;Acc:HGNC:26531]	protein_coding	no	yes	yes	up	up	up
ENSG00000205212	CCDC144NL	1.91098	3.86367	3.5877	0.000524446	6.90957e-13	2.10576e-11	NA	CCDC144A N-terminal pseudogene [Source:HGNC Symbol;Acc:HGNC:33735]	transcribed_unprocessed_pseudogene	yes	yes	yes	up	up	up
ENSG00000135205	CCDC146	-0.899247	-2.06014	-2.57767	4.02977e-05	1.37432e-17	3.55665e-23	57639	coiled-coil domain containing 146 [Source:HGNC Symbol;Acc:HGNC:29296]	protein_coding	no	yes	yes	down	down	down
ENSG00000149548	CCDC15	0.529174	0.6544	1.27248	0.00973112	0.00183382	2.82029e-10	80071	coiled-coil domain containing 15 [Source:HGNC Symbol;Acc:HGNC:25798]	protein_coding	no	no	yes	up	up	up
ENSG00000144395	CCDC150	0.223195	1.04567	1.36989	0.303078	7.95729e-06	3.29177e-09	284992	coiled-coil domain containing 150 [Source:HGNC Symbol;Acc:HGNC:26834]	protein_coding	no	yes	yes	up	up	up
ENSG00000198865	CCDC152	-0.00845219	-3.09233	-4.01217	0.962665	0.00037632	0.000253784	100129792	coiled-coil domain containing 152 [Source:HGNC Symbol;Acc:HGNC:34438]	protein_coding	no	yes	yes	down	down	down
ENSG00000197599	CCDC154	-0.210384	-1.33003	-1.5741	0.332989	0.00332803	0.000856996	645811	coiled-coil domain containing 154 [Source:HGNC Symbol;Acc:HGNC:34454]	protein_coding	no	yes	yes	down	down	down
ENSG00000183401	CCDC159	0.142886	-0.233801	-1.21113	0.504962	0.342702	1.09942e-07	126075	coiled-coil domain containing 159 [Source:HGNC Symbol;Acc:HGNC:26996]	protein_coding	no	no	yes	up	down	down
ENSG00000285825	CCDC15-DT	-0.0115538	-0.827103	-1.17782	0.962114	0.0305175	0.00359411	105369547	CCDC15 divergent transcript [Source:HGNC Symbol;Acc:HGNC:54193]	lncRNA	no	no	yes	down	down	down
ENSG00000175820	CCDC168	0.00121629	0.82321	1.7684	0.99233	0.13792	0.0124352	643677	coiled-coil domain containing 168 [Source:HGNC Symbol;Acc:HGNC:26851]	protein_coding	no	no	yes	up	up	up
ENSG00000159588	CCDC17	-0.415666	-0.941864	-1.22124	0.114804	0.0109628	0.00157923	149483	coiled-coil domain containing 17 [Source:HGNC Symbol;Acc:HGNC:26574]	protein_coding	no	no	yes	down	down	down
ENSG00000120262	CCDC170	0.142814	-1.62609	-3.69938	0.535083	8.45736e-09	2.26778e-21	80129	coiled-coil domain containing 170 [Source:HGNC Symbol;Acc:HGNC:21177]	protein_coding	no	yes	yes	up	down	down
ENSG00000267909	CCDC177	-0.0504845	0.296231	1.76779	0.671788	0.542884	0.0189334	56936	coiled-coil domain containing 177 [Source:HGNC Symbol;Acc:HGNC:23243]	protein_coding	no	no	yes	down	up	up
ENSG00000166960	CCDC178	-0.551859	-1.66318	-2.7732	0.00248888	1.89745e-17	7.1494e-35	374864	coiled-coil domain containing 178 [Source:HGNC Symbol;Acc:HGNC:29588]	protein_coding	no	yes	yes	down	down	down
ENSG00000122483	CCDC18	0.198617	0.688588	1.03017	0.227389	5.3116e-06	2.70325e-12	343099	coiled-coil domain containing 18 [Source:HGNC Symbol;Acc:HGNC:30370]	protein_coding	no	no	yes	up	up	up
ENSG00000197816	CCDC180	0.0357283	-2.31226	-6.23708	0.861895	0.00286476	1.31316e-05	100499483	coiled-coil domain containing 180 [Source:HGNC Symbol;Acc:HGNC:29303]	protein_coding	no	yes	yes	up	down	down
ENSG00000213213	CCDC183	-0.207227	-2.38825	-3.40601	0.296953	5.74896e-05	7.06348e-07	84960	coiled-coil domain containing 183 [Source:HGNC Symbol;Acc:HGNC:28236]	protein_coding	no	yes	yes	down	down	down
ENSG00000228544	CCDC183-AS1	0.78271	1.06002	1.4278	0.013427	0.00178993	2.76298e-05	100131193	CCDC183 antisense RNA 1 [Source:HGNC Symbol;Acc:HGNC:44105]	lncRNA	no	yes	yes	up	up	up
ENSG00000260220	CCDC187	0.0919473	1.96939	3.52649	NA	0.0250601	0.00931498	399693	coiled-coil domain containing 187 [Source:HGNC Symbol;Acc:HGNC:30942]	protein_coding	no	yes	yes	up	up	up
ENSG00000223745	CCDC18-AS1	-0.354619	-2.05797	-2.55944	0.134773	3.39564e-12	1.33962e-17	NA	CCDC18 antisense RNA 1 [Source:HGNC Symbol;Acc:HGNC:52262]	lncRNA	no	yes	yes	down	down	down
ENSG00000163617	CCDC191	-0.345531	-1.02657	-1.80699	0.109813	2.42646e-05	2.08812e-12	57577	coiled-coil domain containing 191 [Source:HGNC Symbol;Acc:HGNC:29272]	protein_coding	no	yes	yes	down	down	down
ENSG00000196553	CCDC196	-0.0405347	-0.379444	-1.05862	NA	0.166996	0.0620328	440184	coiled-coil domain containing 196 [Source:HGNC Symbol;Acc:HGNC:20100]	protein_coding	no	no	yes	down	down	down
ENSG00000100557	CCDC198	0.222432	-0.331986	-1.3489	0.107956	0.0141894	2.6504e-24	55195	coiled-coil domain containing 198 [Source:HGNC Symbol;Acc:HGNC:20189]	protein_coding	no	no	yes	up	down	down
ENSG00000283247	CCDC201	-0.0125291	2.58004	3.53557	0.935381	0.00070954	6.18619e-06	114515518	coiled-coil domain containing 201 [Source:HGNC Symbol;Acc:HGNC:54081]	protein_coding	no	yes	yes	down	up	up
ENSG00000147419	CCDC25	-0.323786	-0.860073	-1.1774	5.41712e-05	4.64683e-29	4.24276e-52	55246	coiled-coil domain containing 25 [Source:HGNC Symbol;Acc:HGNC:25591]	protein_coding	no	no	yes	down	down	down
ENSG00000024862	CCDC28A	-0.727116	-1.48413	-1.6566	4.00914e-07	1.73295e-25	3.54513e-31	25901	coiled-coil domain containing 28A [Source:HGNC Symbol;Acc:HGNC:21098]	protein_coding	no	yes	yes	down	down	down
ENSG00000151468	CCDC3	1.16109	2.82956	2.94726	1.61964e-07	3.09622e-43	3.15432e-47	83643	coiled-coil domain containing 3 [Source:HGNC Symbol;Acc:HGNC:23813]	protein_coding	yes	yes	yes	up	up	up
ENSG00000186409	CCDC30	-0.54181	-1.49038	-1.67694	0.0256596	5.85634e-08	1.85913e-09	728621	coiled-coil domain containing 30 [Source:HGNC Symbol;Acc:HGNC:26103]	protein_coding	no	yes	yes	down	down	down
ENSG00000165972	CCDC38	0.015309	-1.6166	-1.29335	0.945237	0.0124021	0.0365055	120935	coiled-coil domain containing 38 [Source:HGNC Symbol;Acc:HGNC:26843]	protein_coding	no	yes	yes	up	down	down
ENSG00000108588	CCDC47	0.154293	0.692699	1.23954	0.160269	1.37634e-13	2.38061e-41	57003	coiled-coil domain containing 47 [Source:HGNC Symbol;Acc:HGNC:24856]	protein_coding	no	no	yes	up	up	up
ENSG00000239828	CCDC54-AS1	-0.472994	-3.99818	-3.64036	0.0675252	3.5916e-05	3.23217e-05	NA	CCDC54 antisense RNA 1 [Source:HGNC Symbol;Acc:HGNC:56107]	lncRNA	no	yes	yes	down	down	down
ENSG00000104983	CCDC61	-0.0985017	-0.870546	-1.01428	0.660436	0.000199052	1.79856e-05	729440	coiled-coil domain containing 61 [Source:HGNC Symbol;Acc:HGNC:33629]	protein_coding	no	no	yes	down	down	down
ENSG00000216937	CCDC7	-0.20362	-0.745581	-1.34037	0.376902	0.0230322	0.000119957	79741	coiled-coil domain containing 7 [Source:HGNC Symbol;Acc:HGNC:26533]	protein_coding	no	no	yes	down	down	down
ENSG00000149231	CCDC82	0.0416099	0.662908	1.13483	0.755792	3.62594e-13	3.75589e-37	79780	coiled-coil domain containing 82 [Source:HGNC Symbol;Acc:HGNC:26282]	protein_coding	no	no	yes	up	up	up
ENSG00000175602	CCDC85B	1.0221	2.41935	2.85952	9.47976e-15	2.1029e-85	1.86364e-120	11007	coiled-coil domain containing 85B [Source:HGNC Symbol;Acc:HGNC:24926]	protein_coding	yes	yes	yes	up	up	up
ENSG00000205476	CCDC85C	0.181793	0.874986	1.09168	0.0857796	1.29928e-21	2.5658e-33	317762	coiled-coil domain containing 85C [Source:HGNC Symbol;Acc:HGNC:35459]	protein_coding	no	no	yes	up	up	up
ENSG00000110104	CCDC86	0.268971	0.664069	1.44441	0.0485124	1.39106e-07	5.41148e-33	79080	coiled-coil domain containing 86 [Source:HGNC Symbol;Acc:HGNC:28359]	protein_coding	no	no	yes	up	up	up
ENSG00000182791	CCDC87	0.641853	1.50673	1.71184	0.0423013	4.72022e-05	3.89382e-06	55231	coiled-coil domain containing 87 [Source:HGNC Symbol;Acc:HGNC:25579]	protein_coding	no	yes	yes	up	up	up
ENSG00000115355	CCDC88A	0.586135	1.28142	1.48559	3.52427e-06	7.07225e-26	1.60558e-34	55704	coiled-coil domain containing 88A [Source:HGNC Symbol;Acc:HGNC:25523]	protein_coding	no	yes	yes	up	up	up
ENSG00000015133	CCDC88C	0.731051	1.81601	2.18007	0.000139618	7.21233e-24	1.55195e-34	440193	coiled-coil domain containing 88C [Source:HGNC Symbol;Acc:HGNC:19967]	protein_coding	no	yes	yes	up	up	up
ENSG00000179071	CCDC89	-0.0272194	0.686963	1.64807	NA	0.171094	0.0652048	220388	coiled-coil domain containing 89 [Source:HGNC Symbol;Acc:HGNC:26762]	protein_coding	no	no	yes	down	up	up
ENSG00000105321	CCDC9	0.22139	0.798739	1.17424	0.038901	1.6755e-17	1.54569e-37	26093	coiled-coil domain containing 9 [Source:HGNC Symbol;Acc:HGNC:24560]	protein_coding	no	no	yes	up	up	up
ENSG00000119242	CCDC92	0.531734	1.20033	1.54191	8.95701e-07	8.77289e-32	2.0199e-52	80212	coiled-coil domain containing 92 [Source:HGNC Symbol;Acc:HGNC:29563]	protein_coding	no	yes	yes	up	up	up
ENSG00000173013	CCDC96	0.0897213	1.3348	1.83039	0.709868	2.87953e-07	7.81592e-13	257236	coiled-coil domain containing 96 [Source:HGNC Symbol;Acc:HGNC:26900]	protein_coding	no	yes	yes	up	up	up
ENSG00000236427	CCDST	0.0745118	0.537342	1.41995	NA	0.15231	0.0728495	NA	cervical cancer associated DHX9 suppressive transcript [Source:HGNC Symbol;Acc:HGNC:55988]	lncRNA	no	no	yes	up	up	up
ENSG00000187094	CCK	2.92568	4.93903	6.62377	0.000164229	5.11356e-11	8.50071e-19	885	cholecystokinin [Source:HGNC Symbol;Acc:HGNC:1569]	protein_coding	yes	yes	yes	up	up	up
ENSG00000276409	CCL14	-0.352775	-1.83392	-2.95816	0.118015	0.00196126	4.20711e-05	6358	C-C motif chemokine ligand 14 [Source:HGNC Symbol;Acc:HGNC:10612]	protein_coding	no	yes	yes	down	down	down
ENSG00000275718	CCL15	-0.14581	-2.14956	-5.33592	0.528176	6.85505e-11	2.03464e-26	6359	C-C motif chemokine ligand 15 [Source:HGNC Symbol;Acc:HGNC:10613]	protein_coding	no	yes	yes	down	down	down
ENSG00000275688	CCL15-CCL14	-0.829873	-1.66558	-3.05926	0.00450811	1.92891e-07	1.45492e-15	NA	CCL15-CCL14 readthrough (NMD candidate) [Source:HGNC Symbol;Acc:HGNC:44436]	protein_coding	no	yes	yes	down	down	down
ENSG00000275152	CCL16	-0.0841419	-3.56163	-3.28529	0.652945	4.5766e-05	5.21825e-05	6360	C-C motif chemokine ligand 16 [Source:HGNC Symbol;Acc:HGNC:10614]	protein_coding	no	yes	yes	down	down	down
ENSG00000115009	CCL20	0.942356	1.9782	4.32684	0.000168036	7.7543e-17	7.68843e-81	6364	C-C motif chemokine ligand 20 [Source:HGNC Symbol;Acc:HGNC:10619]	protein_coding	no	yes	yes	up	up	up
ENSG00000102962	CCL22	0.0249909	0.696939	5.14312	NA	0.0965665	0.00103874	6367	C-C motif chemokine ligand 22 [Source:HGNC Symbol;Acc:HGNC:10621]	protein_coding	no	no	yes	up	up	up
ENSG00000006606	CCL26	0.140383	2.70287	5.07195	NA	0.0146252	0.000550526	10344	C-C motif chemokine ligand 26 [Source:HGNC Symbol;Acc:HGNC:10625]	protein_coding	no	yes	yes	up	up	up
ENSG00000108700	CCL8	0.0240511	1.5839	2.41479	NA	0.0278031	0.0292911	6355	C-C motif chemokine ligand 8 [Source:HGNC Symbol;Acc:HGNC:10635]	protein_coding	no	yes	yes	up	up	up
ENSG00000101331	CCM2L	3.29467	7.56482	7.98554	0.00321676	1.38335e-10	9.85825e-12	140706	CCM2 like scaffold protein [Source:HGNC Symbol;Acc:HGNC:16153]	protein_coding	yes	yes	yes	up	up	up
ENSG00000142871	CCN1	-1.00933	-1.10434	-0.98112	1.771e-50	2.69937e-61	5.86523e-49	3491	cellular communication network factor 1 [Source:HGNC Symbol;Acc:HGNC:2654]	protein_coding	yes	yes	no	down	down	down
ENSG00000118523	CCN2	-0.936932	-1.19361	-1.51279	5.11471e-09	2.97222e-14	3.76217e-22	1490	cellular communication network factor 2 [Source:HGNC Symbol;Acc:HGNC:2500]	protein_coding	no	yes	yes	down	down	down
ENSG00000136999	CCN3	1.61788	3.38821	3.33777	1.15883e-06	3.40226e-27	1.30076e-26	4856	cellular communication network factor 3 [Source:HGNC Symbol;Acc:HGNC:7885]	protein_coding	yes	yes	yes	up	up	up
ENSG00000104415	CCN4	-0.0386182	-0.564302	-2.18797	NA	0.21775	0.0309068	8840	cellular communication network factor 4 [Source:HGNC Symbol;Acc:HGNC:12769]	protein_coding	no	no	yes	down	down	down
ENSG00000064205	CCN5	-0.901512	-2.53473	-4.01464	0.000357442	5.8931e-22	3.9207e-44	8839	cellular communication network factor 5 [Source:HGNC Symbol;Acc:HGNC:12770]	protein_coding	no	yes	yes	down	down	down
ENSG00000133101	CCNA1	0.0739621	1.19801	4.12374	0.345239	0.0615983	0.00125665	8900	cyclin A1 [Source:HGNC Symbol;Acc:HGNC:1577]	protein_coding	no	yes	yes	up	up	up
ENSG00000145386	CCNA2	0.902965	1.60651	1.98151	2.34193e-08	1.42067e-24	6.19276e-37	890	cyclin A2 [Source:HGNC Symbol;Acc:HGNC:1578]	protein_coding	no	yes	yes	up	up	up
ENSG00000134057	CCNB1	0.980516	1.88528	2.36203	4.3346e-08	1.76281e-27	1.08119e-42	891	cyclin B1 [Source:HGNC Symbol;Acc:HGNC:1579]	protein_coding	no	yes	yes	up	up	up
ENSG00000100814	CCNB1IP1	-0.700441	-1.61316	-2.25451	1.52377e-09	3.92496e-44	2.31976e-79	57820	cyclin B1 interacting protein 1 [Source:HGNC Symbol;Acc:HGNC:19437]	protein_coding	no	yes	yes	down	down	down
ENSG00000147082	CCNB3	0.148667	0.876112	1.14152	0.422578	0.0767803	0.0334065	85417	cyclin B3 [Source:HGNC Symbol;Acc:HGNC:18709]	protein_coding	no	no	yes	up	up	up
ENSG00000255920	CCND2-AS1	-0.282603	-1.93991	-3.69282	0.0970519	0.00819472	0.000874802	103752584	CCND2 antisense RNA 1 [Source:HGNC Symbol;Acc:HGNC:49398]	lncRNA	no	yes	yes	down	down	down
ENSG00000105173	CCNE1	0.874567	2.59141	3.22823	3.15483e-05	2.87657e-42	1.00881e-66	898	cyclin E1 [Source:HGNC Symbol;Acc:HGNC:1589]	protein_coding	no	yes	yes	up	up	up
ENSG00000175305	CCNE2	0.981623	2.41083	3.07575	3.29765e-08	1.66513e-47	5.16922e-78	9134	cyclin E2 [Source:HGNC Symbol;Acc:HGNC:1590]	protein_coding	no	yes	yes	up	up	up
ENSG00000162063	CCNF	1.01513	1.76964	2.13976	1.13078e-13	1.55423e-41	5.14936e-61	899	cyclin F [Source:HGNC Symbol;Acc:HGNC:1591]	protein_coding	yes	yes	yes	up	up	up
ENSG00000113328	CCNG1	-0.98644	-1.65293	-1.57361	2.20259e-23	3.89127e-65	2.06641e-59	900	cyclin G1 [Source:HGNC Symbol;Acc:HGNC:1592]	protein_coding	no	yes	yes	down	down	down
ENSG00000221978	CCNL2	-0.346131	-1.095	-1.27032	0.126662	2.77398e-05	1.2517e-06	81669	cyclin L2 [Source:HGNC Symbol;Acc:HGNC:20570]	protein_coding	no	yes	yes	down	down	down
ENSG00000152669	CCNO	0.393896	1.0664	1.58146	0.105293	0.000137089	9.62309e-09	10309	cyclin O [Source:HGNC Symbol;Acc:HGNC:18576]	protein_coding	no	yes	yes	up	up	up
ENSG00000105219	CCNP	-0.0286471	0.6366	1.31105	0.820759	0.223019	0.0695728	79935	cyclin P [Source:HGNC Symbol;Acc:HGNC:25805]	protein_coding	no	no	yes	down	up	up
ENSG00000262919	CCNQ	0.175369	0.99748	1.52187	0.256212	9.6659e-14	4.02595e-31	92002	cyclin Q [Source:HGNC Symbol;Acc:HGNC:28434]	protein_coding	no	no	yes	up	up	up
ENSG00000224043	CCNT2-AS1	0.613235	1.5139	2.16966	0.0142944	1.60698e-09	7.32015e-19	NA	CCNT2 antisense RNA 1 [Source:HGNC Symbol;Acc:HGNC:40130]	lncRNA	no	yes	yes	up	up	up
ENSG00000271335	CCNY-AS1	-0.116514	-0.672905	-1.05425	0.581476	0.126474	0.0282584	NA	CCNY antisense RNA 1 [Source:HGNC Symbol;Acc:HGNC:55252]	lncRNA	no	no	yes	down	down	down
ENSG00000163249	CCNYL1	0.612288	1.33273	1.58941	8.61091e-11	1.2785e-49	8.64354e-71	151195	cyclin Y like 1 [Source:HGNC Symbol;Acc:HGNC:26868]	protein_coding	no	yes	yes	up	up	up
ENSG00000126353	CCR7	0.232464	1.68827	3.12451	0.0924204	0.0442447	0.00337419	1236	C-C motif chemokine receptor 7 [Source:HGNC Symbol;Acc:HGNC:1608]	protein_coding	no	yes	yes	up	up	up
ENSG00000173585	CCR9	-0.0390903	-0.688433	-1.64813	NA	0.0500999	0.0443878	10803	C-C motif chemokine receptor 9 [Source:HGNC Symbol;Acc:HGNC:1610]	protein_coding	no	no	yes	down	down	down
ENSG00000121797	CCRL2	0.455462	1.05045	1.81968	0.00354473	9.9684e-13	3.16652e-37	9034	C-C motif chemokine receptor like 2 [Source:HGNC Symbol;Acc:HGNC:1612]	protein_coding	no	yes	yes	up	up	up
ENSG00000154429	CCSAP	0.987039	2.60216	3.45695	6.17383e-11	1.99891e-76	1.13352e-136	126731	centriole, cilia and spindle associated protein [Source:HGNC Symbol;Acc:HGNC:29578]	protein_coding	no	yes	yes	up	up	up
ENSG00000166226	CCT2	0.116451	0.616169	1.01467	0.178581	3.1681e-18	5.14671e-48	10576	chaperonin containing TCP1 subunit 2 [Source:HGNC Symbol;Acc:HGNC:1615]	protein_coding	no	no	yes	up	up	up
ENSG00000163468	CCT3	0.127765	0.667207	1.36262	0.178096	2.8312e-17	4.45431e-69	7203	chaperonin containing TCP1 subunit 3 [Source:HGNC Symbol;Acc:HGNC:1616]	protein_coding	no	no	yes	up	up	up
ENSG00000150753	CCT5	0.183192	0.651297	1.10228	0.0860921	4.46821e-12	9.94297e-33	22948	chaperonin containing TCP1 subunit 5 [Source:HGNC Symbol;Acc:HGNC:1618]	protein_coding	no	no	yes	up	up	up
ENSG00000146731	CCT6A	0.25475	0.860172	1.37583	0.00285537	5.0325e-28	1.39236e-70	908	chaperonin containing TCP1 subunit 6A [Source:HGNC Symbol;Acc:HGNC:1620]	protein_coding	no	no	yes	up	up	up
ENSG00000132141	CCT6B	-0.56426	-1.63669	-2.18925	0.0226256	9.5979e-09	5.94884e-13	10693	chaperonin containing TCP1 subunit 6B [Source:HGNC Symbol;Acc:HGNC:1621]	protein_coding	no	yes	yes	down	down	down
ENSG00000226015	CCT8P1	-0.481684	-1.67603	-2.88672	0.0474209	2.57613e-09	1.67011e-20	644131	chaperonin containing TCP1 subunit 8 pseudogene 1 [Source:HGNC Symbol;Acc:HGNC:35144]	processed_pseudogene	no	yes	yes	down	down	down
ENSG00000122674	CCZ1	0.192105	0.803802	1.06413	0.0770359	2.46985e-17	7.37116e-30	51622	CCZ1 homolog, vacuolar protein trafficking and biogenesis associated [Source:HGNC Symbol;Acc:HGNC:21691]	protein_coding	no	no	yes	up	up	up
ENSG00000146574	CCZ1B	0.311915	0.773235	1.1226	0.000229667	7.64195e-23	9.13852e-48	221960	CCZ1 homolog B, vacuolar protein trafficking and biogenesis associated [Source:HGNC Symbol;Acc:HGNC:21717]	protein_coding	no	no	yes	up	up	up
ENSG00000236137	CD101-AS1	-0.0510597	-0.256033	-1.51489	0.712462	0.596241	0.0569668	101929099	CD101 antisense RNA 1 [Source:HGNC Symbol;Acc:HGNC:55665]	lncRNA	no	no	yes	down	down	down
ENSG00000170458	CD14	-0.692075	-1.0957	0.0218825	0.000192751	3.83742e-09	0.9249	929	CD14 molecule [Source:HGNC Symbol;Acc:HGNC:1628]	protein_coding	no	yes	no	down	down	up
ENSG00000177575	CD163	0.206159	2.15906	0.914918	NA	0.0241598	0.168541	9332	CD163 molecule [Source:HGNC Symbol;Acc:HGNC:1631]	protein_coding	no	yes	no	up	up	up
ENSG00000204936	CD177	-0.189741	-0.483514	-1.02174	0.309758	0.305536	0.0646959	57126	CD177 molecule [Source:HGNC Symbol;Acc:HGNC:30072]	protein_coding	no	no	yes	down	down	down
ENSG00000158473	CD1D	-0.156629	-1.31241	-1.37591	0.451096	4.07222e-09	8.0742e-10	912	CD1d molecule [Source:HGNC Symbol;Acc:HGNC:1637]	protein_coding	no	yes	yes	down	down	down
ENSG00000091972	CD200	-0.103013	-1.00055	-2.35175	0.645024	0.0169469	6.32059e-06	4345	CD200 molecule [Source:HGNC Symbol;Acc:HGNC:7203]	protein_coding	no	yes	yes	down	down	down
ENSG00000116031	CD207	0.0114078	-0.166859	-1.59241	0.96112	0.724688	0.00689771	50489	CD207 molecule [Source:HGNC Symbol;Acc:HGNC:17935]	protein_coding	no	no	yes	up	down	down
ENSG00000120217	CD274	1.45655	3.36008	4.21009	4.34015e-08	6.55324e-43	3.66786e-68	29126	CD274 molecule [Source:HGNC Symbol;Acc:HGNC:17635]	protein_coding	yes	yes	yes	up	up	up
ENSG00000103855	CD276	0.548315	1.43748	2.01464	2.79187e-08	4.92705e-53	2.84288e-104	80381	CD276 molecule [Source:HGNC Symbol;Acc:HGNC:19137]	protein_coding	no	yes	yes	up	up	up
ENSG00000215039	CD27-AS1	-0.369173	-1.46369	-2.24959	0.0877362	1.71506e-09	1.75407e-18	678655	CD27 antisense RNA 1 [Source:HGNC Symbol;Acc:HGNC:43896]	lncRNA	no	yes	yes	down	down	down
ENSG00000167850	CD300C	0.155439	4.18976	6.78964	0.0620318	0.00128941	1.64743e-06	10871	CD300c molecule [Source:HGNC Symbol;Acc:HGNC:19320]	protein_coding	no	yes	yes	up	up	up
ENSG00000186407	CD300E	-0.00214884	0.225838	3.21377	NA	0.55949	0.0200091	342510	CD300e molecule [Source:HGNC Symbol;Acc:HGNC:28874]	protein_coding	no	no	yes	down	up	up
ENSG00000178789	CD300LB	0.0206777	2.4658	3.11788	NA	0.0159992	0.00628066	124599	CD300 molecule like family member b [Source:HGNC Symbol;Acc:HGNC:30811]	protein_coding	no	yes	yes	up	up	up
ENSG00000241399	CD302	-0.500632	-1.26353	-2.06454	9.19717e-10	4.18219e-56	8.26725e-141	9936	CD302 molecule [Source:HGNC Symbol;Acc:HGNC:30843]	protein_coding	no	yes	yes	down	down	down
ENSG00000167775	CD320	0.515038	1.05084	1.69479	2.92269e-05	5.58975e-19	4.18995e-48	51293	CD320 molecule [Source:HGNC Symbol;Acc:HGNC:16692]	protein_coding	no	yes	yes	up	up	up
ENSG00000105383	CD33	0.00217956	-0.892758	-2.37354	0.992416	0.10722	0.00543306	945	CD33 molecule [Source:HGNC Symbol;Acc:HGNC:1659]	protein_coding	no	no	yes	up	down	down
ENSG00000004468	CD38	0.564258	1.95904	3.77477	0.0558155	0.00638578	1.10315e-06	952	CD38 molecule [Source:HGNC Symbol;Acc:HGNC:1667]	protein_coding	no	yes	yes	up	up	up
ENSG00000010610	CD4	-0.159034	-4.20626	-2.89574	0.372281	1.6942e-05	7.90607e-05	920	CD4 molecule [Source:HGNC Symbol;Acc:HGNC:1678]	protein_coding	no	yes	yes	down	down	down
ENSG00000026508	CD44	0.188114	1.10846	1.87718	0.0891964	1.0418e-29	4.51769e-83	960	CD44 molecule (Indian blood group) [Source:HGNC Symbol;Acc:HGNC:1681]	protein_coding	no	yes	yes	up	up	up
ENSG00000255521	CD44-DT	0.213741	1.68093	3.14144	0.143441	0.0299477	0.000581521	100507144	CD44 divergent transcript [Source:HGNC Symbol;Acc:HGNC:56175]	lncRNA	no	yes	yes	up	up	up
ENSG00000196352	CD55	-0.189375	0.629681	1.99044	0.0835495	5.50833e-11	1.40677e-101	1604	CD55 molecule (Cromer blood group) [Source:HGNC Symbol;Acc:HGNC:2665]	protein_coding	no	no	yes	down	up	up
ENSG00000116815	CD58	0.555572	1.30571	1.58241	0.000261388	1.97479e-19	2.66006e-28	965	CD58 molecule [Source:HGNC Symbol;Acc:HGNC:1688]	protein_coding	no	yes	yes	up	up	up
ENSG00000129226	CD68	0.563518	1.11451	1.71821	4.70294e-09	2.57027e-33	3.50421e-78	968	CD68 molecule [Source:HGNC Symbol;Acc:HGNC:1693]	protein_coding	no	yes	yes	up	up	up
ENSG00000137101	CD72	-1.25166	-3.63406	-5.99914	0.000602114	3.91169e-16	2.09673e-16	971	CD72 molecule [Source:HGNC Symbol;Acc:HGNC:1696]	protein_coding	yes	yes	yes	down	down	down
ENSG00000121594	CD80	0.237521	5.3766	4.7662	0.0177248	0.000153987	0.000551872	941	CD80 molecule [Source:HGNC Symbol;Acc:HGNC:1700]	protein_coding	no	yes	yes	up	up	up
ENSG00000110651	CD81	0.13672	0.963869	1.30783	0.292723	3.23664e-19	1.35661e-34	975	CD81 molecule [Source:HGNC Symbol;Acc:HGNC:1701]	protein_coding	no	no	yes	up	up	up
ENSG00000238184	CD81-AS1	-0.0953285	-0.796604	-3.98836	NA	0.0993446	0.00784936	101927682	CD81 antisense RNA 1 [Source:HGNC Symbol;Acc:HGNC:49384]	lncRNA	no	no	yes	down	down	down
ENSG00000112149	CD83	1.22922	2.4316	3.33967	1.75284e-08	3.3624e-33	9.63336e-64	9308	CD83 molecule [Source:HGNC Symbol;Acc:HGNC:1703]	protein_coding	yes	yes	yes	up	up	up
ENSG00000010278	CD9	0.128368	0.76404	1.00415	0.350713	2.873e-11	1.35384e-18	928	CD9 molecule [Source:HGNC Symbol;Acc:HGNC:1709]	protein_coding	no	no	yes	up	up	up
ENSG00000102181	CD99L2	0.0477014	-0.416815	-1.05035	0.716423	7.81795e-06	1.46068e-30	83692	CD99 molecule like 2 [Source:HGNC Symbol;Acc:HGNC:18237]	protein_coding	no	no	yes	up	down	down
ENSG00000223773	CD99P1	0.127488	1.01186	0.654712	0.58674	0.00193243	0.0557646	NA	CD99 molecule pseudogene 1 [Source:HGNC Symbol;Acc:HGNC:7083]	transcribed_unprocessed_pseudogene	no	yes	no	up	up	up
ENSG00000079335	CDC14A	0.0375952	1.075	1.72607	0.860155	6.38365e-11	5.74563e-27	8556	cell division cycle 14A [Source:HGNC Symbol;Acc:HGNC:1718]	protein_coding	no	yes	yes	up	up	up
ENSG00000081377	CDC14B	-0.620702	-1.10694	-1.4158	1.70576e-19	2.70299e-59	1.8633e-93	8555	cell division cycle 14B [Source:HGNC Symbol;Acc:HGNC:1719]	protein_coding	no	yes	yes	down	down	down
ENSG00000218305	CDC14C	-0.158359	-3.34126	-1.43949	NA	0.00607877	0.0671927	168448	cell division cycle 14C [Source:HGNC Symbol;Acc:HGNC:22427]	protein_coding	no	yes	yes	down	down	down
ENSG00000117399	CDC20	1.09437	1.72407	2.04953	1.70228e-10	4.25087e-25	4.994e-35	991	cell division cycle 20 [Source:HGNC Symbol;Acc:HGNC:1723]	protein_coding	yes	yes	yes	up	up	up
ENSG00000164287	CDC20B	1.69428	0.399532	-2.28484	2.62264e-07	0.235977	5.77531e-08	166979	cell division cycle 20B [Source:HGNC Symbol;Acc:HGNC:24222]	protein_coding	yes	no	yes	up	up	down
ENSG00000234694	CDC20-DT	-0.330435	-1.46393	-1.58799	0.0829685	0.0215772	0.0189324	105378687	CDC20 divergent transcript [Source:HGNC Symbol;Acc:HGNC:55681]	lncRNA	no	yes	yes	down	down	down
ENSG00000231007	CDC20P1	0.139386	1.14984	1.57209	0.490996	0.011999	0.000866456	157956	cell division cycle 20 pseudogene 1 [Source:HGNC Symbol;Acc:HGNC:29487]	processed_pseudogene	no	yes	yes	up	up	up
ENSG00000164045	CDC25A	1.25929	2.71668	3.75149	4.8512e-10	1.04229e-48	2.42941e-95	993	cell division cycle 25A [Source:HGNC Symbol;Acc:HGNC:1725]	protein_coding	yes	yes	yes	up	up	up
ENSG00000101224	CDC25B	0.819776	2.03229	2.52213	1.6061e-24	2.3412e-153	7.77479e-237	994	cell division cycle 25B [Source:HGNC Symbol;Acc:HGNC:1726]	protein_coding	no	yes	yes	up	up	up
ENSG00000158402	CDC25C	0.494053	1.32093	2.01408	0.00402995	7.25937e-16	3.08641e-36	995	cell division cycle 25C [Source:HGNC Symbol;Acc:HGNC:1727]	protein_coding	no	yes	yes	up	up	up
ENSG00000099804	CDC34	-0.0572892	1.20005	1.76727	0.680295	5.03872e-35	3.15654e-75	997	cell division cycle 34, ubiqiutin conjugating enzyme [Source:HGNC Symbol;Acc:HGNC:1734]	protein_coding	no	yes	yes	down	up	up
ENSG00000273061	CDC37L1-DT	-0.0109361	-0.456771	-1.45554	NA	0.327694	0.0846481	101929351	CDC37L1 divergent transcript [Source:HGNC Symbol;Acc:HGNC:49735]	lncRNA	no	no	yes	down	down	down
ENSG00000171219	CDC42BPG	1.455	2.16762	2.07603	4.91963e-14	3.43137e-32	1.11351e-29	55561	CDC42 binding protein kinase gamma [Source:HGNC Symbol;Acc:HGNC:29829]	protein_coding	yes	yes	yes	up	up	up
ENSG00000149798	CDC42EP2	0.371717	1.49258	2.411	0.0113832	1.05859e-27	1.01509e-71	10435	CDC42 effector protein 2 [Source:HGNC Symbol;Acc:HGNC:16263]	protein_coding	no	yes	yes	up	up	up
ENSG00000163171	CDC42EP3	-0.909914	-1.45902	-1.46733	5.19084e-20	4.42023e-50	8.09731e-51	10602	CDC42 effector protein 3 [Source:HGNC Symbol;Acc:HGNC:16943]	protein_coding	no	yes	yes	down	down	down
ENSG00000167617	CDC42EP5	-0.259228	-2.42779	-5.36228	0.211558	4.77898e-05	1.22188e-06	148170	CDC42 effector protein 5 [Source:HGNC Symbol;Acc:HGNC:17408]	protein_coding	no	yes	yes	down	down	down
ENSG00000237350	CDC42P6	0.0133162	0.698921	1.14983	0.959344	0.0332897	0.000429953	NA	CDC42 pseudogene 6 [Source:HGNC Symbol;Acc:HGNC:44430]	processed_pseudogene	no	no	yes	up	up	up
ENSG00000093009	CDC45	0.802836	1.54872	2.20378	5.42456e-06	2.88245e-20	7.28776e-41	8318	cell division cycle 45 [Source:HGNC Symbol;Acc:HGNC:1739]	protein_coding	no	yes	yes	up	up	up
ENSG00000094804	CDC6	1.1139	2.34986	3.01494	1.71754e-14	2.30541e-66	1.05975e-110	990	cell division cycle 6 [Source:HGNC Symbol;Acc:HGNC:1744]	protein_coding	yes	yes	yes	up	up	up
ENSG00000184661	CDCA2	0.895478	2.15331	2.92122	2.41939e-07	2.62719e-38	4.37179e-70	157313	cell division cycle associated 2 [Source:HGNC Symbol;Acc:HGNC:14623]	protein_coding	no	yes	yes	up	up	up
ENSG00000111665	CDCA3	0.970291	1.44591	1.47179	1.58808e-08	3.16511e-18	6.58056e-19	83461	cell division cycle associated 3 [Source:HGNC Symbol;Acc:HGNC:14624]	protein_coding	no	yes	yes	up	up	up
ENSG00000170779	CDCA4	0.43511	1.05526	1.176	0.00492123	8.53786e-13	9.7624e-16	55038	cell division cycle associated 4 [Source:HGNC Symbol;Acc:HGNC:14625]	protein_coding	no	yes	yes	up	up	up
ENSG00000146670	CDCA5	0.711494	1.65725	2.13658	1.18672e-06	1.1034e-31	2.01427e-52	113130	cell division cycle associated 5 [Source:HGNC Symbol;Acc:HGNC:14626]	protein_coding	no	yes	yes	up	up	up
ENSG00000144354	CDCA7	0.552487	1.03197	0.972316	0.0100093	1.34491e-06	6.08655e-06	83879	cell division cycle associated 7 [Source:HGNC Symbol;Acc:HGNC:14628]	protein_coding	no	yes	no	up	up	up
ENSG00000134690	CDCA8	0.902281	1.53406	1.77893	3.46526e-10	2.23787e-28	5.20389e-38	55143	cell division cycle associated 8 [Source:HGNC Symbol;Acc:HGNC:14629]	protein_coding	no	yes	yes	up	up	up
ENSG00000163814	CDCP1	0.966794	2.59207	4.97589	2.14514e-05	7.84524e-33	4.07729e-120	64866	CUB domain containing protein 1 [Source:HGNC Symbol;Acc:HGNC:24357]	protein_coding	no	yes	yes	up	up	up
ENSG00000039068	CDH1	-0.360125	-0.661028	-1.57863	0.000915199	2.3907e-10	4.43271e-51	999	cadherin 1 [Source:HGNC Symbol;Acc:HGNC:1748]	protein_coding	no	no	yes	down	down	down
ENSG00000040731	CDH10	0.160321	-0.394319	-1.55049	0.368365	0.0257717	2.65503e-17	1008	cadherin 10 [Source:HGNC Symbol;Acc:HGNC:1749]	protein_coding	no	no	yes	up	down	down
ENSG00000129910	CDH15	-0.0275089	0.513346	1.32427	NA	0.293338	0.0837657	1013	cadherin 15 [Source:HGNC Symbol;Acc:HGNC:1754]	protein_coding	no	no	yes	down	up	up
ENSG00000079112	CDH17	0.479892	1.03087	-0.0414475	0.0407275	2.65617e-05	0.89219	1015	cadherin 17 [Source:HGNC Symbol;Acc:HGNC:1756]	protein_coding	no	yes	no	up	up	down
ENSG00000071991	CDH19	-0.735739	-1.55079	-2.42275	1.64118e-06	8.43181e-24	3.37325e-50	28513	cadherin 19 [Source:HGNC Symbol;Acc:HGNC:1758]	protein_coding	no	yes	yes	down	down	down
ENSG00000107736	CDH23	-0.37512	-1.51202	-2.97299	0.138406	0.00100327	3.20455e-07	64072	cadherin related 23 [Source:HGNC Symbol;Acc:HGNC:13733]	protein_coding	no	yes	yes	down	down	down
ENSG00000139880	CDH24	1.13295	1.95715	1.5042	3.39766e-09	8.6932e-26	7.38051e-16	64403	cadherin 24 [Source:HGNC Symbol;Acc:HGNC:14265]	protein_coding	yes	yes	yes	up	up	up
ENSG00000062038	CDH3	0.138335	0.483063	1.70141	0.382496	0.336048	0.00855355	1001	cadherin 3 [Source:HGNC Symbol;Acc:HGNC:1762]	protein_coding	no	no	yes	up	up	up
ENSG00000113361	CDH6	2.50303	3.50725	2.4961	0.00149252	8.35316e-06	0.000990321	1004	cadherin 6 [Source:HGNC Symbol;Acc:HGNC:1765]	protein_coding	yes	yes	yes	up	up	up
ENSG00000081138	CDH7	-0.241798	-0.205156	-1.98341	0.270973	0.636975	0.000177898	1005	cadherin 7 [Source:HGNC Symbol;Acc:HGNC:1766]	protein_coding	no	no	yes	down	down	down
ENSG00000150394	CDH8	-0.0386069	-0.63336	-1.87411	0.837437	1.19139e-05	2.32892e-33	1006	cadherin 8 [Source:HGNC Symbol;Acc:HGNC:1767]	protein_coding	no	no	yes	down	down	down
ENSG00000074276	CDHR2	0.758618	1.4756	1.59076	0.000192156	9.60417e-14	7.38051e-16	54825	cadherin related family member 2 [Source:HGNC Symbol;Acc:HGNC:18231]	protein_coding	no	yes	yes	up	up	up
ENSG00000187492	CDHR4	1.70532	2.6307	2.1112	6.66435e-06	4.02225e-13	7.24348e-09	389118	cadherin related family member 4 [Source:HGNC Symbol;Acc:HGNC:34527]	protein_coding	yes	yes	yes	up	up	up
ENSG00000170312	CDK1	0.866135	1.62513	2.20502	2.74414e-09	8.94901e-31	5.16423e-56	983	cyclin dependent kinase 1 [Source:HGNC Symbol;Acc:HGNC:1722]	protein_coding	no	yes	yes	up	up	up
ENSG00000185324	CDK10	-0.618529	-1.69674	-2.1475	0.000107171	3.38503e-27	4.99631e-42	8558	cyclin dependent kinase 10 [Source:HGNC Symbol;Acc:HGNC:1770]	protein_coding	no	yes	yes	down	down	down
ENSG00000259826	CDK13-DT	-0.313476	-1.31644	-1.27077	0.189813	0.00315638	0.00474331	112267983	CDK13 divergent transcript [Source:HGNC Symbol;Acc:HGNC:55407]	lncRNA	no	yes	yes	down	down	down
ENSG00000117266	CDK18	-0.323594	-1.39186	-1.89239	0.0500651	7.9379e-18	1.46553e-31	5129	cyclin dependent kinase 18 [Source:HGNC Symbol;Acc:HGNC:8751]	protein_coding	no	yes	yes	down	down	down
ENSG00000111328	CDK2AP1	0.514933	1.07812	1.02959	5.54699e-07	1.81783e-28	3.98141e-26	8099	cyclin dependent kinase 2 associated protein 1 [Source:HGNC Symbol;Acc:HGNC:14002]	protein_coding	no	yes	yes	up	up	up
ENSG00000108465	CDK5RAP3	-0.340205	-1.36477	-1.9437	0.107868	2.88959e-09	1.46238e-17	80279	CDK5 regulatory subunit associated protein 3 [Source:HGNC Symbol;Acc:HGNC:18673]	protein_coding	no	yes	yes	down	down	down
ENSG00000134058	CDK7	0.0450814	1.0107	1.76746	0.773316	1.99884e-19	3.96419e-58	1022	cyclin dependent kinase 7 [Source:HGNC Symbol;Acc:HGNC:1778]	protein_coding	no	yes	yes	up	up	up
ENSG00000100490	CDKL1	0.607806	1.20701	1.20812	0.000840852	4.27238e-12	3.864e-12	8814	cyclin dependent kinase like 1 [Source:HGNC Symbol;Acc:HGNC:1781]	protein_coding	no	yes	yes	up	up	up
ENSG00000006837	CDKL3	-1.21306	-3.10887	-1.64902	0.0144706	1.53545e-05	0.00325649	51265	cyclin dependent kinase like 3 [Source:HGNC Symbol;Acc:HGNC:15483]	protein_coding	yes	yes	yes	down	down	down
ENSG00000008086	CDKL5	0.159076	0.903782	1.32415	0.327331	5.74322e-11	1.13923e-22	6792	cyclin dependent kinase like 5 [Source:HGNC Symbol;Acc:HGNC:11411]	protein_coding	no	no	yes	up	up	up
ENSG00000147883	CDKN2B	0.633008	1.58852	2.01613	1.09548e-05	4.56971e-30	6.05823e-48	1030	cyclin dependent kinase inhibitor 2B [Source:HGNC Symbol;Acc:HGNC:1788]	protein_coding	no	yes	yes	up	up	up
ENSG00000129355	CDKN2D	0.225584	1.13969	1.71476	0.133352	7.16889e-18	3.05658e-40	1032	cyclin dependent kinase inhibitor 2D [Source:HGNC Symbol;Acc:HGNC:1790]	protein_coding	no	yes	yes	up	up	up
ENSG00000100526	CDKN3	1.01013	1.87577	2.17329	3.46042e-08	1.24258e-26	1.08452e-35	1033	cyclin dependent kinase inhibitor 3 [Source:HGNC Symbol;Acc:HGNC:1791]	protein_coding	yes	yes	yes	up	up	up
ENSG00000185267	CDNF	-0.230646	-1.46557	-2.03023	0.312047	2.66585e-06	1.2848e-09	441549	cerebral dopamine neurotrophic factor [Source:HGNC Symbol;Acc:HGNC:24913]	protein_coding	no	yes	yes	down	down	down
ENSG00000129596	CDO1	-1.06609	-1.34386	-1.1035	2.26022e-19	1.91179e-30	1.37634e-21	1036	cysteine dioxygenase type 1 [Source:HGNC Symbol;Acc:HGNC:1795]	protein_coding	yes	yes	yes	down	down	down
ENSG00000205643	CDPF1	-0.180603	-0.782953	-1.3328	0.408782	0.00178086	2.40396e-07	150383	cysteine rich DPF motif domain containing 1 [Source:HGNC Symbol;Acc:HGNC:33710]	protein_coding	no	no	yes	down	down	down
ENSG00000227799	CDPF1P1	0.0531596	0.8737	1.39953	NA	0.088529	0.0783409	NA	CDPF1 pseudogene 1 [Source:HGNC Symbol;Acc:HGNC:54763]	processed_pseudogene	no	no	yes	up	up	up
ENSG00000109089	CDR2L	1.68837	3.55043	3.92209	1.52964e-32	1.20449e-148	1.64089e-182	30850	cerebellar degeneration related protein 2 like [Source:HGNC Symbol;Acc:HGNC:29999]	protein_coding	yes	yes	yes	up	up	up
ENSG00000239704	CDRT4	0.375034	0.896758	1.20889	0.0973859	0.000325894	1.01845e-06	284040	CMT1A duplicated region transcript 4 [Source:HGNC Symbol;Acc:HGNC:14383]	protein_coding	no	no	yes	up	up	up
ENSG00000153046	CDYL	0.112025	0.599958	1.06422	0.38805	9.84409e-09	9.23176e-26	9425	chromodomain Y like [Source:HGNC Symbol;Acc:HGNC:1811]	protein_coding	no	no	yes	up	up	up
ENSG00000166446	CDYL2	0.192842	1.18367	1.49307	0.241029	8.31251e-16	9.38546e-25	124359	chromodomain Y like 2 [Source:HGNC Symbol;Acc:HGNC:23030]	protein_coding	no	yes	yes	up	up	up
ENSG00000273777	CEACAM20	-0.120131	-2.97814	-3.95816	0.559259	1.37752e-06	8.22841e-08	125931	CEA cell adhesion molecule 20 [Source:HGNC Symbol;Acc:HGNC:24879]	protein_coding	no	yes	yes	down	down	down
ENSG00000230666	CEACAM22P	0.0318916	0.164049	1.61624	NA	0.616928	0.0562359	NA	CEA cell adhesion molecule 22, pseudogene [Source:HGNC Symbol;Acc:HGNC:38029]	transcribed_unprocessed_pseudogene	no	no	yes	up	up	up
ENSG00000245848	CEBPA	0.102494	0.919167	1.49212	0.531366	5.45927e-12	9.72158e-30	1050	CCAAT enhancer binding protein alpha [Source:HGNC Symbol;Acc:HGNC:1833]	protein_coding	no	no	yes	up	up	up
ENSG00000267296	CEBPA-DT	-0.0813994	-0.808786	-1.332	0.707415	0.000102448	7.80605e-10	80054	CEBPA divergent transcript [Source:HGNC Symbol;Acc:HGNC:25710]	lncRNA	no	no	yes	down	down	down
ENSG00000172216	CEBPB	-0.54856	-1.03999	-0.549388	5.18619e-06	5.72488e-19	3.58626e-06	1051	CCAAT enhancer binding protein beta [Source:HGNC Symbol;Acc:HGNC:1834]	protein_coding	no	yes	no	down	down	down
ENSG00000221869	CEBPD	-0.749271	-1.32152	-0.981165	1.80715e-12	4.65743e-37	2.38452e-21	1052	CCAAT enhancer binding protein delta [Source:HGNC Symbol;Acc:HGNC:1835]	protein_coding	no	yes	no	down	down	down
ENSG00000218739	CEBPZOS	-0.113608	-0.862801	-1.49018	0.344	7.04389e-18	1.14702e-47	100505876	CEBPZ opposite strand [Source:HGNC Symbol;Acc:HGNC:49288]	protein_coding	no	no	yes	down	down	down
ENSG00000170835	CEL	1.01969	0.958701	-0.322133	4.59744e-08	1.87862e-07	0.131065	1056	carboxyl ester lipase [Source:HGNC Symbol;Acc:HGNC:1848]	protein_coding	yes	no	no	up	up	down
ENSG00000048740	CELF2	0.47646	1.13898	0.0380684	0.0012653	7.69441e-16	0.834037	10659	CUGBP Elav-like family member 2 [Source:HGNC Symbol;Acc:HGNC:2550]	protein_coding	no	yes	no	up	up	up
ENSG00000140488	CELF6	0.051572	-0.343517	-1.07871	0.83536	0.296124	0.00077471	60677	CUGBP Elav-like family member 6 [Source:HGNC Symbol;Acc:HGNC:14059]	protein_coding	no	no	yes	up	down	down
ENSG00000143126	CELSR2	0.392721	1.33356	1.16183	0.00996683	4.02561e-20	1.3623e-15	1952	cadherin EGF LAG seven-pass G-type receptor 2 [Source:HGNC Symbol;Acc:HGNC:3231]	protein_coding	no	yes	yes	up	up	up
ENSG00000103888	CEMIP	-1.34532	-0.753565	-0.187966	1.89288e-19	1.90035e-07	0.226623	57214	cell migration inducing hyaluronidase 1 [Source:HGNC Symbol;Acc:HGNC:29213]	protein_coding	yes	no	no	down	down	down
ENSG00000135048	CEMIP2	0.165899	1.20358	1.88489	0.176326	7.60745e-30	1.06618e-71	23670	cell migration inducing hyaluronidase 2 [Source:HGNC Symbol;Acc:HGNC:11869]	protein_coding	no	yes	yes	up	up	up
ENSG00000255121	CENATAC-DT	1.02513	1.52705	1.73175	0.000332412	4.25741e-08	3.79351e-10	NA	CENATAC divergent transcript [Source:HGNC Symbol;Acc:HGNC:54215]	lncRNA	yes	yes	yes	up	up	up
ENSG00000115163	CENPA	1.07045	1.83776	1.99408	3.54448e-05	4.83091e-13	3.41214e-15	1058	centromere protein A [Source:HGNC Symbol;Acc:HGNC:1851]	protein_coding	yes	yes	yes	up	up	up
ENSG00000138778	CENPE	1.08016	2.11962	2.58074	1.0687e-11	1.79144e-43	2.33484e-64	1062	centromere protein E [Source:HGNC Symbol;Acc:HGNC:1856]	protein_coding	yes	yes	yes	up	up	up
ENSG00000117724	CENPF	0.861956	1.72456	1.82618	1.92689e-06	1.78098e-22	3.87884e-25	1063	centromere protein F [Source:HGNC Symbol;Acc:HGNC:1857]	protein_coding	no	yes	yes	up	up	up
ENSG00000102384	CENPI	1.11079	1.71348	1.95699	1.36546e-10	6.43089e-25	2.00569e-32	2491	centromere protein I [Source:HGNC Symbol;Acc:HGNC:3968]	protein_coding	yes	yes	yes	up	up	up
ENSG00000151849	CENPJ	0.438295	0.972086	1.24943	0.000808724	2.55474e-15	5.14165e-25	55835	centromere protein J [Source:HGNC Symbol;Acc:HGNC:17272]	protein_coding	no	no	yes	up	up	up
ENSG00000120334	CENPL	0.981977	1.79525	2.01898	1.72763e-09	5.27858e-31	2.42739e-39	91687	centromere protein L [Source:HGNC Symbol;Acc:HGNC:17879]	protein_coding	no	yes	yes	up	up	up
ENSG00000100162	CENPM	0.546556	1.06001	1.16761	0.00809417	2.93393e-07	1.41663e-08	79019	centromere protein M [Source:HGNC Symbol;Acc:HGNC:18352]	protein_coding	no	yes	yes	up	up	up
ENSG00000166451	CENPN	0.721545	1.34261	1.69757	3.3445e-08	1.50701e-26	4.26524e-42	55839	centromere protein N [Source:HGNC Symbol;Acc:HGNC:30873]	protein_coding	no	yes	yes	up	up	up
ENSG00000138092	CENPO	0.942312	1.62624	1.84204	1.75766e-16	1.78079e-49	8.44974e-64	79172	centromere protein O [Source:HGNC Symbol;Acc:HGNC:28152]	protein_coding	no	yes	yes	up	up	up
ENSG00000251503	CENPS-CORT	1.03574	1.18087	1.56573	0.0318981	0.0383378	0.0118449	100526739	CENPS-CORT readthrough [Source:HGNC Symbol;Acc:HGNC:38843]	protein_coding	yes	yes	yes	up	up	up
ENSG00000151725	CENPU	0.330537	0.845739	1.31774	0.0544464	5.63631e-07	2.61135e-15	79682	centromere protein U [Source:HGNC Symbol;Acc:HGNC:21348]	protein_coding	no	no	yes	up	up	up
ENSG00000203760	CENPW	0.627759	1.62142	2.06289	0.00708627	5.68167e-12	1.04668e-18	387103	centromere protein W [Source:HGNC Symbol;Acc:HGNC:21488]	protein_coding	no	yes	yes	up	up	up
ENSG00000100629	CEP128	0.822486	2.17671	2.7793	3.22261e-05	3.44023e-31	4.85273e-51	145508	centrosomal protein 128 [Source:HGNC Symbol;Acc:HGNC:20359]	protein_coding	no	yes	yes	up	up	up
ENSG00000141577	CEP131	0.815765	1.73341	2.05425	7.03904e-12	6.85414e-55	3.62535e-78	22994	centrosomal protein 131 [Source:HGNC Symbol;Acc:HGNC:29511]	protein_coding	no	yes	yes	up	up	up
ENSG00000174799	CEP135	0.501248	1.29854	1.66684	0.00360944	2.32211e-15	5.48896e-25	9662	centrosomal protein 135 [Source:HGNC Symbol;Acc:HGNC:29086]	protein_coding	no	yes	yes	up	up	up
ENSG00000110274	CEP164	0.29511	0.855278	1.29413	0.0125012	7.07189e-15	6.87429e-33	22897	centrosomal protein 164 [Source:HGNC Symbol;Acc:HGNC:29182]	protein_coding	no	no	yes	up	up	up
ENSG00000099814	CEP170B	0.551557	1.4913	1.80603	3.27665e-07	4.54436e-47	7.66279e-69	283638	centrosomal protein 170B [Source:HGNC Symbol;Acc:HGNC:20362]	protein_coding	no	yes	yes	up	up	up
ENSG00000133393	CEP20	-0.624277	-1.11545	-1.19814	1.6225e-06	3.15162e-18	8.04858e-21	123811	centrosomal protein 20 [Source:HGNC Symbol;Acc:HGNC:26435]	protein_coding	no	yes	yes	down	down	down
ENSG00000178404	CEP295NL	1.5689	2.79558	3.55368	0.0439187	0.00569053	0.000787885	100653515	CEP295 N-terminal like [Source:HGNC Symbol;Acc:HGNC:44659]	protein_coding	yes	yes	yes	up	up	up
ENSG00000138180	CEP55	1.25864	2.28352	2.67912	1.11696e-14	1.51299e-47	1.96941e-65	55165	centrosomal protein 55 [Source:HGNC Symbol;Acc:HGNC:1161]	protein_coding	yes	yes	yes	up	up	up
ENSG00000166037	CEP57	-0.35675	-0.821729	-1.07769	4.88355e-05	2.22352e-22	4.65057e-37	9702	centrosomal protein 57 [Source:HGNC Symbol;Acc:HGNC:30794]	protein_coding	no	no	yes	down	down	down
ENSG00000182923	CEP63	-0.260128	-0.976586	-1.04803	0.0388976	5.6422e-16	4.06755e-18	80254	centrosomal protein 63 [Source:HGNC Symbol;Acc:HGNC:25815]	protein_coding	no	no	yes	down	down	down
ENSG00000112877	CEP72	0.148799	0.768981	1.36979	0.493665	0.000578907	2.39444e-10	55722	centrosomal protein 72 [Source:HGNC Symbol;Acc:HGNC:25547]	protein_coding	no	no	yes	up	up	up
ENSG00000101624	CEP76	0.206123	1.23218	1.81244	0.206157	1.70284e-17	2.39083e-37	79959	centrosomal protein 76 [Source:HGNC Symbol;Acc:HGNC:25727]	protein_coding	no	yes	yes	up	up	up
ENSG00000148019	CEP78	0.614142	1.4462	1.72548	8.85621e-09	1.1788e-46	8.53507e-67	84131	centrosomal protein 78 [Source:HGNC Symbol;Acc:HGNC:25740]	protein_coding	no	yes	yes	up	up	up
ENSG00000173588	CEP83	0.491413	0.982197	1.4012	0.00271881	4.59916e-10	1.04934e-19	51134	centrosomal protein 83 [Source:HGNC Symbol;Acc:HGNC:17966]	protein_coding	no	no	yes	up	up	up
ENSG00000111860	CEP85L	0.186781	0.967778	1.15019	0.277601	2.6986e-10	3.12241e-14	387119	centrosomal protein 85 like [Source:HGNC Symbol;Acc:HGNC:21638]	protein_coding	no	no	yes	up	up	up
ENSG00000121289	CEP89	0.45634	1.33454	1.6472	7.2516e-05	1.547e-35	2.51289e-54	84902	centrosomal protein 89 [Source:HGNC Symbol;Acc:HGNC:25907]	protein_coding	no	yes	yes	up	up	up
ENSG00000134255	CEPT1	-0.461878	-1.02253	-1.25655	2.08476e-07	1.52563e-31	6.67038e-46	10390	choline/ethanolamine phosphotransferase 1 [Source:HGNC Symbol;Acc:HGNC:24289]	protein_coding	no	yes	yes	down	down	down
ENSG00000100422	CERK	-0.502635	-0.987701	-1.93458	2.07925e-09	1.25538e-33	5.56301e-118	64781	ceramide kinase [Source:HGNC Symbol;Acc:HGNC:19256]	protein_coding	no	no	yes	down	down	down
ENSG00000188452	CERKL	-0.138869	-2.3239	-3.47665	0.453438	0.000564525	4.78642e-05	375298	ceramide kinase like [Source:HGNC Symbol;Acc:HGNC:21699]	protein_coding	no	yes	yes	down	down	down
ENSG00000223802	CERS1	-0.00214203	0.288961	2.26199	NA	0.39828	0.0317612	10715	ceramide synthase 1 [Source:HGNC Symbol;Acc:HGNC:14253]	protein_coding	no	no	yes	down	up	up
ENSG00000259430	CERS3-AS1	0.0624815	-0.0642191	-1.27435	0.757706	0.90327	0.0341391	NA	CERS3 antisense RNA 1 [Source:HGNC Symbol;Acc:HGNC:51431]	lncRNA	no	no	yes	up	down	down
ENSG00000113163	CERT1	-0.465379	-0.97979	-1.26002	3.7549e-08	2.483e-32	1.52195e-51	10087	ceramide transporter 1 [Source:HGNC Symbol;Acc:HGNC:2205]	protein_coding	no	no	yes	down	down	down
ENSG00000198848	CES1	-0.349929	-0.82368	-1.21571	0.00396664	1.1592e-12	3.03764e-26	1066	carboxylesterase 1 [Source:HGNC Symbol;Acc:HGNC:1863]	protein_coding	no	no	yes	down	down	down
ENSG00000228695	CES1P1	-0.264605	-0.650968	-1.0482	0.0419509	1.52687e-07	5.86337e-17	107987423	carboxylesterase 1 pseudogene 1 [Source:HGNC Symbol;Acc:HGNC:18546]	transcribed_unprocessed_pseudogene	no	no	yes	down	down	down
ENSG00000172828	CES3	-0.393976	-2.52332	-3.53626	0.082672	4.04046e-18	7.54026e-26	23491	carboxylesterase 3 [Source:HGNC Symbol;Acc:HGNC:1865]	protein_coding	no	yes	yes	down	down	down
ENSG00000159398	CES5A	-0.104338	-1.58537	-3.1935	0.546656	0.0116713	0.000274387	221223	carboxylesterase 5A [Source:HGNC Symbol;Acc:HGNC:26459]	protein_coding	no	yes	yes	down	down	down
ENSG00000153140	CETN3	-0.254395	-0.83977	-1.07211	0.107675	4.99041e-08	4.14934e-12	1070	centrin 3 [Source:HGNC Symbol;Acc:HGNC:1868]	protein_coding	no	no	yes	down	down	down
ENSG00000196118	CFAP119	0.527598	1.234	1.1658	0.0226703	1.99547e-07	1.008e-06	90835	cilia and flagella associated protein 119 [Source:HGNC Symbol;Acc:HGNC:28078]	protein_coding	no	yes	yes	up	up	up
ENSG00000188931	CFAP126	0.19785	4.60881	2.85612	0.0793226	0.000180757	0.00821635	257177	cilia and flagella associated protein 126 [Source:HGNC Symbol;Acc:HGNC:32325]	protein_coding	no	yes	yes	up	up	up
ENSG00000163075	CFAP221	-0.0977483	-0.812268	-1.9388	0.681393	0.00795908	3.37428e-08	200373	cilia and flagella associated protein 221 [Source:HGNC Symbol;Acc:HGNC:33720]	protein_coding	no	no	yes	down	down	down
ENSG00000158023	CFAP251	0.96199	1.00943	0.507471	0.000223476	9.72741e-05	0.0675762	144406	cilia and flagella associated protein 251 [Source:HGNC Symbol;Acc:HGNC:28506]	protein_coding	no	yes	no	up	up	up
ENSG00000265590	CFAP298-TCP10L	0.048034	0.610948	1.05265	0.812103	6.43732e-05	8.24632e-13	110091775	CFAP298-TCP10L readthrough [Source:HGNC Symbol;Acc:HGNC:54636]	protein_coding	no	no	yes	up	up	up
ENSG00000160226	CFAP410	-0.358742	-0.979564	-1.37255	0.0228969	3.36441e-10	2.2629e-18	755	cilia and flagella associated protein 410 [Source:HGNC Symbol;Acc:HGNC:1260]	protein_coding	no	no	yes	down	down	down
ENSG00000156172	CFAP418	-0.326367	-0.796733	-1.09039	0.0631883	1.03205e-05	3.13464e-09	157657	cilia and flagella associated protein 418 [Source:HGNC Symbol;Acc:HGNC:27232]	protein_coding	no	no	yes	down	down	down
ENSG00000213085	CFAP45	0.022296	4.47954	6.42026	0.775354	0.00012122	9.5447e-08	25790	cilia and flagella associated protein 45 [Source:HGNC Symbol;Acc:HGNC:17229]	protein_coding	no	yes	yes	up	up	up
ENSG00000165164	CFAP47	-0.0799829	-1.83759	-2.35998	0.722755	0.000128568	5.52533e-06	286464	cilia and flagella associated protein 47 [Source:HGNC Symbol;Acc:HGNC:26708]	protein_coding	no	yes	yes	down	down	down
ENSG00000172361	CFAP53	-0.221155	-0.936002	-1.27895	0.264645	0.0564689	0.0181201	220136	cilia and flagella associated protein 53 [Source:HGNC Symbol;Acc:HGNC:26530]	protein_coding	no	no	yes	down	down	down
ENSG00000137720	CFAP68	-0.492147	-1.44373	-1.75081	0.00163538	6.58978e-19	1.17102e-25	64776	cilia and flagella associated protein 68 [Source:HGNC Symbol;Acc:HGNC:1163]	protein_coding	no	yes	yes	down	down	down
ENSG00000105792	CFAP69	-0.62074	-1.73702	-2.47293	0.0249005	1.00272e-07	1.86754e-12	79846	cilia and flagella associated protein 69 [Source:HGNC Symbol;Acc:HGNC:26107]	protein_coding	no	yes	yes	down	down	down
ENSG00000156042	CFAP70	-0.637855	-1.83698	-2.78006	0.00417532	2.77959e-15	3.11142e-30	118491	cilia and flagella associated protein 70 [Source:HGNC Symbol;Acc:HGNC:30726]	protein_coding	no	yes	yes	down	down	down
ENSG00000243649	CFB	-0.544317	-1.28539	-1.74389	2.63138e-07	4.85702e-36	1.39591e-65	629	complement factor B [Source:HGNC Symbol;Acc:HGNC:1037]	protein_coding	no	yes	yes	down	down	down
ENSG00000000971	CFH	-0.443887	-1.10298	-1.60923	1.73443e-06	3.43275e-35	1.65035e-73	3075	complement factor H [Source:HGNC Symbol;Acc:HGNC:4883]	protein_coding	no	yes	yes	down	down	down
ENSG00000244414	CFHR1	-1.00921	-2.52668	-3.18849	1.59414e-13	1.26366e-78	1.96165e-122	3078	complement factor H related 1 [Source:HGNC Symbol;Acc:HGNC:4888]	protein_coding	yes	yes	yes	down	down	down
ENSG00000080910	CFHR2	-1.40563	-3.48034	-4.55922	1.93672e-21	1.59695e-119	1.05121e-185	3080	complement factor H related 2 [Source:HGNC Symbol;Acc:HGNC:4890]	protein_coding	yes	yes	yes	down	down	down
ENSG00000116785	CFHR3	-1.91883	-3.68612	-4.63905	1.11413e-22	4.26128e-65	3.73147e-79	10878	complement factor H related 3 [Source:HGNC Symbol;Acc:HGNC:16980]	protein_coding	yes	yes	yes	down	down	down
ENSG00000134365	CFHR4	-1.31059	-2.38644	-2.90673	3.5495e-12	1.61768e-35	8.33703e-49	10877	complement factor H related 4 [Source:HGNC Symbol;Acc:HGNC:16979]	protein_coding	yes	yes	yes	down	down	down
ENSG00000134389	CFHR5	-1.74775	-3.07876	-4.06817	1.35144e-06	6.36255e-14	1.21014e-16	81494	complement factor H related 5 [Source:HGNC Symbol;Acc:HGNC:24668]	protein_coding	yes	yes	yes	down	down	down
ENSG00000205403	CFI	-0.403287	-0.978595	-1.27389	2.28745e-07	7.19722e-39	6.91292e-65	3426	complement factor I [Source:HGNC Symbol;Acc:HGNC:5394]	protein_coding	no	no	yes	down	down	down
ENSG00000172757	CFL1	0.541213	1.07494	1.30088	3.85369e-09	8.40612e-34	3.48054e-49	1072	cofilin 1 [Source:HGNC Symbol;Acc:HGNC:1874]	protein_coding	no	yes	yes	up	up	up
ENSG00000226312	CFLAR-AS1	0.102764	1.12495	3.72987	0.318167	0.091947	0.00110111	65072	CFLAR antisense RNA 1 [Source:HGNC Symbol;Acc:HGNC:14437]	lncRNA	no	yes	yes	up	up	up
ENSG00000001626	CFTR	0.153028	4.51841	4.62216	0.0555335	0.00116299	0.000955039	1080	CF transmembrane conductance regulator [Source:HGNC Symbol;Acc:HGNC:1884]	protein_coding	no	yes	yes	up	up	up
ENSG00000189052	CGB5	0.061984	1.27891	5.82885	0.354551	0.0350329	0.000368542	93659	chorionic gonadotropin subunit beta 5 [Source:HGNC Symbol;Acc:HGNC:16452]	protein_coding	no	yes	yes	up	up	up
ENSG00000196337	CGB7	0.336632	0.818307	1.66442	0.168325	0.00899457	5.33135e-08	94027	chorionic gonadotropin subunit beta 7 [Source:HGNC Symbol;Acc:HGNC:16451]	protein_coding	no	no	yes	up	up	up
ENSG00000213030	CGB8	1.16966	2.60332	3.85536	0.0059605	2.16591e-09	1.88062e-19	94115	chorionic gonadotropin subunit beta 8 [Source:HGNC Symbol;Acc:HGNC:16453]	protein_coding	yes	yes	yes	up	up	up
ENSG00000143375	CGN	-0.426062	-1.09789	-2.1341	2.66387e-07	2.3845e-42	8.82187e-142	57530	cingulin [Source:HGNC Symbol;Acc:HGNC:17429]	protein_coding	no	yes	yes	down	down	down
ENSG00000128965	CHAC1	1.986	1.9662	2.97418	1.5324e-12	6.1859e-13	7.1819e-29	79094	ChaC glutathione specific gamma-glutamylcyclotransferase 1 [Source:HGNC Symbol;Acc:HGNC:28680]	protein_coding	yes	yes	yes	up	up	up
ENSG00000143942	CHAC2	1.3617	2.26046	2.92785	3.69279e-09	3.83511e-25	1.67158e-42	494143	ChaC glutathione specific gamma-glutamylcyclotransferase 2 [Source:HGNC Symbol;Acc:HGNC:32363]	protein_coding	yes	yes	yes	up	up	up
ENSG00000136457	CHAD	-0.0684635	-4.00407	-4.19545	NA	0.00705049	0.00601132	1101	chondroadherin [Source:HGNC Symbol;Acc:HGNC:1909]	protein_coding	no	yes	yes	down	down	down
ENSG00000167670	CHAF1A	0.820975	1.69987	2.19986	1.15744e-09	1.04753e-40	7.53547e-69	10036	chromatin assembly factor 1 subunit A [Source:HGNC Symbol;Acc:HGNC:1910]	protein_coding	no	yes	yes	up	up	up
ENSG00000159259	CHAF1B	0.65883	1.12904	1.51901	0.00703267	5.11001e-06	4.89698e-10	8208	chromatin assembly factor 1 subunit B [Source:HGNC Symbol;Acc:HGNC:1911]	protein_coding	no	yes	yes	up	up	up
ENSG00000163528	CHCHD4	-0.343372	-0.953795	-1.33476	0.00387195	2.5817e-16	1.69735e-28	131474	coiled-coil-helix-coiled-coil-helix domain containing 4 [Source:HGNC Symbol;Acc:HGNC:26467]	protein_coding	no	no	yes	down	down	down
ENSG00000159685	CHCHD6	-0.401573	-0.906934	-1.46618	0.0718466	0.0002675	1.72801e-08	84303	coiled-coil-helix-coiled-coil-helix domain containing 6 [Source:HGNC Symbol;Acc:HGNC:28184]	protein_coding	no	no	yes	down	down	down
ENSG00000170791	CHCHD7	0.511956	0.999006	1.14634	1.34792e-14	1.05767e-56	2.49916e-75	79145	coiled-coil-helix-coiled-coil-helix domain containing 7 [Source:HGNC Symbol;Acc:HGNC:28314]	protein_coding	no	no	yes	up	up	up
ENSG00000277639	CHD9NB	0.076829	-0.45056	-1.15259	0.735518	0.0510158	7.58927e-07	105371267	CHD9 neighbor [Source:HGNC Symbol;Acc:HGNC:53436]	protein_coding	no	no	yes	up	down	down
ENSG00000016391	CHDH	-0.575269	-1.61054	-2.35845	1.89377e-08	2.01358e-56	1.01365e-111	55349	choline dehydrogenase [Source:HGNC Symbol;Acc:HGNC:24288]	protein_coding	no	yes	yes	down	down	down
ENSG00000149554	CHEK1	0.112044	0.761049	1.13112	0.454183	2.31863e-10	6.85058e-22	1111	checkpoint kinase 1 [Source:HGNC Symbol;Acc:HGNC:1925]	protein_coding	no	no	yes	up	up	up
ENSG00000100604	CHGA	0.296042	3.56874	4.31112	0.0394883	0.0020065	0.000322637	1113	chromogranin A [Source:HGNC Symbol;Acc:HGNC:1929]	protein_coding	no	yes	yes	up	up	up
ENSG00000133048	CHI3L1	-0.192456	-0.60795	-2.02183	0.078791	1.7151e-09	6.0079e-89	1116	chitinase 3 like 1 [Source:HGNC Symbol;Acc:HGNC:1932]	protein_coding	no	no	yes	down	down	down
ENSG00000134216	CHIA	0.048497	0.24006	-1.87995	0.806786	0.621589	0.00851286	27159	chitinase acidic [Source:HGNC Symbol;Acc:HGNC:17432]	protein_coding	no	no	yes	up	up	down
ENSG00000109220	CHIC2	-0.451542	0.1828	1.27979	0.0075693	0.329068	1.65762e-16	26511	cysteine rich hydrophobic domain 2 [Source:HGNC Symbol;Acc:HGNC:1935]	protein_coding	no	no	yes	down	up	up
ENSG00000110721	CHKA	0.59878	1.60002	1.97557	1.25427e-08	7.78072e-58	6.05023e-89	1119	choline kinase alpha [Source:HGNC Symbol;Acc:HGNC:1937]	protein_coding	no	yes	yes	up	up	up
ENSG00000203668	CHML	1.33129	2.04993	2.31269	1.5909e-35	4.40208e-86	6.13421e-110	1122	CHM like Rab escort protein [Source:HGNC Symbol;Acc:HGNC:1941]	protein_coding	yes	yes	yes	up	up	up
ENSG00000203668	CHML	1.33129	2.04993	2.31269	1.5909e-35	4.40208e-86	6.13421e-110	23596	CHM like Rab escort protein [Source:HGNC Symbol;Acc:HGNC:1941]	protein_coding	yes	yes	yes	up	up	up
ENSG00000258469	CHMP4BP1	-0.0781644	1.17895	2.72851	0.491886	0.059085	0.000448704	NA	charged multivesicular body protein 4B pseudogene 1 [Source:HGNC Symbol;Acc:HGNC:43616]	processed_pseudogene	no	yes	yes	down	up	up
ENSG00000106069	CHN2	-0.480552	-0.993215	-1.83635	6.04279e-05	3.97868e-17	1.57885e-49	1124	chimerin 2 [Source:HGNC Symbol;Acc:HGNC:1944]	protein_coding	no	no	yes	down	down	down
ENSG00000123989	CHPF	0.670346	1.17818	1.10484	1.02236e-06	1.00526e-18	1.04875e-16	79586	chondroitin polymerizing factor [Source:HGNC Symbol;Acc:HGNC:24291]	protein_coding	no	yes	yes	up	up	up
ENSG00000033100	CHPF2	0.358061	0.84089	1.01454	0.000107885	3.3105e-22	4.24678e-32	54480	chondroitin polymerizing factor 2 [Source:HGNC Symbol;Acc:HGNC:29270]	protein_coding	no	no	yes	up	up	up
ENSG00000111666	CHPT1	-1.20076	-2.38378	-2.87788	2.7521e-33	3.58634e-126	4.34804e-178	56994	choline phosphotransferase 1 [Source:HGNC Symbol;Acc:HGNC:17852]	protein_coding	yes	yes	yes	down	down	down
ENSG00000090539	CHRD	-0.148691	-1.60497	-2.27249	0.518665	1.78808e-07	2.09496e-13	8646	chordin [Source:HGNC Symbol;Acc:HGNC:1949]	protein_coding	no	yes	yes	down	down	down
ENSG00000101938	CHRDL1	-0.0426429	0.0474623	-1.79602	NA	0.9296	0.0516655	91851	chordin like 1 [Source:HGNC Symbol;Acc:HGNC:29861]	protein_coding	no	no	yes	down	up	down
ENSG00000166664	CHRFAM7A	0.0899727	2.70133	3.48438	0.58445	5.52143e-05	3.25957e-07	89832	CHRNA7 (exons 5-10) and FAM7A (exons A-E) fusion [Source:HGNC Symbol;Acc:HGNC:15781]	protein_coding	no	yes	yes	up	up	up
ENSG00000168539	CHRM1	0.212539	1.8041	-0.43266	0.142954	0.0157037	0.503112	1128	cholinergic receptor muscarinic 1 [Source:HGNC Symbol;Acc:HGNC:1950]	protein_coding	no	yes	no	up	up	down
ENSG00000180720	CHRM4	2.69	5.94549	7.2928	0.00180594	4.17084e-12	1.44706e-17	1132	cholinergic receptor muscarinic 4 [Source:HGNC Symbol;Acc:HGNC:1953]	protein_coding	yes	yes	yes	up	up	up
ENSG00000184984	CHRM5	0.0412658	0.322037	1.95692	NA	0.357627	0.040645	1133	cholinergic receptor muscarinic 5 [Source:HGNC Symbol;Acc:HGNC:1954]	protein_coding	no	no	yes	up	up	up
ENSG00000080644	CHRNA3	5.26127	6.88393	7.78775	0.000135379	4.06008e-07	1.05608e-08	1136	cholinergic receptor nicotinic alpha 3 subunit [Source:HGNC Symbol;Acc:HGNC:1957]	protein_coding	yes	yes	yes	up	up	up
ENSG00000169684	CHRNA5	1.27296	3.09307	3.74231	3.98866e-15	3.5993e-93	5.12713e-138	1138	cholinergic receptor nicotinic alpha 5 subunit [Source:HGNC Symbol;Acc:HGNC:1959]	protein_coding	yes	yes	yes	up	up	up
ENSG00000175344	CHRNA7	0.74412	3.44153	4.23828	5.86828e-07	2.83924e-142	3.51192e-218	1139	cholinergic receptor nicotinic alpha 7 subunit [Source:HGNC Symbol;Acc:HGNC:1960]	protein_coding	no	yes	yes	up	up	up
ENSG00000170175	CHRNB1	0.0121668	-0.517784	-1.2378	0.955724	0.00020653	7.8168e-18	1140	cholinergic receptor nicotinic beta 1 subunit [Source:HGNC Symbol;Acc:HGNC:1961]	protein_coding	no	no	yes	up	down	down
ENSG00000171310	CHST11	0.173901	1.57614	2.37006	0.281396	9.45144e-30	5.56438e-67	50515	carbohydrate sulfotransferase 11 [Source:HGNC Symbol;Acc:HGNC:17422]	protein_coding	no	yes	yes	up	up	up
ENSG00000180767	CHST13	-0.16241	-1.4579	-2.81105	0.387831	4.39076e-15	2.35787e-42	166012	carbohydrate sulfotransferase 13 [Source:HGNC Symbol;Acc:HGNC:21755]	protein_coding	no	yes	yes	down	down	down
ENSG00000122863	CHST3	0.730066	1.38568	1.03517	2.19743e-12	6.10086e-44	6.20228e-25	9469	carbohydrate sulfotransferase 3 [Source:HGNC Symbol;Acc:HGNC:1971]	protein_coding	no	yes	yes	up	up	up
ENSG00000147119	CHST7	0.869106	2.51245	2.47514	0.000592345	9.06188e-26	3.46315e-25	56548	carbohydrate sulfotransferase 7 [Source:HGNC Symbol;Acc:HGNC:13817]	protein_coding	no	yes	yes	up	up	up
ENSG00000124302	CHST8	0.0324676	2.13324	2.97263	0.889352	4.0998e-32	2.03549e-62	64377	carbohydrate sulfotransferase 8 [Source:HGNC Symbol;Acc:HGNC:15993]	protein_coding	no	yes	yes	up	up	up
ENSG00000154080	CHST9	-0.151225	-0.583075	-1.66153	0.196	9.66407e-09	4.09064e-59	83539	carbohydrate sulfotransferase 9 [Source:HGNC Symbol;Acc:HGNC:19898]	protein_coding	no	no	yes	down	down	down
ENSG00000131873	CHSY1	0.449946	0.944588	1.29834	0.00011061	7.80624e-18	2.68749e-33	22856	chondroitin sulfate synthase 1 [Source:HGNC Symbol;Acc:HGNC:17198]	protein_coding	no	no	yes	up	up	up
ENSG00000198108	CHSY3	0.402971	1.0034	1.07095	0.0103571	3.14572e-11	1.10594e-12	337876	chondroitin sulfate synthase 3 [Source:HGNC Symbol;Acc:HGNC:24293]	protein_coding	no	yes	yes	up	up	up
ENSG00000127586	CHTF18	0.555414	1.08206	1.42376	0.000475713	2.89163e-12	1.54613e-20	63922	chromosome transmission fidelity factor 18 [Source:HGNC Symbol;Acc:HGNC:18435]	protein_coding	no	yes	yes	up	up	up
ENSG00000258289	CHURC1	-0.257422	-0.843411	-1.17516	0.0075693	7.41899e-21	1.72754e-38	91612	churchill domain containing 1 [Source:HGNC Symbol;Acc:HGNC:20099]	protein_coding	no	no	yes	down	down	down
ENSG00000166797	CIAO2A	-0.391195	-0.914502	-1.38568	0.000747145	2.75132e-16	3.41784e-35	84191	cytosolic iron-sulfur assembly component 2A [Source:HGNC Symbol;Acc:HGNC:26235]	protein_coding	no	no	yes	down	down	down
ENSG00000159208	CIART	-1.02113	-2.54137	-2.89691	4.00705e-06	2.72147e-25	6.29828e-30	148523	circadian associated repressor of transcription [Source:HGNC Symbol;Acc:HGNC:25200]	protein_coding	yes	yes	yes	down	down	down
ENSG00000157021	CIBAR1P1	0.176204	4.10284	3.67258	NA	0.00270945	0.00534087	NA	CIBAR1 pseudogene 1 [Source:HGNC Symbol;Acc:HGNC:32278]	unprocessed_pseudogene	no	yes	yes	up	up	up
ENSG00000136305	CIDEB	-0.436265	-1.14758	-1.57282	1.1992e-06	8.84005e-40	2.0198e-72	27141	cell death inducing DFFA like effector b [Source:HGNC Symbol;Acc:HGNC:1977]	protein_coding	no	yes	yes	down	down	down
ENSG00000160161	CILP2	0.276598	1.16433	0.765239	0.114705	0.0530251	0.221627	148113	cartilage intermediate layer protein 2 [Source:HGNC Symbol;Acc:HGNC:24213]	protein_coding	no	yes	no	up	up	up
ENSG00000163507	CIP2A	0.757004	1.66718	2.16665	3.85369e-09	7.363e-44	3.33845e-75	57650	cellular inhibitor of PP2A [Source:HGNC Symbol;Acc:HGNC:29302]	protein_coding	no	yes	yes	up	up	up
ENSG00000099622	CIRBP	-0.443267	-1.27673	-2.0683	0.000897888	1.01145e-22	6.33372e-57	1153	cold inducible RNA binding protein [Source:HGNC Symbol;Acc:HGNC:1982]	protein_coding	no	yes	yes	down	down	down
ENSG00000267493	CIRBP-AS1	0.150581	1.30812	2.56711	0.441867	0.00713744	3.03986e-07	148046	CIRBP antisense RNA 1 [Source:HGNC Symbol;Acc:HGNC:28588]	lncRNA	no	yes	yes	up	up	up
ENSG00000122966	CIT	0.875633	1.12846	1.22381	1.66522e-16	6.92391e-28	7.44687e-33	11113	citron rho-interacting serine/threonine kinase [Source:HGNC Symbol;Acc:HGNC:1985]	protein_coding	no	yes	yes	up	up	up
ENSG00000125931	CITED1	0.205954	3.22884	4.08572	0.297922	8.00565e-10	4.03723e-15	4435	Cbp/p300 interacting transactivator with Glu/Asp rich carboxy-terminal domain 1 [Source:HGNC Symbol;Acc:HGNC:1986]	protein_coding	no	yes	yes	up	up	up
ENSG00000164442	CITED2	-0.463372	-0.982493	-1.35684	1.16118e-06	1.05678e-26	1.00108e-49	10370	Cbp/p300 interacting transactivator with Glu/Asp rich carboxy-terminal domain 2 [Source:HGNC Symbol;Acc:HGNC:1987]	protein_coding	no	no	yes	down	down	down
ENSG00000179862	CITED4	0.844404	1.09285	0.952425	4.64568e-08	4.75197e-13	2.70071e-10	163732	Cbp/p300 interacting transactivator with Glu/Asp rich carboxy-terminal domain 4 [Source:HGNC Symbol;Acc:HGNC:18696]	protein_coding	no	yes	no	up	up	up
ENSG00000136108	CKAP2	0.741464	1.35688	1.62431	4.32865e-07	1.74455e-21	2.04626e-30	26586	cytoskeleton associated protein 2 [Source:HGNC Symbol;Acc:HGNC:1990]	protein_coding	no	yes	yes	up	up	up
ENSG00000169607	CKAP2L	0.9356	1.60603	1.86453	2.99935e-13	2.37106e-38	5.88172e-52	150468	cytoskeleton associated protein 2 like [Source:HGNC Symbol;Acc:HGNC:26877]	protein_coding	no	yes	yes	up	up	up
ENSG00000175216	CKAP5	0.250018	0.854558	1.24775	0.00874317	6.9291e-23	6.57102e-48	9793	cytoskeleton associated protein 5 [Source:HGNC Symbol;Acc:HGNC:28959]	protein_coding	no	no	yes	up	up	up
ENSG00000104879	CKM	0.0648604	0.715896	2.7944	NA	0.0932528	0.0196871	1158	creatine kinase, M-type [Source:HGNC Symbol;Acc:HGNC:1994]	protein_coding	no	no	yes	up	up	up
ENSG00000223572	CKMT1A	0.901545	1.0441	0.433139	0.000429606	4.09604e-05	0.117921	548596	creatine kinase, mitochondrial 1A [Source:HGNC Symbol;Acc:HGNC:31736]	protein_coding	no	yes	no	up	up	up
ENSG00000247572	CKMT2-AS1	-0.198022	-1.50344	-1.75582	0.21317	5.19583e-21	8.53584e-27	100131067	CKMT2 antisense RNA 1 [Source:HGNC Symbol;Acc:HGNC:48997]	lncRNA	no	yes	yes	down	down	down
ENSG00000123975	CKS2	0.937362	1.76706	2.15005	1.64984e-07	2.25614e-24	1.01643e-35	1164	CDC28 protein kinase regulatory subunit 2 [Source:HGNC Symbol;Acc:HGNC:2000]	protein_coding	no	yes	yes	up	up	up
ENSG00000140104	CLBA1	-0.300367	-0.866581	-1.36973	0.0872577	9.74035e-07	2.02339e-14	122616	clathrin binding box of aftiphilin containing 1 [Source:HGNC Symbol;Acc:HGNC:20126]	protein_coding	no	no	yes	down	down	down
ENSG00000137975	CLCA2	1.44083	0.0150764	-0.798479	3.88963e-06	0.969302	0.0215817	9635	chloride channel accessory 2 [Source:HGNC Symbol;Acc:HGNC:2016]	protein_coding	yes	no	no	up	up	down
ENSG00000153923	CLCA3P	-0.0514418	0.131839	1.34841	NA	0.73776	0.0982793	NA	chloride channel accessory 3, pseudogene [Source:HGNC Symbol;Acc:HGNC:2017]	transcribed_unprocessed_pseudogene	no	no	yes	down	up	up
ENSG00000114859	CLCN2	0.586583	1.70575	2.11108	6.89756e-05	2.42914e-34	1.32908e-52	1181	chloride voltage-gated channel 2 [Source:HGNC Symbol;Acc:HGNC:2020]	protein_coding	no	yes	yes	up	up	up
ENSG00000232000	CLCN3P1	0.0736585	-0.416852	-2.18961	0.620122	0.392902	0.0264941	100419056	chloride voltage-gated channel 3 pseudogene 1 [Source:HGNC Symbol;Acc:HGNC:49775]	transcribed_unprocessed_pseudogene	no	no	yes	up	down	down
ENSG00000171365	CLCN5	-0.219159	-0.589612	-1.07701	0.0436109	4.13366e-09	2.24365e-26	1184	chloride voltage-gated channel 5 [Source:HGNC Symbol;Acc:HGNC:2023]	protein_coding	no	no	yes	down	down	down
ENSG00000186510	CLCNKA	0.212123	0.226497	-2.00931	0.361267	0.52771	1.43444e-06	1187	chloride voltage-gated channel Ka [Source:HGNC Symbol;Acc:HGNC:2026]	protein_coding	no	no	yes	up	up	down
ENSG00000159261	CLDN14	-0.839711	-3.70416	-7.40563	6.64865e-05	7.0955e-48	1.12136e-32	23562	claudin 14 [Source:HGNC Symbol;Acc:HGNC:2035]	protein_coding	no	yes	yes	down	down	down
ENSG00000113946	CLDN16	-0.449686	-1.97958	-2.87856	0.044662	1.88699e-13	4.68266e-21	10686	claudin 16 [Source:HGNC Symbol;Acc:HGNC:2037]	protein_coding	no	yes	yes	down	down	down
ENSG00000164007	CLDN19	0.153674	-1.56694	-2.59696	0.330576	0.03379	0.0113365	149461	claudin 19 [Source:HGNC Symbol;Acc:HGNC:2040]	protein_coding	no	yes	yes	up	down	down
ENSG00000165376	CLDN2	0.94706	3.39198	4.92636	0.00878482	4.03512e-18	8.80727e-37	9075	claudin 2 [Source:HGNC Symbol;Acc:HGNC:2041]	protein_coding	no	yes	yes	up	up	up
ENSG00000189143	CLDN4	0.775013	3.29598	4.31817	0.0295293	6.18743e-17	9.6137e-29	1364	claudin 4 [Source:HGNC Symbol;Acc:HGNC:2046]	protein_coding	no	yes	yes	up	up	up
ENSG00000181885	CLDN7	0.116228	-1.14915	-2.01279	0.547738	8.82016e-10	1.6189e-22	1366	claudin 7 [Source:HGNC Symbol;Acc:HGNC:2049]	protein_coding	no	yes	yes	up	down	down
ENSG00000132514	CLEC10A	-0.078239	-0.563328	-1.81375	0.545453	0.259904	0.0323856	10462	C-type lectin domain containing 10A [Source:HGNC Symbol;Acc:HGNC:16916]	protein_coding	no	no	yes	down	down	down
ENSG00000157335	CLEC18C	-0.134745	-0.246816	-1.17083	0.418147	0.614718	0.0568897	283971	C-type lectin domain family 18 member C [Source:HGNC Symbol;Acc:HGNC:28538]	protein_coding	no	no	yes	down	down	down
ENSG00000157335	CLEC18C	-0.134745	-0.246816	-1.17083	0.418147	0.614718	0.0568897	124907799	C-type lectin domain family 18 member C [Source:HGNC Symbol;Acc:HGNC:28538]	protein_coding	no	no	yes	down	down	down
ENSG00000157335	CLEC18C	-0.134745	-0.246816	-1.17083	0.418147	0.614718	0.0568897	124907806	C-type lectin domain family 18 member C [Source:HGNC Symbol;Acc:HGNC:28538]	protein_coding	no	no	yes	down	down	down
ENSG00000069493	CLEC2D	-0.207849	-1.39836	-1.35943	0.324722	0.00408566	0.00583396	29121	C-type lectin domain family 2 member D [Source:HGNC Symbol;Acc:HGNC:14351]	protein_coding	no	yes	yes	down	down	down
ENSG00000152672	CLEC4F	0.0197904	-1.49603	-3.96693	0.908502	0.0356626	0.00149377	165530	C-type lectin domain family 4 member F [Source:HGNC Symbol;Acc:HGNC:25357]	protein_coding	no	yes	yes	up	down	down
ENSG00000104938	CLEC4M	0.0219628	0.518086	1.24908	NA	0.113445	0.0696089	10332	C-type lectin domain family 4 member M [Source:HGNC Symbol;Acc:HGNC:13523]	protein_coding	no	no	yes	up	up	up
ENSG00000169504	CLIC4	0.138781	1.01209	1.29616	0.0819978	1.54461e-51	1.98135e-84	25932	chloride intracellular channel 4 [Source:HGNC Symbol;Acc:HGNC:13518]	protein_coding	no	yes	yes	up	up	up
ENSG00000106665	CLIP2	0.110856	0.975757	1.22535	0.306271	7.71421e-30	8.99201e-47	7461	CAP-Gly domain containing linker protein 2 [Source:HGNC Symbol;Acc:HGNC:2586]	protein_coding	no	no	yes	up	up	up
ENSG00000105270	CLIP3	-0.0360268	-0.739168	-1.18903	0.881628	0.065758	0.00543377	25999	CAP-Gly domain containing linker protein 3 [Source:HGNC Symbol;Acc:HGNC:24314]	protein_coding	no	no	yes	down	down	down
ENSG00000013441	CLK1	-0.711599	-1.06152	-1.20193	6.01281e-05	1.31443e-09	5.77691e-12	1195	CDC like kinase 1 [Source:HGNC Symbol;Acc:HGNC:2068]	protein_coding	no	yes	yes	down	down	down
ENSG00000176444	CLK2	-0.353415	-0.758799	-1.00702	0.0807428	0.000381614	2.23953e-06	1196	CDC like kinase 2 [Source:HGNC Symbol;Acc:HGNC:2069]	protein_coding	no	no	yes	down	down	down
ENSG00000113240	CLK4	-0.435821	-0.928139	-1.02542	0.0177248	5.98005e-07	3.38435e-08	57396	CDC like kinase 4 [Source:HGNC Symbol;Acc:HGNC:13659]	protein_coding	no	no	yes	down	down	down
ENSG00000165959	CLMN	-0.367367	-0.806378	-1.10112	2.1242e-05	3.83723e-22	1.61115e-39	79789	calmin [Source:HGNC Symbol;Acc:HGNC:19972]	protein_coding	no	no	yes	down	down	down
ENSG00000188603	CLN3	-0.141881	-0.667284	-1.33125	0.239159	1.26393e-10	2.54617e-37	1201	CLN3 lysosomal/endosomal transmembrane protein, battenin [Source:HGNC Symbol;Acc:HGNC:2074]	protein_coding	no	no	yes	down	down	down
ENSG00000253982	CLN8-AS1	-0.281995	-1.72744	-2.41789	0.152434	7.24601e-15	5.901e-24	101927752	CLN8 antisense RNA 1 [Source:HGNC Symbol;Acc:HGNC:55523]	lncRNA	no	yes	yes	down	down	down
ENSG00000074201	CLNS1A	-0.510909	-1.03395	-0.911647	6.08779e-07	5.85568e-25	6.34553e-20	1207	chloride nucleotide-sensitive channel 1A [Source:HGNC Symbol;Acc:HGNC:2080]	protein_coding	no	yes	no	down	down	down
ENSG00000162129	CLPB	0.364644	0.760374	1.01209	0.000734223	5.22391e-14	2.88511e-24	81570	caseinolytic mitochondrial matrix peptidase chaperone subunit B [Source:HGNC Symbol;Acc:HGNC:30664]	protein_coding	no	no	yes	up	up	up
ENSG00000180745	CLRN3	-0.211796	-1.66608	-3.32457	0.184797	8.68446e-28	1.36433e-88	119467	clarin 3 [Source:HGNC Symbol;Acc:HGNC:20795]	protein_coding	no	yes	yes	down	down	down
ENSG00000092853	CLSPN	1.2999	2.98396	3.60064	4.70295e-15	7.15745e-80	4.19681e-117	63967	claspin [Source:HGNC Symbol;Acc:HGNC:19715]	protein_coding	yes	yes	yes	up	up	up
ENSG00000158258	CLSTN2	0.189979	-0.306158	-1.36728	0.379234	0.242879	3.58076e-07	64084	calsyntenin 2 [Source:HGNC Symbol;Acc:HGNC:17448]	protein_coding	no	no	yes	up	down	down
ENSG00000139182	CLSTN3	0.00382122	-0.813894	-1.80571	0.985328	1.28236e-10	1.39314e-44	9746	calsyntenin 3 [Source:HGNC Symbol;Acc:HGNC:18371]	protein_coding	no	no	yes	up	down	down
ENSG00000175416	CLTB	0.42302	1.37024	1.8472	6.23656e-05	1.52354e-43	4.59326e-79	1212	clathrin light chain B [Source:HGNC Symbol;Acc:HGNC:2091]	protein_coding	no	yes	yes	up	up	up
ENSG00000103351	CLUAP1	-0.40713	-0.928862	-1.42688	0.0027446	4.14072e-12	3.34504e-25	23059	clusterin associated protein 1 [Source:HGNC Symbol;Acc:HGNC:19009]	protein_coding	no	no	yes	down	down	down
ENSG00000079101	CLUL1	0.102196	0.0931881	-1.73834	0.530669	0.862359	0.0369115	27098	clusterin like 1 [Source:HGNC Symbol;Acc:HGNC:2096]	protein_coding	no	no	yes	up	up	down
ENSG00000125246	CLYBL	-0.256432	-1.18954	-2.12914	0.0496046	1.10249e-21	2.06723e-59	171425	citramalyl-CoA lyase [Source:HGNC Symbol;Acc:HGNC:18355]	protein_coding	no	yes	yes	down	down	down
ENSG00000168405	CMAHP	0.0209292	-0.400523	-1.57485	0.933492	0.360243	0.00252895	8418	cytidine monophospho-N-acetylneuraminic acid hydroxylase, pseudogene [Source:HGNC Symbol;Acc:HGNC:2098]	transcribed_unitary_pseudogene	no	no	yes	up	down	down
ENSG00000164237	CMBL	-0.418355	-1.4861	-2.59943	1.77232e-06	3.23507e-70	3.05207e-204	134147	carboxymethylenebutenolidase homolog [Source:HGNC Symbol;Acc:HGNC:25090]	protein_coding	no	yes	yes	down	down	down
ENSG00000182712	CMC4	-0.133765	-0.90453	-1.72874	0.490928	1.09074e-06	4.67772e-19	100272147	C-X9-C motif containing 4 [Source:HGNC Symbol;Acc:HGNC:35428]	protein_coding	no	no	yes	down	down	down
ENSG00000134326	CMPK2	0.166816	2.91138	1.63637	0.229186	0.000552666	0.0319409	129607	cytidine/uridine monophosphate kinase 2 [Source:HGNC Symbol;Acc:HGNC:27015]	protein_coding	no	yes	yes	up	up	up
ENSG00000184220	CMSS1	0.359568	0.792373	1.44529	0.0213179	1.10355e-07	1.10836e-23	84319	cms1 ribosomal small subunit homolog [Source:HGNC Symbol;Acc:HGNC:28666]	protein_coding	no	no	yes	up	up	up
ENSG00000153551	CMTM7	0.576911	0.812175	1.18143	0.000447342	4.54814e-07	6.17764e-14	112616	CKLF like MARVEL transmembrane domain containing 7 [Source:HGNC Symbol;Acc:HGNC:19178]	protein_coding	no	no	yes	up	up	up
ENSG00000198515	CNGA1	-1.36411	-3.65982	-3.70504	8.47e-08	1.09965e-34	2.55831e-35	1259	cyclic nucleotide gated channel subunit alpha 1 [Source:HGNC Symbol;Acc:HGNC:2148]	protein_coding	yes	yes	yes	down	down	down
ENSG00000070729	CNGB1	0.158199	1.70879	3.74249	NA	0.029669	0.00569283	1258	cyclic nucleotide gated channel subunit beta 1 [Source:HGNC Symbol;Acc:HGNC:2151]	protein_coding	no	yes	yes	up	up	up
ENSG00000174871	CNIH2	1.36221	1.06491	0.169091	0.000297694	0.00406558	0.698936	254263	cornichon family AMPA receptor auxiliary protein 2 [Source:HGNC Symbol;Acc:HGNC:28744]	protein_coding	yes	yes	no	up	up	up
ENSG00000143786	CNIH3	-0.0636831	-0.868855	-1.4186	NA	0.12097	0.071853	149111	cornichon family AMPA receptor auxiliary protein 3 [Source:HGNC Symbol;Acc:HGNC:26802]	protein_coding	no	no	yes	down	down	down
ENSG00000149970	CNKSR2	-0.68412	-1.01813	-1.44709	0.00160615	4.09578e-06	2.08171e-10	22866	connector enhancer of kinase suppressor of Ras 2 [Source:HGNC Symbol;Acc:HGNC:19701]	protein_coding	no	yes	yes	down	down	down
ENSG00000130176	CNN1	0.0268719	5.35629	7.33907	0.773583	8.36616e-05	1.76199e-07	1264	calponin 1 [Source:HGNC Symbol;Acc:HGNC:2155]	protein_coding	no	yes	yes	up	up	up
ENSG00000235832	CNN2P3	-0.174712	-3.97922	-3.99618	0.316443	4.81935e-05	3.89918e-05	NA	calponin 2 pseudogene 3 [Source:HGNC Symbol;Acc:HGNC:39528]	processed_pseudogene	no	yes	yes	down	down	down
ENSG00000235501	CNN3-DT	-0.218674	-1.08056	-1.9972	0.270022	3.09854e-07	7.71913e-19	NA	CNN3 divergent transcript [Source:HGNC Symbol;Acc:HGNC:54176]	lncRNA	no	yes	yes	down	down	down
ENSG00000168763	CNNM3	-0.64255	-1.03346	-1.16176	1.94683e-11	3.81758e-28	4.13108e-35	26505	cyclin and CBS domain divalent metal cation transport mediator 3 [Source:HGNC Symbol;Acc:HGNC:104]	protein_coding	no	yes	yes	down	down	down
ENSG00000158158	CNNM4	1.10856	2.8668	3.83336	1.32081e-23	5.02665e-166	4.75315e-301	26504	cyclin and CBS domain divalent metal cation transport mediator 4 [Source:HGNC Symbol;Acc:HGNC:105]	protein_coding	yes	yes	yes	up	up	up
ENSG00000144580	CNOT9	0.423642	0.86648	1.3089	7.14351e-06	2.40866e-22	1.10488e-50	9125	CCR4-NOT transcription complex subunit 9 [Source:HGNC Symbol;Acc:HGNC:10445]	protein_coding	no	no	yes	up	up	up
ENSG00000173786	CNP	0.169314	0.929881	1.08742	0.0281812	4.95639e-45	8.52306e-62	1267	2',3'-cyclic nucleotide 3' phosphodiesterase [Source:HGNC Symbol;Acc:HGNC:2158]	protein_coding	no	no	yes	up	up	up
ENSG00000257303	CNPY2-AS1	-0.0824808	-1.18255	-1.92817	0.727943	0.00139689	2.26152e-06	NA	CNPY2 antisense RNA 1 [Source:HGNC Symbol;Acc:HGNC:55480]	lncRNA	no	yes	yes	down	down	down
ENSG00000119865	CNRIP1	-0.249008	-0.893555	-1.25311	0.284059	0.0152971	0.0010614	25927	cannabinoid receptor interacting protein 1 [Source:HGNC Symbol;Acc:HGNC:24546]	protein_coding	no	no	yes	down	down	down
ENSG00000176563	CNTD1	-0.0443486	-0.744739	-2.13994	0.769499	0.165986	0.0184266	124817	cyclin N-terminal domain containing 1 [Source:HGNC Symbol;Acc:HGNC:26847]	protein_coding	no	no	yes	down	down	down
ENSG00000242689	CNTF	0.736106	1.57577	1.81224	0.037494	0.000230743	2.55527e-05	1270	ciliary neurotrophic factor [Source:HGNC Symbol;Acc:HGNC:2169]	protein_coding	no	yes	yes	up	up	up
ENSG00000122756	CNTFR	1.23075	3.48739	4.23636	0.000357251	3.45953e-26	1.57487e-38	1271	ciliary neurotrophic factor receptor [Source:HGNC Symbol;Acc:HGNC:2170]	protein_coding	yes	yes	yes	up	up	up
ENSG00000018236	CNTN1	0.0438817	-0.675664	-1.73487	0.862082	0.0580687	1.59085e-05	1272	contactin 1 [Source:HGNC Symbol;Acc:HGNC:2171]	protein_coding	no	no	yes	up	down	down
ENSG00000149972	CNTN5	-0.299183	-0.908715	-1.61308	0.00662541	1.00116e-17	5.60182e-48	53942	contactin 5 [Source:HGNC Symbol;Acc:HGNC:2175]	protein_coding	no	no	yes	down	down	down
ENSG00000174469	CNTNAP2	0.481988	-0.200139	-1.00643	1.3513e-08	0.0271347	1.6747e-31	26047	contactin associated protein 2 [Source:HGNC Symbol;Acc:HGNC:13830]	protein_coding	no	no	yes	up	down	down
ENSG00000152910	CNTNAP4	-0.402182	-1.45772	-2.14722	0.00400855	3.40406e-25	5.82361e-48	85445	contactin associated protein family member 4 [Source:HGNC Symbol;Acc:HGNC:18747]	protein_coding	no	yes	yes	down	down	down
ENSG00000155052	CNTNAP5	-0.0734801	-0.659655	-5.45739	0.615282	0.204015	0.000194178	129684	contactin associated protein family member 5 [Source:HGNC Symbol;Acc:HGNC:18748]	protein_coding	no	no	yes	down	down	down
ENSG00000183978	COA3	-0.0799249	-0.647256	-1.18701	0.617887	3.04046e-07	5.31299e-21	28958	cytochrome c oxidase assembly factor 3 [Source:HGNC Symbol;Acc:HGNC:24990]	protein_coding	no	no	yes	down	down	down
ENSG00000183513	COA5	-0.510685	-1.50676	-2.02446	5.11743e-06	9.8151e-41	2.0964e-67	493753	cytochrome c oxidase assembly factor 5 [Source:HGNC Symbol;Acc:HGNC:33848]	protein_coding	no	yes	yes	down	down	down
ENSG00000231663	COA6-AS1	-0.146489	-1.23128	-2.564	0.268735	0.0558008	0.00764189	101927765	COA6 antisense RNA 1 [Source:HGNC Symbol;Acc:HGNC:40825]	lncRNA	no	yes	yes	down	down	down
ENSG00000082438	COBLL1	-0.409325	-0.889517	-1.5304	9.63897e-06	1.98763e-23	2.40987e-65	22837	cordon-bleu WH2 repeat protein like 1 [Source:HGNC Symbol;Acc:HGNC:23571]	protein_coding	no	no	yes	down	down	down
ENSG00000103051	COG4	-0.30575	-1.00067	-1.35874	0.00160148	2.05741e-27	3.2352e-48	25839	component of oligomeric golgi complex 4 [Source:HGNC Symbol;Acc:HGNC:18620]	protein_coding	no	yes	yes	down	down	down
ENSG00000213380	COG8	-0.178662	-0.797345	-1.07896	0.142489	2.75351e-13	6.00727e-23	84342	component of oligomeric golgi complex 8 [Source:HGNC Symbol;Acc:HGNC:18623]	protein_coding	no	no	yes	down	down	down
ENSG00000123500	COL10A1	-1.79385	-4.81229	-3.16801	0.00455239	2.19559e-05	3.41473e-05	1300	collagen type X alpha 1 chain [Source:HGNC Symbol;Acc:HGNC:2185]	protein_coding	yes	yes	yes	down	down	down
ENSG00000060718	COL11A1	-0.227058	-2.02646	-4.01944	0.32404	3.92585e-10	2.99783e-25	1301	collagen type XI alpha 1 chain [Source:HGNC Symbol;Acc:HGNC:2186]	protein_coding	no	yes	yes	down	down	down
ENSG00000204248	COL11A2	0.000183726	-0.717036	-1.66246	0.998229	0.03672	4.52709e-06	1302	collagen type XI alpha 2 chain [Source:HGNC Symbol;Acc:HGNC:2187]	protein_coding	no	no	yes	up	down	down
ENSG00000187955	COL14A1	-0.284671	-2.92863	-4.08804	0.164239	6.10008e-05	1.55548e-05	7373	collagen type XIV alpha 1 chain [Source:HGNC Symbol;Acc:HGNC:2191]	protein_coding	no	yes	yes	down	down	down
ENSG00000065618	COL17A1	0.52058	1.1117	1.83951	0.00634186	2.00114e-09	1.24363e-24	1308	collagen type XVII alpha 1 chain [Source:HGNC Symbol;Acc:HGNC:2194]	protein_coding	no	yes	yes	up	up	up
ENSG00000182871	COL18A1	-0.519022	-1.42478	-2.02161	1.86731e-06	1.28319e-41	2.30133e-82	80781	collagen type XVIII alpha 1 chain [Source:HGNC Symbol;Acc:HGNC:2195]	protein_coding	no	yes	yes	down	down	down
ENSG00000101203	COL20A1	1.49421	1.94543	1.49855	0.0184174	0.00471504	0.0268284	57642	collagen type XX alpha 1 chain [Source:HGNC Symbol;Acc:HGNC:14670]	protein_coding	yes	yes	yes	up	up	up
ENSG00000124749	COL21A1	-0.188278	-0.871849	-2.33594	0.376686	0.000245482	3.27603e-17	81578	collagen type XXI alpha 1 chain [Source:HGNC Symbol;Acc:HGNC:17025]	protein_coding	no	no	yes	down	down	down
ENSG00000050767	COL23A1	-0.00939423	-0.759924	-1.54235	NA	0.135496	0.0737627	91522	collagen type XXIII alpha 1 chain [Source:HGNC Symbol;Acc:HGNC:22990]	protein_coding	no	no	yes	down	down	down
ENSG00000171502	COL24A1	-0.101632	-1.07444	-2.26113	0.667375	0.000881404	3.89809e-11	255631	collagen type XXIV alpha 1 chain [Source:HGNC Symbol;Acc:HGNC:20821]	protein_coding	no	yes	yes	down	down	down
ENSG00000196739	COL27A1	-0.10798	-1.15663	-1.99107	0.647056	0.000194879	2.07982e-10	85301	collagen type XXVII alpha 1 chain [Source:HGNC Symbol;Acc:HGNC:22986]	protein_coding	no	yes	yes	down	down	down
ENSG00000215018	COL28A1	-0.263326	-2.33651	-4.69206	0.24902	5.72809e-08	3.04271e-24	340267	collagen type XXVIII alpha 1 chain [Source:HGNC Symbol;Acc:HGNC:22442]	protein_coding	no	yes	yes	down	down	down
ENSG00000168542	COL3A1	0.136063	-3.20293	-5.31669	0.549746	1.97497e-30	2.12321e-47	1281	collagen type III alpha 1 chain [Source:HGNC Symbol;Acc:HGNC:2201]	protein_coding	no	yes	yes	up	down	down
ENSG00000169031	COL4A3	-0.90188	-1.88628	-2.65602	0.00256073	4.20797e-09	6.56452e-15	1285	collagen type IV alpha 3 chain [Source:HGNC Symbol;Acc:HGNC:2204]	protein_coding	no	yes	yes	down	down	down
ENSG00000081052	COL4A4	-0.518846	-1.17322	-1.87913	0.0235005	1.54692e-06	3.74615e-14	1286	collagen type IV alpha 4 chain [Source:HGNC Symbol;Acc:HGNC:2206]	protein_coding	no	yes	yes	down	down	down
ENSG00000188153	COL4A5	-0.50206	-1.20059	-1.33266	1.86219e-05	1.21108e-25	2.41746e-31	1287	collagen type IV alpha 5 chain [Source:HGNC Symbol;Acc:HGNC:2207]	protein_coding	no	yes	yes	down	down	down
ENSG00000204262	COL5A2	-0.16351	-1.34181	-2.09603	0.439691	3.71839e-09	8.38865e-19	1290	collagen type V alpha 2 chain [Source:HGNC Symbol;Acc:HGNC:2210]	protein_coding	no	yes	yes	down	down	down
ENSG00000080573	COL5A3	0.247049	-0.768979	-2.80658	0.284059	0.0102233	1.14286e-16	50509	collagen type V alpha 3 chain [Source:HGNC Symbol;Acc:HGNC:14864]	protein_coding	no	no	yes	up	down	down
ENSG00000142173	COL6A2	-0.0430119	-0.338222	-1.11145	0.836306	0.466119	0.0407101	1292	collagen type VI alpha 2 chain [Source:HGNC Symbol;Acc:HGNC:2212]	protein_coding	no	no	yes	down	down	down
ENSG00000114270	COL7A1	-0.0635465	-0.94772	-2.10798	0.784123	0.0163949	3.3485e-07	1294	collagen type VII alpha 1 chain [Source:HGNC Symbol;Acc:HGNC:2214]	protein_coding	no	no	yes	down	down	down
ENSG00000144810	COL8A1	-0.856259	-1.7098	-2.30238	8.09655e-14	1.01133e-51	1.67804e-90	1295	collagen type VIII alpha 1 chain [Source:HGNC Symbol;Acc:HGNC:2215]	protein_coding	no	yes	yes	down	down	down
ENSG00000118004	COLEC11	-0.0413464	-0.482349	-1.64514	NA	0.129602	0.0412932	78989	collectin subfamily member 11 [Source:HGNC Symbol;Acc:HGNC:17213]	protein_coding	no	no	yes	down	down	down
ENSG00000130309	COLGALT1	0.400443	1.12349	1.61786	3.00419e-05	2.78776e-35	1.71174e-72	79709	collagen beta(1-O)galactosyltransferase 1 [Source:HGNC Symbol;Acc:HGNC:26182]	protein_coding	no	yes	yes	up	up	up
ENSG00000206561	COLQ	-0.387924	-2.59769	-2.4561	0.109283	1.91211e-05	3.55549e-05	8292	collagen like tail subunit of asymmetric acetylcholinesterase [Source:HGNC Symbol;Acc:HGNC:2226]	protein_coding	no	yes	yes	down	down	down
ENSG00000188243	COMMD6	-0.309412	-0.929479	-1.51983	0.0397858	2.16914e-10	1.207e-24	170622	COMM domain containing 6 [Source:HGNC Symbol;Acc:HGNC:24015]	protein_coding	no	no	yes	down	down	down
ENSG00000248932	COPB2-DT	-0.778734	-2.49491	-3.34623	0.00410642	9.19342e-15	4.49491e-20	100507291	COPB2 divergent transcript [Source:HGNC Symbol;Acc:HGNC:55579]	lncRNA	no	yes	yes	down	down	down
ENSG00000286214	COPG2IT1	-0.241363	-2.70166	-3.22933	0.227466	4.8764e-05	9.09041e-06	NA	COPG2 imprinted transcript 1 [Source:HGNC Symbol;Acc:HGNC:2238]	lncRNA	no	yes	yes	down	down	down
ENSG00000227252	COPS8-DT	-0.192382	-1.61572	-1.82831	0.327059	5.73314e-14	7.82889e-17	105373951	COPS8 divergent transcript [Source:HGNC Symbol;Acc:HGNC:55816]	lncRNA	no	yes	yes	down	down	down
ENSG00000005243	COPZ2	0.0949756	-0.304809	-1.40122	0.571029	0.036934	2.55633e-22	51226	COPI coat complex subunit zeta 2 [Source:HGNC Symbol;Acc:HGNC:19356]	protein_coding	no	no	yes	up	down	down
ENSG00000163050	COQ8A	-0.982647	-1.15263	-0.870569	4.54764e-20	6.26867e-28	1.04454e-16	56997	coenzyme Q8A [Source:HGNC Symbol;Acc:HGNC:16812]	protein_coding	no	yes	no	down	down	down
ENSG00000088682	COQ9	-0.118419	-0.814074	-1.48026	0.268825	3.81975e-20	1.47256e-61	57017	coenzyme Q9 [Source:HGNC Symbol;Acc:HGNC:25302]	protein_coding	no	no	yes	down	down	down
ENSG00000145244	CORIN	-0.0667163	-1.16249	-0.397671	NA	0.0494155	0.517877	10699	corin, serine peptidase [Source:HGNC Symbol;Acc:HGNC:19012]	protein_coding	no	yes	no	down	down	down
ENSG00000102879	CORO1A	2.03601	5.03332	5.49811	0.00622044	5.20982e-11	5.33966e-13	11151	coronin 1A [Source:HGNC Symbol;Acc:HGNC:2252]	protein_coding	yes	yes	yes	up	up	up
ENSG00000110880	CORO1C	0.608455	1.46411	1.88767	8.50851e-12	1.7815e-65	7.53083e-109	23603	coronin 1C [Source:HGNC Symbol;Acc:HGNC:2254]	protein_coding	no	yes	yes	up	up	up
ENSG00000103647	CORO2B	0.158922	1.81879	3.22869	0.459857	1.44521e-05	1.04732e-14	10391	coronin 2B [Source:HGNC Symbol;Acc:HGNC:2256]	protein_coding	no	yes	yes	up	up	up
ENSG00000260552	COSMOC	-0.0490132	-1.47781	-1.91039	0.842337	5.48156e-07	8.08774e-10	101927809	cell fate and sterol metabolism associated divergent transcript of MOCOS [Source:HGNC Symbol;Acc:HGNC:51610]	lncRNA	no	yes	yes	down	down	down
ENSG00000103187	COTL1	0.397811	2.94962	4.9476	0.111719	1.81198e-07	9.04346e-19	23406	coactosin like F-actin binding protein 1 [Source:HGNC Symbol;Acc:HGNC:18304]	protein_coding	no	yes	yes	up	up	up
ENSG00000163626	COX18	-0.315283	-0.729239	-1.01688	0.00482964	1.19617e-11	6.51812e-21	285521	cytochrome c oxidase assembly factor COX18 [Source:HGNC Symbol;Acc:HGNC:26801]	protein_coding	no	no	yes	down	down	down
ENSG00000156885	COX6A2	0.0382917	-0.596543	-1.522	0.859065	0.213112	0.0116967	1339	cytochrome c oxidase subunit 6A2 [Source:HGNC Symbol;Acc:HGNC:2279]	protein_coding	no	no	yes	up	down	down
ENSG00000253813	COX6B1P4	-0.0671024	-1.23437	-5.41386	NA	0.0604254	0.000425532	NA	cytochrome c oxidase subunit 6B1 pseudogene 4 [Source:HGNC Symbol;Acc:HGNC:2284]	processed_pseudogene	no	yes	yes	down	down	down
ENSG00000160471	COX6B2	0.0254198	0.700743	4.5815	NA	0.0960082	0.00245561	125965	cytochrome c oxidase subunit 6B2 [Source:HGNC Symbol;Acc:HGNC:24380]	protein_coding	no	no	yes	up	up	up
ENSG00000047457	CP	-0.518935	-1.11951	-1.67516	5.57665e-10	1.8564e-43	1.53903e-95	1356	ceruloplasmin [Source:HGNC Symbol;Acc:HGNC:2295]	protein_coding	no	yes	yes	down	down	down
ENSG00000128510	CPA4	1.49634	2.61699	3.95298	5.15656e-12	5.12865e-38	1.26614e-88	51200	carboxypeptidase A4 [Source:HGNC Symbol;Acc:HGNC:15740]	protein_coding	yes	yes	yes	up	up	up
ENSG00000080618	CPB2	-0.452178	-1.20064	-2.0555	8.706e-09	8.00283e-57	3.14027e-162	1361	carboxypeptidase B2 [Source:HGNC Symbol;Acc:HGNC:2300]	protein_coding	no	yes	yes	down	down	down
ENSG00000214575	CPEB1	0.102801	1.21842	0.976088	0.577469	0.018308	0.0696639	64506	cytoplasmic polyadenylation element binding protein 1 [Source:HGNC Symbol;Acc:HGNC:21744]	protein_coding	no	yes	no	up	up	up
ENSG00000107864	CPEB3	-0.31298	-0.64149	-1.09471	0.0395022	1.90368e-05	5.65747e-13	22849	cytoplasmic polyadenylation element binding protein 3 [Source:HGNC Symbol;Acc:HGNC:21746]	protein_coding	no	no	yes	down	down	down
ENSG00000106034	CPED1	-1.21018	-3.23945	-5.04741	1.39372e-21	1.05961e-129	3.10759e-212	79974	cadherin like and PC-esterase domain containing 1 [Source:HGNC Symbol;Acc:HGNC:26159]	protein_coding	yes	yes	yes	down	down	down
ENSG00000168993	CPLX1	0.266656	1.49133	1.9046	0.25499	6.00102e-07	1.18313e-10	10815	complexin 1 [Source:HGNC Symbol;Acc:HGNC:2309]	protein_coding	no	yes	yes	up	up	up
ENSG00000145920	CPLX2	0.0541889	1.63843	2.09485	NA	0.0478997	0.0307338	10814	complexin 2 [Source:HGNC Symbol;Acc:HGNC:2310]	protein_coding	no	yes	yes	up	up	up
ENSG00000135678	CPM	0.115329	0.191022	1.00534	0.27024	0.0393721	4.70414e-34	1368	carboxypeptidase M [Source:HGNC Symbol;Acc:HGNC:2311]	protein_coding	no	no	yes	up	up	up
ENSG00000120054	CPN1	-0.251931	-1.36645	-2.81724	0.266805	2.68228e-06	6.481e-17	1369	carboxypeptidase N subunit 1 [Source:HGNC Symbol;Acc:HGNC:2312]	protein_coding	no	yes	yes	down	down	down
ENSG00000178772	CPN2	-0.108895	-1.43781	-2.39278	0.511576	4.53009e-25	5.29406e-65	1370	carboxypeptidase N subunit 2 [Source:HGNC Symbol;Acc:HGNC:2313]	protein_coding	no	yes	yes	down	down	down
ENSG00000214078	CPNE1	-1.02076	-1.87878	-2.17542	9.0719e-19	1.12434e-59	5.94551e-78	8904	copine 1 [Source:HGNC Symbol;Acc:HGNC:2314]	protein_coding	yes	yes	yes	down	down	down
ENSG00000196353	CPNE4	0.086393	-1.72544	-3.28964	0.671229	0.00367224	8.02262e-05	131034	copine 4 [Source:HGNC Symbol;Acc:HGNC:2317]	protein_coding	no	yes	yes	up	down	down
ENSG00000124772	CPNE5	0.155556	0.808521	1.92152	0.33779	0.127224	0.00271755	57699	copine 5 [Source:HGNC Symbol;Acc:HGNC:2318]	protein_coding	no	no	yes	up	up	up
ENSG00000100884	CPNE6	-0.0998437	-3.67853	-5.36869	0.608374	1.7034e-05	1.0186e-05	9362	copine 6 [Source:HGNC Symbol;Acc:HGNC:2319]	protein_coding	no	yes	yes	down	down	down
ENSG00000178773	CPNE7	-0.0736543	0.660255	1.5161	0.731665	0.113121	0.000449886	27132	copine 7 [Source:HGNC Symbol;Acc:HGNC:2320]	protein_coding	no	no	yes	down	up	up
ENSG00000257718	CPNE8-AS1	-0.0676334	-0.681742	-1.99015	0.640468	0.193093	0.0193095	107984504	CPNE8 antisense RNA 1 [Source:HGNC Symbol;Acc:HGNC:53937]	lncRNA	no	no	yes	down	down	down
ENSG00000253525	CPP	-0.0748872	-0.245298	-1.01857	0.679899	0.615583	0.0817206	NA	ceruloplasmin pseudogene [Source:HGNC Symbol;Acc:HGNC:2322]	processed_pseudogene	no	no	yes	down	down	down
ENSG00000021826	CPS1	-0.229578	-3.00537	-4.93948	0.2982	1.68321e-31	2.18005e-80	1373	carbamoyl-phosphate synthase 1 [Source:HGNC Symbol;Acc:HGNC:2323]	protein_coding	no	yes	yes	down	down	down
ENSG00000157184	CPT2	-0.42505	-1.20796	-1.79293	3.63488e-05	1.0767e-33	4.68149e-70	1376	carnitine palmitoyltransferase 2 [Source:HGNC Symbol;Acc:HGNC:2330]	protein_coding	no	yes	yes	down	down	down
ENSG00000106066	CPVL	-0.0118638	-1.19098	-2.32486	NA	0.076454	0.0246278	54504	carboxypeptidase vitellogenic like [Source:HGNC Symbol;Acc:HGNC:14399]	protein_coding	no	yes	yes	down	down	down
ENSG00000109625	CPZ	0.0660901	1.24354	3.62845	NA	0.0266704	0.0112747	8532	carboxypeptidase Z [Source:HGNC Symbol;Acc:HGNC:2333]	protein_coding	no	yes	yes	up	up	up
ENSG00000143320	CRABP2	2.28193	4.7146	5.74332	4.29036e-05	5.64429e-19	7.95311e-28	1382	cellular retinoic acid binding protein 2 [Source:HGNC Symbol;Acc:HGNC:2339]	protein_coding	yes	yes	yes	up	up	up
ENSG00000109265	CRACD	0.368901	1.13475	1.07357	0.0160082	4.53143e-15	1.235e-13	57482	capping protein inhibiting regulator of actin dynamics [Source:HGNC Symbol;Acc:HGNC:29219]	protein_coding	no	yes	yes	up	up	up
ENSG00000196872	CRACDL	0.275806	-0.282971	-1.41695	0.0721273	0.0835721	2.60224e-17	343990	CRACD like [Source:HGNC Symbol;Acc:HGNC:33454]	protein_coding	no	no	yes	up	down	down
ENSG00000169372	CRADD	-0.276157	-0.850513	-1.06832	0.0400158	3.85389e-11	1.53887e-16	8738	CASP2 and RIPK1 domain containing adaptor with death domain [Source:HGNC Symbol;Acc:HGNC:2340]	protein_coding	no	no	yes	down	down	down
ENSG00000095321	CRAT	-0.0765293	-0.596655	-1.16832	0.495415	1.01734e-11	4.91709e-41	1384	carnitine O-acetyltransferase [Source:HGNC Symbol;Acc:HGNC:2342]	protein_coding	no	no	yes	down	down	down
ENSG00000134376	CRB1	-0.324964	-2.86123	-2.92661	0.0340012	0.00257878	0.00218771	23418	crumbs cell polarity complex component 1 [Source:HGNC Symbol;Acc:HGNC:2343]	protein_coding	no	yes	yes	down	down	down
ENSG00000148204	CRB2	0.141192	4.33043	2.55394	NA	0.00202441	0.0219093	286204	crumbs cell polarity complex component 2 [Source:HGNC Symbol;Acc:HGNC:18688]	protein_coding	no	yes	yes	up	up	up
ENSG00000113851	CRBN	-0.605533	-1.02634	-1.23918	1.30265e-07	9.84381e-20	9.1655e-28	51185	cereblon [Source:HGNC Symbol;Acc:HGNC:30185]	protein_coding	no	yes	yes	down	down	down
ENSG00000107175	CREB3	0.286999	0.959422	1.48117	0.00852142	8.45426e-22	4.86704e-51	10488	cAMP responsive element binding protein 3 [Source:HGNC Symbol;Acc:HGNC:2347]	protein_coding	no	no	yes	up	up	up
ENSG00000157613	CREB3L1	0.974877	1.11794	0.595759	0.00812824	0.00372773	0.146045	90993	cAMP responsive element binding protein 3 like 1 [Source:HGNC Symbol;Acc:HGNC:18856]	protein_coding	no	yes	no	up	up	up
ENSG00000060566	CREB3L3	-0.741192	-1.47198	-1.1305	9.44335e-13	2.72663e-47	6.55586e-29	84699	cAMP responsive element binding protein 3 like 3 [Source:HGNC Symbol;Acc:HGNC:18855]	protein_coding	no	yes	yes	down	down	down
ENSG00000143578	CREB3L4	-0.39989	-0.947089	-1.31853	0.00995053	1.24799e-09	1.46181e-16	148327	cAMP responsive element binding protein 3 like 4 [Source:HGNC Symbol;Acc:HGNC:18854]	protein_coding	no	no	yes	down	down	down
ENSG00000146592	CREB5	1.4904	2.76244	3.05503	9.70183e-13	1.77021e-42	1.09991e-51	9586	cAMP responsive element binding protein 5 [Source:HGNC Symbol;Acc:HGNC:16844]	protein_coding	yes	yes	yes	up	up	up
ENSG00000164463	CREBRF	-1.19691	-2.06164	-2.45892	1.18975e-36	1.17106e-99	1.03575e-132	153222	CREB3 regulatory factor [Source:HGNC Symbol;Acc:HGNC:24050]	protein_coding	yes	yes	yes	down	down	down
ENSG00000184164	CRELD2	0.632083	1.42523	1.6598	7.61968e-10	5.50747e-48	2.98545e-65	79174	cysteine rich with EGF like domains 2 [Source:HGNC Symbol;Acc:HGNC:28150]	protein_coding	no	yes	yes	up	up	up
ENSG00000095794	CREM	0.409168	1.25726	1.9286	0.0041223	8.15731e-21	4.65263e-48	1390	cAMP responsive element modulator [Source:HGNC Symbol;Acc:HGNC:2352]	protein_coding	no	yes	yes	up	up	up
ENSG00000150938	CRIM1	-0.9867	-1.08759	-0.883531	9.35496e-24	1.81994e-29	5.15456e-20	51232	cysteine rich transmembrane BMP regulator 1 [Source:HGNC Symbol;Acc:HGNC:2359]	protein_coding	no	yes	no	down	down	down
ENSG00000213145	CRIP1	0.398554	2.86288	2.7298	0.0781286	3.35721e-05	7.00897e-05	1396	cysteine rich protein 1 [Source:HGNC Symbol;Acc:HGNC:2360]	protein_coding	no	yes	yes	up	up	up
ENSG00000182809	CRIP2	0.972571	1.63028	1.31705	7.18159e-19	7.39097e-53	4.95741e-35	1397	cysteine rich protein 2 [Source:HGNC Symbol;Acc:HGNC:2361]	protein_coding	no	yes	yes	up	up	up
ENSG00000146215	CRIP3	-0.0893943	-1.66723	-3.49861	0.666335	0.00127253	3.11505e-07	401262	cysteine rich protein 3 [Source:HGNC Symbol;Acc:HGNC:17751]	protein_coding	no	yes	yes	down	down	down
ENSG00000096006	CRISP3	-0.270703	-1.92338	-3.46992	0.247731	4.83793e-08	3.43998e-14	10321	cysteine rich secretory protein 3 [Source:HGNC Symbol;Acc:HGNC:16904]	protein_coding	no	yes	yes	down	down	down
ENSG00000103196	CRISPLD2	0.0144867	2.35729	4.0383	0.947654	9.872e-16	5.81769e-46	83716	cysteine rich secretory protein LCCL domain containing 2 [Source:HGNC Symbol;Acc:HGNC:25248]	protein_coding	no	yes	yes	up	up	up
ENSG00000205755	CRLF2	-0.00289624	3.49888	5.56362	NA	0.00733694	0.000269702	64109	cytokine receptor like factor 2 [Source:HGNC Symbol;Acc:HGNC:14281]	protein_coding	no	yes	yes	down	up	up
ENSG00000176390	CRLF3	0.347147	0.643685	1.05364	0.0372647	7.85124e-05	2.31203e-11	51379	cytokine receptor like factor 3 [Source:HGNC Symbol;Acc:HGNC:17177]	protein_coding	no	no	yes	up	up	up
ENSG00000132693	CRP	-1.93773	-3.24548	-3.08	2.29232e-08	2.52396e-21	1.38494e-19	1401	C-reactive protein [Source:HGNC Symbol;Acc:HGNC:2367]	protein_coding	yes	yes	yes	down	down	down
ENSG00000214960	CRPPA	-0.228293	-1.12304	-1.52834	0.321811	0.000379517	3.28993e-06	729920	CDP-L-ribitol pyrophosphorylase A [Source:HGNC Symbol;Acc:HGNC:37276]	protein_coding	no	yes	yes	down	down	down
ENSG00000170275	CRTAP	-0.11435	-0.587199	-1.20517	0.258473	2.19093e-12	3.43577e-48	10491	cartilage associated protein [Source:HGNC Symbol;Acc:HGNC:2379]	protein_coding	no	no	yes	down	down	down
ENSG00000008405	CRY1	0.407077	1.48825	1.78768	0.000111228	3.86778e-54	6.66749e-79	1407	cryptochrome circadian regulator 1 [Source:HGNC Symbol;Acc:HGNC:2384]	protein_coding	no	yes	yes	up	up	up
ENSG00000121671	CRY2	-0.934769	-1.80773	-2.153	1.17735e-37	8.1219e-129	7.04342e-173	1408	cryptochrome circadian regulator 2 [Source:HGNC Symbol;Acc:HGNC:2385]	protein_coding	no	yes	yes	down	down	down
ENSG00000109846	CRYAB	0.594011	0.0113691	-1.38358	8.71329e-06	0.947831	3.02251e-23	1410	crystallin alpha B [Source:HGNC Symbol;Acc:HGNC:2389]	protein_coding	no	no	yes	up	up	down
ENSG00000176092	CRYBG2	1.37296	1.90947	3.17201	1.82535e-08	2.85875e-16	1.16958e-44	55057	crystallin beta-gamma domain containing 2 [Source:HGNC Symbol;Acc:HGNC:17295]	protein_coding	yes	yes	yes	up	up	up
ENSG00000080200	CRYBG3	0.0899165	0.904437	1.41786	0.556065	1.2142e-14	9.50488e-35	131544	crystallin beta-gamma domain containing 3 [Source:HGNC Symbol;Acc:HGNC:34427]	protein_coding	no	no	yes	up	up	up
ENSG00000213139	CRYGS	0.0045262	-0.228203	-1.02666	0.986843	0.609033	0.030417	1427	crystallin gamma S [Source:HGNC Symbol;Acc:HGNC:2417]	protein_coding	no	no	yes	up	down	down
ENSG00000165475	CRYL1	-0.719739	-2.44676	-3.78076	3.9049e-06	2.01386e-55	4.12115e-117	51084	crystallin lambda 1 [Source:HGNC Symbol;Acc:HGNC:18246]	protein_coding	no	yes	yes	down	down	down
ENSG00000205758	CRYZL1	-0.615511	-1.54841	-1.97488	4.8321e-06	1.33042e-29	2.59039e-44	9946	crystallin zeta like 1 [Source:HGNC Symbol;Acc:HGNC:2420]	protein_coding	no	yes	yes	down	down	down
ENSG00000254154	CRYZL2P-SEC16B	0.330916	-0.776368	-2.19084	0.0648184	2.51359e-05	1.74928e-29	NA	CRYZL2P-SEC16B readthrough [Source:HGNC Symbol;Acc:HGNC:53757]	lncRNA	no	no	yes	up	down	down
ENSG00000268916	CSAG3	-0.0789204	-0.469465	-1.30663	0.730579	0.234009	0.00250942	389903	CSAG family member 3 [Source:HGNC Symbol;Acc:HGNC:26237]	protein_coding	no	no	yes	down	down	down
ENSG00000172346	CSDC2	0.0542071	-0.987703	-2.78495	0.783966	0.0682654	0.00096055	27254	cold shock domain containing C2 [Source:HGNC Symbol;Acc:HGNC:30359]	protein_coding	no	no	yes	up	down	down
ENSG00000124207	CSE1L	0.58964	1.07814	1.43447	4.87156e-10	3.44332e-32	1.49504e-56	1434	chromosome segregation 1 like [Source:HGNC Symbol;Acc:HGNC:2431]	protein_coding	no	yes	yes	up	up	up
ENSG00000164400	CSF2	0.0523859	3.0296	6.26999	0.484413	0.00915318	1.60082e-05	1437	colony stimulating factor 2 [Source:HGNC Symbol;Acc:HGNC:2434]	protein_coding	no	yes	yes	up	up	up
ENSG00000147408	CSGALNACT1	1.16918	1.64183	2.63893	1.33373e-07	1.04146e-14	1.47822e-37	55790	chondroitin sulfate N-acetylgalactosaminyltransferase 1 [Source:HGNC Symbol;Acc:HGNC:24290]	protein_coding	yes	yes	yes	up	up	up
ENSG00000169826	CSGALNACT2	0.0820952	0.926244	1.65307	0.538328	9.24821e-21	2.79637e-65	55454	chondroitin sulfate N-acetylgalactosaminyltransferase 2 [Source:HGNC Symbol;Acc:HGNC:24292]	protein_coding	no	no	yes	up	up	up
ENSG00000273008	CSGALNACT2-DT	-0.171286	-1.75435	-1.54868	0.36253	0.00316019	0.00777694	NA	CSGALNACT2 divergent transcript [Source:HGNC Symbol;Acc:HGNC:55174]	lncRNA	no	yes	yes	down	down	down
ENSG00000121904	CSMD2	0.287592	1.0898	0.806984	0.181818	0.0268245	0.118808	114784	CUB and Sushi multiple domains 2 [Source:HGNC Symbol;Acc:HGNC:19290]	protein_coding	no	yes	no	up	up	up
ENSG00000164796	CSMD3	-0.313326	-1.19267	-2.05327	0.0300245	1.2234e-16	3.17546e-40	114788	CUB and Sushi multiple domains 3 [Source:HGNC Symbol;Acc:HGNC:19291]	protein_coding	no	yes	yes	down	down	down
ENSG00000173546	CSPG4	1.45728	1.663	1.27004	1.64972e-17	1.39895e-23	4.13513e-14	1464	chondroitin sulfate proteoglycan 4 [Source:HGNC Symbol;Acc:HGNC:2466]	protein_coding	yes	yes	yes	up	up	up
ENSG00000259726	CSPG4P11	0.0666016	1.032	1.34024	0.785274	0.00219848	7.33417e-05	NA	chondroitin sulfate proteoglycan 4 pseudogene 11 [Source:HGNC Symbol;Acc:HGNC:48363]	transcribed_unprocessed_pseudogene	no	yes	yes	up	up	up
ENSG00000272887	CSPG4P5	-0.000405018	1.43239	0.120956	0.999083	0.00896304	0.84114	NA	chondroitin sulfate proteoglycan 4 pseudogene 5 [Source:HGNC Symbol;Acc:HGNC:29403]	transcribed_unprocessed_pseudogene	no	yes	no	down	up	up
ENSG00000114646	CSPG5	0.511451	1.16304	0.906506	0.082039	0.00500272	0.0345912	10675	chondroitin sulfate proteoglycan 5 [Source:HGNC Symbol;Acc:HGNC:2467]	protein_coding	no	yes	no	up	up	up
ENSG00000144655	CSRNP1	0.281231	1.19443	1.96909	0.0057235	1.80185e-38	3.81602e-106	64651	cysteine and serine rich nuclear protein 1 [Source:HGNC Symbol;Acc:HGNC:14300]	protein_coding	no	yes	yes	up	up	up
ENSG00000110925	CSRNP2	0.643057	2.16923	2.58531	1.34255e-08	6.51256e-93	1.78834e-133	81566	cysteine and serine rich nuclear protein 2 [Source:HGNC Symbol;Acc:HGNC:16006]	protein_coding	no	yes	yes	up	up	up
ENSG00000178662	CSRNP3	0.0735019	-0.30194	-1.09257	0.728693	0.135697	1.72738e-08	80034	cysteine and serine rich nuclear protein 3 [Source:HGNC Symbol;Acc:HGNC:30729]	protein_coding	no	no	yes	up	down	down
ENSG00000159176	CSRP1	0.634681	1.39909	1.68193	7.65599e-17	1.97995e-81	4.80042e-118	1465	cysteine and glycine rich protein 1 [Source:HGNC Symbol;Acc:HGNC:2469]	protein_coding	no	yes	yes	up	up	up
ENSG00000224536	CSRP1-AS1	-0.0460333	-1.34976	-2.36764	0.849029	0.000926233	5.35177e-07	107985246	CSRP1 antisense RNA 1 [Source:HGNC Symbol;Acc:HGNC:55856]	lncRNA	no	yes	yes	down	down	down
ENSG00000175183	CSRP2	0.129973	1.22133	1.62675	0.414696	6.08414e-21	7.27414e-37	1466	cysteine and glycine rich protein 2 [Source:HGNC Symbol;Acc:HGNC:2470]	protein_coding	no	yes	yes	up	up	up
ENSG00000129170	CSRP3	-0.0733202	-0.271825	2.49975	NA	0.428949	0.0152654	8048	cysteine and glycine rich protein 3 [Source:HGNC Symbol;Acc:HGNC:2472]	protein_coding	no	no	yes	down	down	up
ENSG00000176102	CSTF3	0.172666	0.470351	1.00969	0.149208	8.19689e-06	3.33359e-24	1479	cleavage stimulation factor subunit 3 [Source:HGNC Symbol;Acc:HGNC:2485]	protein_coding	no	no	yes	up	up	up
ENSG00000268940	CT45A1	-0.0982118	-0.658637	-1.3817	NA	0.177751	0.07957	541466	cancer/testis antigen family 45 member A1 [Source:HGNC Symbol;Acc:HGNC:33267]	protein_coding	no	no	yes	down	down	down
ENSG00000269096	CT45A3	-0.0415881	-0.518218	-2.45102	0.725749	0.267797	0.0163945	441519	cancer/testis antigen family 45 member A3 [Source:HGNC Symbol;Acc:HGNC:33268]	protein_coding	no	no	yes	down	down	down
ENSG00000237732	CT75	0.053299	-1.26451	-3.01992	0.833012	0.000912743	3.35233e-09	NA	cancer/testis associated transcript 75 [Source:HGNC Symbol;Acc:HGNC:37174]	transcribed_unprocessed_pseudogene	no	yes	yes	up	down	down
ENSG00000225932	CTAGE4	-0.15387	0.517926	1.27866	0.448445	0.0101002	2.11676e-11	NA	NA	NA	no	no	yes	down	up	up
ENSG00000250284	CTB-1I21.1	0.0229391	-0.444024	-1.06417	0.934902	0.15696	0.00105516	105379191	novel transcript	lncRNA	no	no	yes	up	down	down
ENSG00000267052	CTB-30L5.1	-0.0287408	-1.00591	-1.60543	0.899597	0.0195568	0.000744885	102724339	novel transcript	lncRNA	no	yes	yes	down	down	down
ENSG00000175029	CTBP2	0.281812	1.14331	1.37977	0.167205	3.52028e-08	1.78555e-11	1488	C-terminal binding protein 2 [Source:HGNC Symbol;Acc:HGNC:2495]	protein_coding	no	yes	yes	up	up	up
ENSG00000117151	CTBS	-0.403944	-1.26647	-1.81148	3.82652e-05	4.65543e-39	4.87717e-74	1486	chitobiase [Source:HGNC Symbol;Acc:HGNC:2496]	protein_coding	no	yes	yes	down	down	down
ENSG00000233937	CTC-338M12.4	-0.271512	-1.06258	-1.46544	0.216665	3.25995e-05	1.82107e-08	101928649	uncharacterized LOC101928649 [Source:NCBI gene (formerly Entrezgene);Acc:101928649]	lncRNA	no	yes	yes	down	down	down
ENSG00000144579	CTDSP1	-0.0397581	-0.45599	-1.00478	0.643343	5.36786e-14	8.63062e-62	58190	CTD small phosphatase 1 [Source:HGNC Symbol;Acc:HGNC:21614]	protein_coding	no	no	yes	down	down	down
ENSG00000175215	CTDSP2	-0.599075	-1.10694	-1.33177	5.62695e-14	4.63407e-46	4.11856e-66	10106	CTD small phosphatase 2 [Source:HGNC Symbol;Acc:HGNC:17077]	protein_coding	no	yes	yes	down	down	down
ENSG00000144677	CTDSPL	-0.319667	-0.762892	-1.49937	8.53923e-05	1.09536e-22	9.11725e-79	10217	CTD small phosphatase like [Source:HGNC Symbol;Acc:HGNC:16890]	protein_coding	no	no	yes	down	down	down
ENSG00000116761	CTH	-0.633054	-1.11832	-0.676221	8.71578e-08	1.30519e-21	5.23976e-09	1491	cystathionine gamma-lyase [Source:HGNC Symbol;Acc:HGNC:2501]	protein_coding	no	yes	no	down	down	down
ENSG00000134030	CTIF	-0.683833	-1.29773	-1.64801	1.7018e-09	1.62087e-31	1.47146e-49	9811	cap binding complex dependent translation initiation factor [Source:HGNC Symbol;Acc:HGNC:23925]	protein_coding	no	yes	yes	down	down	down
ENSG00000044115	CTNNA1	0.105648	0.760491	1.01125	0.244879	2.33358e-26	4.77482e-46	1495	catenin alpha 1 [Source:HGNC Symbol;Acc:HGNC:2509]	protein_coding	no	no	yes	up	up	up
ENSG00000253404	CTNNA1-AS1	-0.0102507	-0.750866	-1.92047	0.953104	0.162338	0.0196074	105379194	CTNNA1 antisense RNA 1 [Source:HGNC Symbol;Acc:HGNC:55535]	lncRNA	no	no	yes	down	down	down
ENSG00000249026	CTNNA1P1	-0.00385162	1.62924	3.25135	NA	0.0414565	0.00512749	NA	catenin alpha 1 pseudogene 1 [Source:HGNC Symbol;Acc:HGNC:2513]	processed_pseudogene	no	yes	yes	down	up	up
ENSG00000183230	CTNNA3	-0.485754	-4.12665	-4.51132	0.0854759	7.27903e-07	9.00407e-07	29119	catenin alpha 3 [Source:HGNC Symbol;Acc:HGNC:2511]	protein_coding	no	yes	yes	down	down	down
ENSG00000119326	CTNNAL1	0.387495	1.73474	2.56566	0.00315851	2.70558e-44	3.81396e-96	8727	catenin alpha like 1 [Source:HGNC Symbol;Acc:HGNC:2512]	protein_coding	no	yes	yes	up	up	up
ENSG00000171793	CTPS1	0.638514	1.70802	2.33043	7.61968e-10	1.82906e-69	3.23049e-131	1503	CTP synthase 1 [Source:HGNC Symbol;Acc:HGNC:2519]	protein_coding	no	yes	yes	up	up	up
ENSG00000198730	CTR9	0.156666	1.32689	1.96059	0.211675	1.38451e-35	6.81968e-77	9646	CTR9 homolog, Paf1/RNA polymerase II complex component [Source:HGNC Symbol;Acc:HGNC:16850]	protein_coding	no	yes	yes	up	up	up
ENSG00000141086	CTRL	0.0819077	0.152548	1.69736	0.627418	0.766959	0.00590347	1506	chymotrypsin like [Source:HGNC Symbol;Acc:HGNC:2524]	protein_coding	no	no	yes	up	up	up
ENSG00000109861	CTSC	0.24838	1.01535	1.55076	0.0348606	2.41152e-21	1.69079e-48	1075	cathepsin C [Source:HGNC Symbol;Acc:HGNC:2528]	protein_coding	no	yes	yes	up	up	up
ENSG00000196188	CTSE	-0.0535661	1.31822	2.35561	0.833968	3.70972e-07	6.20425e-21	1510	cathepsin E [Source:HGNC Symbol;Acc:HGNC:2530]	protein_coding	no	yes	yes	down	up	up
ENSG00000174080	CTSF	-0.719662	-1.54927	-2.13583	5.09051e-18	1.80411e-79	2.1128e-145	8722	cathepsin F [Source:HGNC Symbol;Acc:HGNC:2531]	protein_coding	no	yes	yes	down	down	down
ENSG00000143387	CTSK	-0.808844	-1.7388	-2.16005	0.00427029	1.41683e-08	8.46602e-12	1513	cathepsin K [Source:HGNC Symbol;Acc:HGNC:2536]	protein_coding	no	yes	yes	down	down	down
ENSG00000135047	CTSL	0.0375478	0.387887	1.06769	0.795575	0.000354572	1.6834e-24	1514	cathepsin L [Source:HGNC Symbol;Acc:HGNC:2537]	protein_coding	no	no	yes	up	up	up
ENSG00000256043	CTSO	-0.83064	-2.42723	-3.96337	1.97501e-13	1.03692e-99	9.61208e-214	1519	cathepsin O [Source:HGNC Symbol;Acc:HGNC:2542]	protein_coding	no	yes	yes	down	down	down
ENSG00000077063	CTTNBP2	0.185601	0.521608	-1.47834	0.289839	0.289619	0.0371305	83992	cortactin binding protein 2 [Source:HGNC Symbol;Acc:HGNC:15679]	protein_coding	no	no	yes	up	up	down
ENSG00000178531	CTXN1	0.365047	1.71865	1.67625	0.127345	2.39382e-10	6.51649e-10	404217	cortexin 1 [Source:HGNC Symbol;Acc:HGNC:31108]	protein_coding	no	yes	yes	up	up	up
ENSG00000107874	CUEDC2	-0.355883	-0.861325	-1.17103	0.00181697	6.28047e-15	7.75659e-26	79004	CUE domain containing 2 [Source:HGNC Symbol;Acc:HGNC:28352]	protein_coding	no	no	yes	down	down	down
ENSG00000044090	CUL7	-0.228565	-0.681989	-1.049	0.0616993	2.28545e-09	1.97818e-20	9820	cullin 7 [Source:HGNC Symbol;Acc:HGNC:21024]	protein_coding	no	no	yes	down	down	down
ENSG00000112659	CUL9	-0.265861	-0.788075	-1.13606	0.0534738	1.75028e-09	5.18779e-18	23113	cullin 9 [Source:HGNC Symbol;Acc:HGNC:15982]	protein_coding	no	no	yes	down	down	down
ENSG00000226752	CUTALP	-0.171956	-0.715478	-1.08876	0.186514	9.01535e-10	1.36361e-20	253039	cutA divalent cation tolerance like, pseudogene [Source:HGNC Symbol;Acc:HGNC:27367]	transcribed_unitary_pseudogene	no	no	yes	down	down	down
ENSG00000111249	CUX2	-0.502027	-1.22307	-2.71413	7.20696e-06	1.76628e-29	3.87732e-131	23316	cut like homeobox 2 [Source:HGNC Symbol;Acc:HGNC:19347]	protein_coding	no	yes	yes	down	down	down
ENSG00000258712	CXADRP2	0.0386496	-0.107282	-1.28464	NA	0.785492	0.0849096	NA	CXADR pseudogene 2 [Source:HGNC Symbol;Acc:HGNC:33973]	processed_pseudogene	no	no	yes	up	down	down
ENSG00000163739	CXCL1	-0.382289	-1.06637	0.143271	0.0505345	3.91044e-07	0.518488	2919	C-X-C motif chemokine ligand 1 [Source:HGNC Symbol;Acc:HGNC:4602]	protein_coding	no	yes	no	down	down	up
ENSG00000169245	CXCL10	0.164926	1.03591	2.18227	0.459453	0.00674188	8.55804e-09	3627	C-X-C motif chemokine ligand 10 [Source:HGNC Symbol;Acc:HGNC:10637]	protein_coding	no	yes	yes	up	up	up
ENSG00000169248	CXCL11	0.0197309	1.79005	2.72225	NA	0.0350162	0.0138341	6373	C-X-C motif chemokine ligand 11 [Source:HGNC Symbol;Acc:HGNC:10638]	protein_coding	no	yes	yes	up	up	up
ENSG00000156234	CXCL13	-0.214405	-1.93141	-2.92794	0.3372	3.1854e-13	4.3934e-28	10563	C-X-C motif chemokine ligand 13 [Source:HGNC Symbol;Acc:HGNC:10639]	protein_coding	no	yes	yes	down	down	down
ENSG00000145824	CXCL14	4.03046	7.31663	8.10132	0.000714926	1.4276e-09	1.84243e-11	9547	C-X-C motif chemokine ligand 14 [Source:HGNC Symbol;Acc:HGNC:10640]	protein_coding	yes	yes	yes	up	up	up
ENSG00000081041	CXCL2	-0.560925	-2.01139	-2.04459	0.000226202	2.24682e-39	9.59257e-41	2920	C-X-C motif chemokine ligand 2 [Source:HGNC Symbol;Acc:HGNC:4603]	protein_coding	no	yes	yes	down	down	down
ENSG00000169429	CXCL8	0.0788994	0.754914	2.85934	0.630715	6.92651e-10	7.12869e-134	3576	C-X-C motif chemokine ligand 8 [Source:HGNC Symbol;Acc:HGNC:6025]	protein_coding	no	no	yes	up	up	up
ENSG00000168772	CXXC4	-0.454851	-1.98622	-2.21013	0.0519026	1.93306e-12	1.61204e-14	80319	CXXC finger protein 4 [Source:HGNC Symbol;Acc:HGNC:24593]	protein_coding	no	yes	yes	down	down	down
ENSG00000171604	CXXC5	-0.143532	-0.410452	-1.01708	0.222467	6.69354e-05	3.08909e-24	51523	CXXC finger protein 5 [Source:HGNC Symbol;Acc:HGNC:26943]	protein_coding	no	no	yes	down	down	down
ENSG00000114395	CYB561D2	0.591782	0.949647	1.33097	8.43623e-07	1.11803e-16	1.71947e-32	11068	cytochrome b561 family member D2 [Source:HGNC Symbol;Acc:HGNC:30253]	protein_coding	no	no	yes	up	up	up
ENSG00000166347	CYB5A	-0.812841	-2.31107	-2.69106	3.28514e-10	5.20489e-75	1.01961e-100	1528	cytochrome b5 type A [Source:HGNC Symbol;Acc:HGNC:2570]	protein_coding	no	yes	yes	down	down	down
ENSG00000167740	CYB5D2	-0.354459	-1.36689	-2.16472	0.00257734	1.91796e-32	7.47159e-72	124936	cytochrome b5 domain containing 2 [Source:HGNC Symbol;Acc:HGNC:28471]	protein_coding	no	yes	yes	down	down	down
ENSG00000166394	CYB5R2	-0.246194	-2.05264	-2.58596	0.240533	0.000284365	2.53804e-05	51700	cytochrome b5 reductase 2 [Source:HGNC Symbol;Acc:HGNC:24376]	protein_coding	no	yes	yes	down	down	down
ENSG00000215883	CYB5RL	-0.221497	-0.947114	-1.4047	0.139693	5.75776e-11	5.19815e-21	606495	cytochrome b5 reductase like [Source:HGNC Symbol;Acc:HGNC:32220]	protein_coding	no	no	yes	down	down	down
ENSG00000051523	CYBA	0.002517	-0.728383	-2.01798	0.992637	0.108895	0.000340639	1535	cytochrome b-245 alpha chain [Source:HGNC Symbol;Acc:HGNC:2577]	protein_coding	no	no	yes	up	down	down
ENSG00000071967	CYBRD1	-0.946404	-2.05587	-3.48545	8.60883e-20	9.66147e-90	2.29809e-237	79901	cytochrome b reductase 1 [Source:HGNC Symbol;Acc:HGNC:20797]	protein_coding	no	yes	yes	down	down	down
ENSG00000172115	CYCS	0.642513	1.08245	1.27319	9.87773e-18	4.74171e-50	3.1838e-69	54205	cytochrome c, somatic [Source:HGNC Symbol;Acc:HGNC:19986]	protein_coding	no	yes	yes	up	up	up
ENSG00000161544	CYGB	-0.0600521	-1.22469	-2.54402	0.711086	4.69494e-24	3.42183e-91	114757	cytoglobin [Source:HGNC Symbol;Acc:HGNC:16505]	protein_coding	no	yes	yes	down	down	down
ENSG00000083799	CYLD	-0.0830868	0.657005	1.15233	0.456219	3.66077e-15	1.78038e-45	1540	CYLD lysine 63 deubiquitinase [Source:HGNC Symbol;Acc:HGNC:2584]	protein_coding	no	no	yes	down	up	up
ENSG00000261644	CYLD-AS1	0.11154	1.28369	1.19603	NA	0.0548718	0.106957	102724907	CYLD antisense RNA 1 [Source:HGNC Symbol;Acc:HGNC:55352]	lncRNA	no	yes	no	up	up	up
ENSG00000148795	CYP17A1	-0.0575537	-0.224196	-2.99137	NA	0.560297	0.0206773	1586	cytochrome P450 family 17 subfamily A member 1 [Source:HGNC Symbol;Acc:HGNC:2593]	protein_coding	no	no	yes	down	down	down
ENSG00000137869	CYP19A1	0.33184	1.0457	1.90239	0.114695	1.51719e-06	1.3191e-19	1588	cytochrome P450 family 19 subfamily A member 1 [Source:HGNC Symbol;Acc:HGNC:2594]	protein_coding	no	yes	yes	up	up	up
ENSG00000140465	CYP1A1	-2.17043	-5.59114	-6.33768	1.14451e-08	4.22612e-43	1.31653e-49	1543	cytochrome P450 family 1 subfamily A member 1 [Source:HGNC Symbol;Acc:HGNC:2595]	protein_coding	yes	yes	yes	down	down	down
ENSG00000140505	CYP1A2	-1.3776	-5.65039	-7.17236	0.000258297	1.15782e-26	4.77144e-22	1544	cytochrome P450 family 1 subfamily A member 2 [Source:HGNC Symbol;Acc:HGNC:2596]	protein_coding	yes	yes	yes	down	down	down
ENSG00000232973	CYP1B1-AS1	-0.136513	-1.52246	-1.81204	0.413596	0.0184164	0.0102841	285154	CYP1B1 antisense RNA 1 [Source:HGNC Symbol;Acc:HGNC:28543]	lncRNA	no	yes	yes	down	down	down
ENSG00000204338	CYP21A1P	-0.466101	-1.8959	-2.61202	0.0514575	1.17905e-11	6.74216e-19	NA	cytochrome P450 family 21 subfamily A member 1, pseudogene [Source:HGNC Symbol;Acc:HGNC:2599]	transcribed_unprocessed_pseudogene	no	yes	yes	down	down	down
ENSG00000231852	CYP21A2	-0.527958	-2.05211	-2.21591	0.00713318	3.76841e-23	1.9869e-26	1589	cytochrome P450 family 21 subfamily A member 2 [Source:HGNC Symbol;Acc:HGNC:2600]	protein_coding	no	yes	yes	down	down	down
ENSG00000019186	CYP24A1	0.104134	4.05171	7.34974	0.158018	0.00167543	2.60134e-07	1591	cytochrome P450 family 24 subfamily A member 1 [Source:HGNC Symbol;Acc:HGNC:2602]	protein_coding	no	yes	yes	up	up	up
ENSG00000003137	CYP26B1	0.611496	1.38606	1.80814	4.66554e-06	7.70436e-29	1.59858e-49	56603	cytochrome P450 family 26 subfamily B member 1 [Source:HGNC Symbol;Acc:HGNC:20581]	protein_coding	no	yes	yes	up	up	up
ENSG00000135929	CYP27A1	-0.436046	-1.50631	-2.46488	0.000403654	1.58819e-36	2.07363e-92	1593	cytochrome P450 family 27 subfamily A member 1 [Source:HGNC Symbol;Acc:HGNC:2605]	protein_coding	no	yes	yes	down	down	down
ENSG00000197838	CYP2A13	-1.0851	-4.10668	-4.63194	0.0241146	2.2194e-05	2.92568e-05	1553	cytochrome P450 family 2 subfamily A member 13 [Source:HGNC Symbol;Acc:HGNC:2608]	protein_coding	yes	yes	yes	down	down	down
ENSG00000255974	CYP2A6	-0.388491	-3.51523	-5.15293	0.120918	2.18076e-26	2.29303e-52	1548	cytochrome P450 family 2 subfamily A member 6 [Source:HGNC Symbol;Acc:HGNC:2610]	protein_coding	no	yes	yes	down	down	down
ENSG00000198077	CYP2A7	-0.660863	-4.0215	-5.27488	0.0290867	3.88996e-27	1.29451e-40	1549	cytochrome P450 family 2 subfamily A member 7 [Source:HGNC Symbol;Acc:HGNC:2611]	protein_coding	no	yes	yes	down	down	down
ENSG00000197408	CYP2B6	-1.10246	-3.82118	-5.32567	0.00181534	3.49256e-25	6.80397e-46	1555	cytochrome P450 family 2 subfamily B member 6 [Source:HGNC Symbol;Acc:HGNC:2615]	protein_coding	yes	yes	yes	down	down	down
ENSG00000256612	CYP2B7P	-1.30351	-4.98654	-7.66688	0.00131744	1.87812e-28	9.83862e-40	NA	cytochrome P450 family 2 subfamily B member 7, pseudogene [Source:HGNC Symbol;Acc:HGNC:2616]	transcribed_unprocessed_pseudogene	yes	yes	yes	down	down	down
ENSG00000165841	CYP2C19	0.640205	0.122753	-2.87373	1.91645e-05	0.48376	1.27376e-79	1557	cytochrome P450 family 2 subfamily C member 19 [Source:HGNC Symbol;Acc:HGNC:2621]	protein_coding	no	no	yes	up	up	down
ENSG00000138115	CYP2C8	-0.578568	-3.08386	-4.93885	0.0015061	1.12096e-63	4.41762e-146	1558	cytochrome P450 family 2 subfamily C member 8 [Source:HGNC Symbol;Acc:HGNC:2622]	protein_coding	no	yes	yes	down	down	down
ENSG00000138109	CYP2C9	-0.135023	-1.73786	-4.02438	0.375681	9.60783e-41	8.54877e-206	1559	cytochrome P450 family 2 subfamily C member 9 [Source:HGNC Symbol;Acc:HGNC:2623]	protein_coding	no	yes	yes	down	down	down
ENSG00000100197	CYP2D6	-1.04561	-1.11459	-1.79052	0.00284661	0.00160839	3.20199e-06	1565	cytochrome P450 family 2 subfamily D member 6 [Source:HGNC Symbol;Acc:HGNC:2625]	protein_coding	yes	yes	yes	down	down	down
ENSG00000205702	CYP2D7	-0.359385	-1.02067	-1.00882	0.149771	0.0141635	0.018524	NA	cytochrome P450 family 2 subfamily D member 7 (gene/pseudogene) [Source:HGNC Symbol;Acc:HGNC:2624]	protein_coding	no	yes	yes	down	down	down
ENSG00000130649	CYP2E1	-1.99661	-6.0194	-7.34079	3.99636e-11	4.21874e-82	1.34856e-103	1571	cytochrome P450 family 2 subfamily E member 1 [Source:HGNC Symbol;Acc:HGNC:2631]	protein_coding	yes	yes	yes	down	down	down
ENSG00000134716	CYP2J2	-0.466386	-1.23182	-1.41185	7.74545e-05	4.36201e-26	2.21537e-33	1573	cytochrome P450 family 2 subfamily J member 2 [Source:HGNC Symbol;Acc:HGNC:2634]	protein_coding	no	yes	yes	down	down	down
ENSG00000167600	CYP2S1	0.360549	0.947941	1.38953	0.0302265	2.54181e-09	4.11108e-19	29785	cytochrome P450 family 2 subfamily S member 1 [Source:HGNC Symbol;Acc:HGNC:15654]	protein_coding	no	no	yes	up	up	up
ENSG00000245293	CYP2U1-AS1	-1.27574	-1.97311	-2.45649	0.00196953	9.50097e-06	2.52006e-07	101929595	CYP2U1 and SGMS2 antisense RNA 1 [Source:HGNC Symbol;Acc:HGNC:54817]	lncRNA	yes	yes	yes	down	down	down
ENSG00000245293	CYP2U1-AS1	-1.27574	-1.97311	-2.45649	0.00196953	9.50097e-06	2.52006e-07	107986298	CYP2U1 and SGMS2 antisense RNA 1 [Source:HGNC Symbol;Acc:HGNC:54817]	lncRNA	yes	yes	yes	down	down	down
ENSG00000146233	CYP39A1	-1.0352	-2.15991	-3.29699	2.72057e-12	2.99926e-46	4.5115e-88	51302	cytochrome P450 family 39 subfamily A member 1 [Source:HGNC Symbol;Acc:HGNC:17449]	protein_coding	yes	yes	yes	down	down	down
ENSG00000160868	CYP3A4	-0.657002	-4.3734	-8.40944	0.0484478	1.57832e-18	5.031e-63	1576	cytochrome P450 family 3 subfamily A member 4 [Source:HGNC Symbol;Acc:HGNC:2637]	protein_coding	no	yes	yes	down	down	down
ENSG00000021461	CYP3A43	-0.376472	-7.44082	-7.46738	0.0595453	9.36062e-07	7.1565e-07	64816	cytochrome P450 family 3 subfamily A member 43 [Source:HGNC Symbol;Acc:HGNC:17450]	protein_coding	no	yes	yes	down	down	down
ENSG00000106258	CYP3A5	-0.912527	-2.99456	-4.49084	0.000348269	1.80911e-31	1.03657e-68	1577	cytochrome P450 family 3 subfamily A member 5 [Source:HGNC Symbol;Acc:HGNC:2638]	protein_coding	no	yes	yes	down	down	down
ENSG00000160870	CYP3A7	-0.858392	-3.01823	-4.9973	8.50707e-07	2.71538e-57	6.11533e-90	1551	cytochrome P450 family 3 subfamily A member 7 [Source:HGNC Symbol;Acc:HGNC:2640]	protein_coding	no	yes	yes	down	down	down
ENSG00000187048	CYP4A11	-0.531337	-2.52625	-5.29947	0.000575807	1.08359e-61	7.77335e-218	1579	cytochrome P450 family 4 subfamily A member 11 [Source:HGNC Symbol;Acc:HGNC:2642]	protein_coding	no	yes	yes	down	down	down
ENSG00000162365	CYP4A22	-0.601317	-2.67091	-5.28392	2.23827e-06	1.20132e-92	3.71151e-193	284541	cytochrome P450 family 4 subfamily A member 22 [Source:HGNC Symbol;Acc:HGNC:20575]	protein_coding	no	yes	yes	down	down	down
ENSG00000142973	CYP4B1	-0.884529	-2.96648	-4.44099	0.00162444	8.91844e-25	2.72724e-53	1580	cytochrome P450 family 4 subfamily B member 1 [Source:HGNC Symbol;Acc:HGNC:2644]	protein_coding	no	yes	yes	down	down	down
ENSG00000186204	CYP4F12	-0.604314	-1.66316	-2.56527	0.021405	1.20525e-08	2.22753e-18	66002	cytochrome P450 family 4 subfamily F member 12 [Source:HGNC Symbol;Acc:HGNC:18857]	protein_coding	no	yes	yes	down	down	down
ENSG00000186115	CYP4F2	-0.137224	-1.82955	-3.56717	0.43792	1.1e-30	2.02191e-102	8529	cytochrome P450 family 4 subfamily F member 2 [Source:HGNC Symbol;Acc:HGNC:2645]	protein_coding	no	yes	yes	down	down	down
ENSG00000171954	CYP4F22	-0.543983	-2.01005	-3.00505	0.00115857	1.55345e-33	1.93953e-70	126410	cytochrome P450 family 4 subfamily F member 22 [Source:HGNC Symbol;Acc:HGNC:26820]	protein_coding	no	yes	yes	down	down	down
ENSG00000226562	CYP4F26P	0.22685	0.98747	1.16426	0.226461	0.059296	0.0402904	106478958	cytochrome P450 family 4 subfamily F member 26, pseudogene [Source:HGNC Symbol;Acc:HGNC:39948]	lncRNA	no	no	yes	up	up	up
ENSG00000186529	CYP4F3	-0.659885	-2.02495	-3.02189	8.99771e-06	6.26455e-44	3.03913e-95	4051	cytochrome P450 family 4 subfamily F member 3 [Source:HGNC Symbol;Acc:HGNC:2646]	protein_coding	no	yes	yes	down	down	down
ENSG00000274628	CYP4F59P	0.66194	1.53924	2.10425	0.0114397	1.08755e-08	2.76237e-15	NA	cytochrome P450 family 4 subfamily F member 59, pseudogene [Source:HGNC Symbol;Acc:HGNC:39947]	transcribed_unprocessed_pseudogene	no	yes	yes	up	up	up
ENSG00000186526	CYP4F8	0.018599	1.60637	1.5475	NA	0.0395715	0.0657508	11283	cytochrome P450 family 4 subfamily F member 8 [Source:HGNC Symbol;Acc:HGNC:2648]	protein_coding	no	yes	yes	up	up	up
ENSG00000145476	CYP4V2	-0.178071	-1.10442	-1.87904	0.24288	2.02331e-15	4.03874e-41	285440	cytochrome P450 family 4 subfamily V member 2 [Source:HGNC Symbol;Acc:HGNC:23198]	protein_coding	no	yes	yes	down	down	down
ENSG00000186377	CYP4X1	0.0148217	-1.2388	-4.02526	0.942934	2.67836e-18	1.38327e-91	260293	cytochrome P450 family 4 subfamily X member 1 [Source:HGNC Symbol;Acc:HGNC:20244]	protein_coding	no	yes	yes	up	down	down
ENSG00000186160	CYP4Z1	-0.168277	-1.90892	-4.61955	0.333152	0.00294832	3.868e-05	199974	cytochrome P450 family 4 subfamily Z member 1 [Source:HGNC Symbol;Acc:HGNC:20583]	protein_coding	no	yes	yes	down	down	down
ENSG00000241095	CYP51A1P1	0.0223761	0.265589	-2.10725	0.893204	0.595056	0.0298272	NA	cytochrome P450 family 51 subfamily A member 1 pseudogene 1 [Source:HGNC Symbol;Acc:HGNC:20245]	processed_pseudogene	no	no	yes	up	up	down
ENSG00000167910	CYP7A1	-1.57061	-7.44765	-11.7671	0.00562764	7.54393e-26	1.28129e-18	1581	cytochrome P450 family 7 subfamily A member 1 [Source:HGNC Symbol;Acc:HGNC:2651]	protein_coding	yes	yes	yes	down	down	down
ENSG00000180432	CYP8B1	-0.328362	-3.03061	-5.72903	0.163625	1.36556e-23	2.45937e-67	1582	cytochrome P450 family 8 subfamily B member 1 [Source:HGNC Symbol;Acc:HGNC:2653]	protein_coding	no	yes	yes	down	down	down
ENSG00000197872	CYRIA	0.687366	1.23384	1.24036	4.74157e-06	6.90398e-18	3.88003e-18	81553	CYFIP related Rac1 interactor A [Source:HGNC Symbol;Acc:HGNC:25373]	protein_coding	no	yes	yes	up	up	up
ENSG00000205795	CYS1	0.0245466	0.101056	-1.39908	NA	0.825702	0.0750501	192668	cystin 1 [Source:HGNC Symbol;Acc:HGNC:18525]	protein_coding	no	no	yes	up	up	down
ENSG00000197191	CYSRT1	0.393828	1.06288	1.04242	0.132524	0.00496146	0.00695375	375791	cysteine rich tail 1 [Source:HGNC Symbol;Acc:HGNC:30529]	protein_coding	no	yes	yes	up	up	up
ENSG00000100055	CYTH4	1.85306	5.0758	6.93061	0.0109068	7.42911e-11	4.44559e-19	27128	cytohesin 4 [Source:HGNC Symbol;Acc:HGNC:9505]	protein_coding	yes	yes	yes	up	up	up
ENSG00000170891	CYTL1	-0.00960943	0.0863062	-1.58868	0.954841	0.875416	0.0392964	54360	cytokine like 1 [Source:HGNC Symbol;Acc:HGNC:24435]	protein_coding	no	no	yes	down	up	down
ENSG00000180902	D2HGDH	-0.466416	-1.79736	-2.61379	0.0211807	7.97531e-18	3.93629e-35	728294	D-2-hydroxyglutarate dehydrogenase [Source:HGNC Symbol;Acc:HGNC:28358]	protein_coding	no	yes	yes	down	down	down
ENSG00000146122	DAAM2	-0.570839	-0.693623	-1.07479	3.99864e-06	1.20993e-08	2.01012e-18	23500	dishevelled associated activator of morphogenesis 2 [Source:HGNC Symbol;Acc:HGNC:18143]	protein_coding	no	no	yes	down	down	down
ENSG00000235033	DAAM2-AS1	-0.0151441	0.851385	1.49958	0.954381	0.0136688	1.22004e-05	100505635	DAAM2 antisense RNA 1 [Source:HGNC Symbol;Acc:HGNC:40830]	lncRNA	no	no	yes	down	up	up
ENSG00000173406	DAB1	-0.641658	-1.8247	-3.58304	3.8146e-05	8.84042e-31	1.97201e-84	1600	DAB adaptor protein 1 [Source:HGNC Symbol;Acc:HGNC:2661]	protein_coding	no	yes	yes	down	down	down
ENSG00000153071	DAB2	-0.667523	-1.29162	-1.2211	1.31593e-15	1.0677e-55	2.54385e-50	1601	DAB adaptor protein 2 [Source:HGNC Symbol;Acc:HGNC:2662]	protein_coding	no	yes	yes	down	down	down
ENSG00000276644	DACH1	-0.108553	-0.34818	-1.46633	0.634608	0.190806	9.71921e-08	1602	dachshund family transcription factor 1 [Source:HGNC Symbol;Acc:HGNC:2663]	protein_coding	no	no	yes	down	down	down
ENSG00000165617	DACT1	-0.026755	-0.786034	-1.53335	0.908891	5.52198e-05	9.68882e-14	51339	dishevelled binding antagonist of beta catenin 1 [Source:HGNC Symbol;Acc:HGNC:17748]	protein_coding	no	no	yes	down	down	down
ENSG00000197380	DACT3	1.07506	2.22153	2.13511	6.9977e-07	2.1924e-28	2.42527e-26	147906	dishevelled binding antagonist of beta catenin 3 [Source:HGNC Symbol;Acc:HGNC:30745]	protein_coding	yes	yes	yes	up	up	up
ENSG00000110887	DAO	-0.0311563	-1.35926	-2.86053	0.904635	1.09248e-06	2.36316e-19	1610	D-amino acid oxidase [Source:HGNC Symbol;Acc:HGNC:2671]	protein_coding	no	yes	yes	down	down	down
ENSG00000112977	DAP	-0.195903	-0.668322	-1.23203	0.0460178	5.2722e-15	7.98591e-48	1611	death associated protein [Source:HGNC Symbol;Acc:HGNC:2672]	protein_coding	no	no	yes	down	down	down
ENSG00000196730	DAPK1	-0.785631	-1.20394	-1.67698	4.43514e-16	7.47699e-37	5.57257e-69	1612	death associated protein kinase 1 [Source:HGNC Symbol;Acc:HGNC:2674]	protein_coding	no	yes	yes	down	down	down
ENSG00000167657	DAPK3	0.269162	0.910003	1.42246	0.00417205	5.6526e-27	3.06973e-65	1613	death associated protein kinase 3 [Source:HGNC Symbol;Acc:HGNC:2676]	protein_coding	no	no	yes	up	up	up
ENSG00000231890	DARS1-AS1	-0.17102	-1.02048	-1.64713	0.452731	0.000494492	1.48972e-07	NA	DARS1 antisense RNA 1 [Source:HGNC Symbol;Acc:HGNC:40170]	lncRNA	no	yes	yes	down	down	down
ENSG00000123977	DAW1	1.7158	3.65172	4.40479	3.87132e-05	1.24419e-20	5.87701e-30	164781	dynein assembly factor with WD repeats 1 [Source:HGNC Symbol;Acc:HGNC:26383]	protein_coding	yes	yes	yes	up	up	up
ENSG00000006634	DBF4	0.828618	1.7419	2.25707	3.07619e-10	6.82023e-45	3.41419e-76	10926	DBF4 zinc finger [Source:HGNC Symbol;Acc:HGNC:17364]	protein_coding	no	yes	yes	up	up	up
ENSG00000161692	DBF4B	1.00371	2.45206	3.31674	8.12562e-13	3.50839e-80	4.27787e-150	80174	DBF4 zinc finger B [Source:HGNC Symbol;Acc:HGNC:17883]	protein_coding	yes	yes	yes	up	up	up
ENSG00000235489	DBF4P1	0.136284	1.1889	2.18175	0.446404	0.0251764	0.000124208	NA	DBF4 zinc finger pseudogene 1 [Source:HGNC Symbol;Acc:HGNC:45059]	processed_pseudogene	no	yes	yes	up	up	up
ENSG00000225756	DBH-AS1	-0.69877	-3.28284	-5.57866	0.00477973	6.6046e-34	4.7016e-64	138948	DBH antisense RNA 1 [Source:HGNC Symbol;Acc:HGNC:24155]	lncRNA	no	yes	yes	down	down	down
ENSG00000113758	DBN1	0.649464	1.47888	1.00797	2.3932e-07	8.92376e-35	9.62789e-17	1627	drebrin 1 [Source:HGNC Symbol;Acc:HGNC:2695]	protein_coding	no	yes	yes	up	up	up
ENSG00000003249	DBNDD1	1.15789	1.82544	1.37946	2.8735e-14	1.69451e-36	5.64516e-21	79007	dysbindin domain containing 1 [Source:HGNC Symbol;Acc:HGNC:28455]	protein_coding	yes	yes	yes	up	up	up
ENSG00000244274	DBNDD2	1.24658	1.80266	1.99804	0.00276351	1.98191e-05	2.31677e-06	55861	dysbindin domain containing 2 [Source:HGNC Symbol;Acc:HGNC:15881]	protein_coding	yes	yes	yes	up	up	up
ENSG00000105516	DBP	-1.30363	-3.14092	-3.68023	1.27588e-13	1.32681e-55	3.32562e-65	1628	D-box binding PAR bZIP transcription factor [Source:HGNC Symbol;Acc:HGNC:2697]	protein_coding	yes	yes	yes	down	down	down
ENSG00000138231	DBR1	-0.00157251	1.18747	1.98514	0.991866	4.04226e-37	2.71284e-105	51163	debranching RNA lariats 1 [Source:HGNC Symbol;Acc:HGNC:15594]	protein_coding	no	yes	yes	down	up	up
ENSG00000137992	DBT	-0.725029	-1.82616	-2.27563	2.29677e-15	1.55109e-87	2.69232e-129	1629	dihydrolipoamide branched chain transacylase E2 [Source:HGNC Symbol;Acc:HGNC:2698]	protein_coding	no	yes	yes	down	down	down
ENSG00000100897	DCAF11	-0.444571	-1.01092	-1.47521	2.40151e-09	1.34436e-44	4.64569e-92	80344	DDB1 and CUL4 associated factor 11 [Source:HGNC Symbol;Acc:HGNC:20258]	protein_coding	no	yes	yes	down	down	down
ENSG00000182308	DCAF4L1	0.152338	1.47132	2.57017	0.374478	0.0103857	2.6557e-05	285429	DDB1 and CUL4 associated factor 4 like 1 [Source:HGNC Symbol;Acc:HGNC:27723]	protein_coding	no	yes	yes	up	up	up
ENSG00000132716	DCAF8	-0.56725	-1.38093	-1.87149	3.68135e-07	3.05938e-37	1.06008e-66	50717	DDB1 and CUL4 associated factor 8 [Source:HGNC Symbol;Acc:HGNC:24891]	protein_coding	no	yes	yes	down	down	down
ENSG00000164465	DCBLD1	1.00347	1.50536	1.57036	1.27858e-22	1.97587e-52	2.29942e-57	285761	discoidin, CUB and LCCL domain containing 1 [Source:HGNC Symbol;Acc:HGNC:21479]	protein_coding	yes	yes	yes	up	up	up
ENSG00000057019	DCBLD2	0.222171	0.9147	1.96504	0.0286432	6.73407e-24	1.3276e-107	131566	discoidin, CUB and LCCL domain containing 2 [Source:HGNC Symbol;Acc:HGNC:24627]	protein_coding	no	no	yes	up	up	up
ENSG00000187323	DCC	-0.0108269	0.168729	-1.39372	0.953787	0.74156	0.0476049	1630	DCC netrin 1 receptor [Source:HGNC Symbol;Acc:HGNC:2701]	protein_coding	no	no	yes	down	up	down
ENSG00000170959	DCDC1	-0.218501	-1.97419	-3.31582	0.336773	1.47632e-09	2.33838e-16	341019	doublecortin domain containing 1 [Source:HGNC Symbol;Acc:HGNC:20625]	protein_coding	no	yes	yes	down	down	down
ENSG00000166341	DCHS1	-0.133241	-1.01309	-1.96006	0.379889	0.0753324	0.00812311	8642	dachsous cadherin-related 1 [Source:HGNC Symbol;Acc:HGNC:13681]	protein_coding	no	yes	yes	down	down	down
ENSG00000197410	DCHS2	-0.112372	-0.842821	-1.97997	0.627167	0.00198788	6.96607e-11	54798	dachsous cadherin-related 2 [Source:HGNC Symbol;Acc:HGNC:23111]	protein_coding	no	no	yes	down	down	down
ENSG00000156136	DCK	0.492356	1.27282	1.62311	0.000305255	1.00971e-22	1.34555e-36	1633	deoxycytidine kinase [Source:HGNC Symbol;Acc:HGNC:2704]	protein_coding	no	yes	yes	up	up	up
ENSG00000133083	DCLK1	1.19958	2.55051	2.62032	1.18915e-10	1.55974e-46	2.3426e-49	9201	doublecortin like kinase 1 [Source:HGNC Symbol;Acc:HGNC:2700]	protein_coding	yes	yes	yes	up	up	up
ENSG00000170390	DCLK2	0.97913	3.03424	2.21965	0.0290971	6.12999e-08	6.46661e-05	166614	doublecortin like kinase 2 [Source:HGNC Symbol;Acc:HGNC:19002]	protein_coding	no	yes	yes	up	up	up
ENSG00000118655	DCLRE1B	0.651549	1.07368	1.43185	4.63157e-06	2.42022e-15	4.63001e-27	64858	DNA cross-link repair 1B [Source:HGNC Symbol;Acc:HGNC:17641]	protein_coding	no	yes	yes	up	up	up
ENSG00000011465	DCN	-0.711422	-2.01643	-4.81622	3.08917e-07	4.64284e-49	1.19616e-215	1634	decorin [Source:HGNC Symbol;Acc:HGNC:2705]	protein_coding	no	yes	yes	down	down	down
ENSG00000232093	DCST1-AS1	0.130305	-0.504462	-1.82258	0.563673	0.20918	0.000122292	NA	DCST1 antisense RNA 1 [Source:HGNC Symbol;Acc:HGNC:41147]	lncRNA	no	no	yes	up	down	down
ENSG00000163354	DCST2	-0.356255	-2.17311	-3.35777	0.153948	2.22843e-08	7.77458e-14	127579	DC-STAMP domain containing 2 [Source:HGNC Symbol;Acc:HGNC:26562]	protein_coding	no	yes	yes	down	down	down
ENSG00000080166	DCT	-2.25221	-4.25926	-4.26919	0.000236624	6.58396e-07	5.07101e-07	1638	dopachrome tautomerase [Source:HGNC Symbol;Acc:HGNC:2709]	protein_coding	yes	yes	yes	down	down	down
ENSG00000137692	DCUN1D5	0.113475	0.907765	1.53869	0.414721	2.14881e-16	2.61777e-46	84259	defective in cullin neddylation 1 domain containing 5 [Source:HGNC Symbol;Acc:HGNC:28409]	protein_coding	no	no	yes	up	up	up
ENSG00000264569	DCXR-DT	-0.123525	-2.9658	-5.26084	0.550123	1.74855e-06	1.25474e-06	113523640	DCXR divergent transcript [Source:HGNC Symbol;Acc:HGNC:54083]	lncRNA	no	yes	yes	down	down	down
ENSG00000213722	DDAH2	0.395626	1.02702	0.724856	5.5905e-05	4.29367e-29	5.9209e-15	23564	dimethylarginine dimethylaminohydrolase 2 [Source:HGNC Symbol;Acc:HGNC:2716]	protein_coding	no	yes	no	up	up	up
ENSG00000100523	DDHD1	0.0993843	0.899597	1.31729	0.568625	1.43288e-10	1.18325e-21	80821	DDHD domain containing 1 [Source:HGNC Symbol;Acc:HGNC:19714]	protein_coding	no	no	yes	up	up	up
ENSG00000197312	DDI2	-0.799022	-1.31097	-1.22658	1.77374e-18	3.46077e-48	9.68577e-43	84301	DNA damage inducible 1 homolog 2 [Source:HGNC Symbol;Acc:HGNC:24578]	protein_coding	no	yes	yes	down	down	down
ENSG00000165490	DDIAS	1.15206	2.42438	3.2629	1.04435e-12	1.81012e-59	1.21156e-110	220042	DNA damage induced apoptosis suppressor [Source:HGNC Symbol;Acc:HGNC:26351]	protein_coding	yes	yes	yes	up	up	up
ENSG00000168209	DDIT4	-0.0349293	-0.678528	-1.07151	0.800978	2.7667e-12	1.32148e-28	54541	DNA damage inducible transcript 4 [Source:HGNC Symbol;Acc:HGNC:24944]	protein_coding	no	no	yes	down	down	down
ENSG00000145358	DDIT4L	0.0503081	3.51953	4.97057	NA	0.00597932	0.000591543	115265	DNA damage inducible transcript 4 like [Source:HGNC Symbol;Acc:HGNC:30555]	protein_coding	no	yes	yes	up	up	up
ENSG00000181418	DDN	0.15056	1.90668	2.51877	0.395248	0.000830551	1.48954e-05	23109	dendrin [Source:HGNC Symbol;Acc:HGNC:24458]	protein_coding	no	yes	yes	up	up	up
ENSG00000203797	DDO	-0.239	-0.669592	-1.7325	0.129609	1.22637e-05	3.68705e-27	8528	D-aspartate oxidase [Source:HGNC Symbol;Acc:HGNC:2727]	protein_coding	no	no	yes	down	down	down
ENSG00000162733	DDR2	0.534307	1.68506	2.31549	0.0702759	9.15122e-06	9.01348e-10	4921	discoidin domain receptor tyrosine kinase 2 [Source:HGNC Symbol;Acc:HGNC:2731]	protein_coding	no	yes	yes	up	up	up
ENSG00000099977	DDT	0.0453744	-0.529222	-1.15348	0.760662	1.72816e-06	2.4863e-26	1652	D-dopachrome tautomerase [Source:HGNC Symbol;Acc:HGNC:2732]	protein_coding	no	no	yes	up	down	down
ENSG00000099977	DDT	0.0453744	-0.529222	-1.15348	0.760662	1.72816e-06	2.4863e-26	100037417	D-dopachrome tautomerase [Source:HGNC Symbol;Acc:HGNC:2732]	protein_coding	no	no	yes	up	down	down
ENSG00000099974	DDTL	-0.361353	-1.52689	-2.1327	0.0729505	4.66363e-12	3.08653e-20	100037417	D-dopachrome tautomerase like [Source:HGNC Symbol;Acc:HGNC:33446]	protein_coding	no	yes	yes	down	down	down
ENSG00000013573	DDX11	0.499864	0.940381	1.08998	0.010452	1.55004e-06	2.15904e-08	1663	DEAD/H-box helicase 11 [Source:HGNC Symbol;Acc:HGNC:2736]	protein_coding	no	no	yes	up	up	up
ENSG00000214826	DDX12P	0.393607	1.13677	1.48834	0.1276	0.00526288	0.000329561	NA	DEAD/H-box helicase 12, pseudogene [Source:HGNC Symbol;Acc:HGNC:2737]	unprocessed_pseudogene	no	yes	yes	up	up	up
ENSG00000165732	DDX21	-0.119588	0.268302	1.13041	0.162553	0.000257096	9.4787e-61	9188	DExD-box helicase 21 [Source:HGNC Symbol;Acc:HGNC:2744]	protein_coding	no	no	yes	down	up	up
ENSG00000089737	DDX24	-0.0467854	0.727926	1.19618	0.537762	8.28525e-39	2.88152e-103	57062	DEAD-box helicase 24 [Source:HGNC Symbol;Acc:HGNC:13266]	protein_coding	no	no	yes	down	up	up
ENSG00000123136	DDX39A	0.662502	1.50909	2.02862	2.00209e-16	1.21385e-85	1.43729e-156	10212	DExD-box helicase 39A [Source:HGNC Symbol;Acc:HGNC:17821]	protein_coding	no	yes	yes	up	up	up
ENSG00000232756	DDX3ILA1	0.172677	2.15157	2.52922	NA	0.0240523	0.0176589	NA	DDX3 interacting lncRNA 1 [Source:HGNC Symbol;Acc:HGNC:55358]	lncRNA	no	yes	yes	up	up	up
ENSG00000181381	DDX60L	0.268021	1.03939	1.40912	0.0248229	6.10888e-22	5.47391e-40	91351	DExD/H-box 60 like [Source:HGNC Symbol;Acc:HGNC:26429]	protein_coding	no	yes	yes	up	up	up
ENSG00000104325	DECR1	-0.377209	-1.16594	-2.0968	0.000993914	1.84194e-26	8.70357e-81	1666	2,4-dienoyl-CoA reductase 1 [Source:HGNC Symbol;Acc:HGNC:2753]	protein_coding	no	yes	yes	down	down	down
ENSG00000242612	DECR2	-0.368586	-1.1266	-1.86941	0.0044807	1.89644e-19	8.45709e-50	26063	2,4-dienoyl-CoA reductase 2 [Source:HGNC Symbol;Acc:HGNC:2754]	protein_coding	no	yes	yes	down	down	down
ENSG00000160570	DEDD2	-0.32547	0.399057	1.26409	0.00357077	0.000154469	1.49357e-37	162989	death effector domain containing 2 [Source:HGNC Symbol;Acc:HGNC:24450]	protein_coding	no	no	yes	down	up	up
ENSG00000164825	DEFB1	0.248289	0.704048	2.9176	0.212378	0.000623705	3.76587e-50	1672	defensin beta 1 [Source:HGNC Symbol;Acc:HGNC:2766]	protein_coding	no	no	yes	up	up	up
ENSG00000176797	DEFB103A	0.119151	-0.631844	2.40711	0.476904	0.229507	0.000120305	55894	defensin beta 103A [Source:HGNC Symbol;Acc:HGNC:15967]	protein_coding	no	no	yes	up	down	up
ENSG00000176797	DEFB103A	0.119151	-0.631844	2.40711	0.476904	0.229507	0.000120305	414325	defensin beta 103A [Source:HGNC Symbol;Acc:HGNC:15967]	protein_coding	no	no	yes	up	down	up
ENSG00000176797	DEFB103A	0.119151	-0.631844	2.40711	0.476904	0.229507	0.000120305	124906744	defensin beta 103A [Source:HGNC Symbol;Acc:HGNC:15967]	protein_coding	no	no	yes	up	down	up
ENSG00000186458	DEFB132	0.115887	0.0279174	-1.44008	0.485569	0.958959	0.0489331	400830	defensin beta 132 [Source:HGNC Symbol;Acc:HGNC:33806]	protein_coding	no	no	yes	up	up	down
ENSG00000143753	DEGS1	0.23413	0.991506	1.31921	0.0284135	2.75704e-25	2.45118e-44	8560	delta 4-desaturase, sphingolipid 1 [Source:HGNC Symbol;Acc:HGNC:13709]	protein_coding	no	no	yes	up	up	up
ENSG00000168350	DEGS2	-0.0683321	-1.76634	-5.24149	0.722335	0.00356338	1.83605e-05	123099	delta 4-desaturase, sphingolipid 2 [Source:HGNC Symbol;Acc:HGNC:20113]	protein_coding	no	yes	yes	down	down	down
ENSG00000173077	DELEC1	-0.0281099	1.11564	1.63427	NA	0.0867072	0.066556	50514	deleted in esophageal cancer 1 [Source:HGNC Symbol;Acc:HGNC:23658]	lncRNA	no	yes	yes	down	up	up
ENSG00000119979	DENND10	-0.53211	-1.37497	-1.52949	2.31518e-07	3.18265e-42	1.20308e-51	404636	DENN domain containing 10 [Source:HGNC Symbol;Acc:HGNC:31793]	protein_coding	no	yes	yes	down	down	down
ENSG00000221930	DENND10P1	-0.551011	-0.984463	-1.28916	0.00556335	1.66352e-06	9.33462e-10	NA	DENND10 pseudogene 1 [Source:HGNC Symbol;Acc:HGNC:30886]	transcribed_processed_pseudogene	no	no	yes	down	down	down
ENSG00000257093	DENND11	-0.350822	-0.895617	-1.33023	0.000910749	4.24092e-19	3.50766e-40	57189	DENN domain containing 11 [Source:HGNC Symbol;Acc:HGNC:29472]	protein_coding	no	no	yes	down	down	down
ENSG00000166444	DENND2B	-0.00688816	-0.286618	-1.01726	0.981607	0.0184362	9.86689e-19	6764	DENN domain containing 2B [Source:HGNC Symbol;Acc:HGNC:11350]	protein_coding	no	no	yes	down	down	down
ENSG00000175984	DENND2C	0.464578	1.38685	1.82032	4.49305e-05	6.10562e-41	7.00656e-72	163259	DENN domain containing 2C [Source:HGNC Symbol;Acc:HGNC:24748]	protein_coding	no	yes	yes	up	up	up
ENSG00000105339	DENND3	0.298154	1.23491	1.37742	0.103925	2.36164e-12	3.28077e-15	22898	DENN domain containing 3 [Source:HGNC Symbol;Acc:HGNC:29134]	protein_coding	no	yes	yes	up	up	up
ENSG00000205593	DENND6B	0.0391607	-0.477312	-1.50536	0.866257	0.0205546	4.55739e-13	414918	DENN domain containing 6B [Source:HGNC Symbol;Acc:HGNC:32690]	protein_coding	no	no	yes	up	down	down
ENSG00000024526	DEPDC1	0.753697	1.42945	1.83559	9.92916e-06	7.68734e-18	7.77091e-29	55635	DEP domain containing 1 [Source:HGNC Symbol;Acc:HGNC:22949]	protein_coding	no	yes	yes	up	up	up
ENSG00000035499	DEPDC1B	0.856594	1.79115	2.40697	5.17375e-07	1.13625e-28	6.87145e-52	55789	DEP domain containing 1B [Source:HGNC Symbol;Acc:HGNC:24902]	protein_coding	no	yes	yes	up	up	up
ENSG00000165507	DEPP1	-3.18343	-3.79668	-3.12385	6.17376e-120	1.7547e-169	4.20568e-118	11067	DEPP autophagy regulator 1 [Source:HGNC Symbol;Acc:HGNC:23355]	protein_coding	yes	yes	yes	down	down	down
ENSG00000155792	DEPTOR	-0.953605	-2.10326	-2.7515	3.38087e-24	4.98651e-104	4.06401e-159	64798	DEP domain containing MTOR interacting protein [Source:HGNC Symbol;Acc:HGNC:22953]	protein_coding	no	yes	yes	down	down	down
ENSG00000245330	DEPTOR-AS1	-0.0166556	-0.361915	-1.0402	NA	0.224097	0.0862258	NA	DEPTOR antisense RNA 1 [Source:HGNC Symbol;Acc:HGNC:55602]	lncRNA	no	no	yes	down	down	down
ENSG00000286140	DERPC	2.00803	2.3849	2.61259	1.34198e-09	1.43765e-13	4.47221e-16	113455421	DERPC proline and glycine rich nuclear protein [Source:HGNC Symbol;Acc:HGNC:54084]	protein_coding	yes	yes	yes	up	up	up
ENSG00000175084	DES	0.357822	1.70114	2.48985	0.131206	0.000855579	1.75001e-06	1674	desmin [Source:HGNC Symbol;Acc:HGNC:2770]	protein_coding	no	yes	yes	up	up	up
ENSG00000100418	DESI1	0.360566	0.851922	1.04107	0.000163324	2.01556e-21	9.48606e-32	27351	desumoylating isopeptidase 1 [Source:HGNC Symbol;Acc:HGNC:24577]	protein_coding	no	no	yes	up	up	up
ENSG00000185000	DGAT1	-0.00977661	1.23529	1.75139	0.942021	5.34585e-48	3.95435e-96	8694	diacylglycerol O-acyltransferase 1 [Source:HGNC Symbol;Acc:HGNC:2843]	protein_coding	no	yes	yes	down	up	up
ENSG00000062282	DGAT2	-0.589707	-1.47543	-1.12819	8.26355e-09	1.79587e-49	5.50621e-30	84649	diacylglycerol O-acyltransferase 2 [Source:HGNC Symbol;Acc:HGNC:16940]	protein_coding	no	yes	yes	down	down	down
ENSG00000273311	DGCR11	0.493855	1.44396	1.70461	0.0646772	2.12562e-06	1.70883e-08	25786	DiGeorge syndrome critical region gene 11 [Source:HGNC Symbol;Acc:HGNC:17226]	lncRNA	no	yes	yes	up	up	up
ENSG00000136267	DGKB	-0.0809708	-0.245827	-1.40228	0.569904	0.617677	0.0576781	1607	diacylglycerol kinase beta [Source:HGNC Symbol;Acc:HGNC:2850]	protein_coding	no	no	yes	down	down	down
ENSG00000058866	DGKG	1.05106	1.42229	2.07136	6.90666e-07	3.61416e-12	4.74643e-25	1608	diacylglycerol kinase gamma [Source:HGNC Symbol;Acc:HGNC:2853]	protein_coding	yes	yes	yes	up	up	up
ENSG00000149091	DGKZ	0.426788	0.816571	1.07001	1.38624e-05	2.72539e-18	6.1152e-31	8525	diacylglycerol kinase zeta [Source:HGNC Symbol;Acc:HGNC:2857]	protein_coding	no	no	yes	up	up	up
ENSG00000133943	DGLUCY	-0.288297	-1.25801	-2.70057	0.017674	1.43928e-27	1.19279e-105	80017	D-glutamate cyclase [Source:HGNC Symbol;Acc:HGNC:20498]	protein_coding	no	yes	yes	down	down	down
ENSG00000116133	DHCR24	-0.291471	-0.937823	-1.44456	5.72059e-05	2.99557e-43	7.59351e-101	1718	24-dehydrocholesterol reductase [Source:HGNC Symbol;Acc:HGNC:2859]	protein_coding	no	no	yes	down	down	down
ENSG00000178700	DHFR2	-0.26865	-1.01059	-1.51191	0.0581225	1.88549e-13	1.18443e-26	200895	dihydrofolate reductase 2 [Source:HGNC Symbol;Acc:HGNC:27309]	protein_coding	no	yes	yes	down	down	down
ENSG00000102967	DHODH	-1.28117	-3.00768	-2.66204	7.72767e-13	2.36497e-57	1.26724e-47	1723	dihydroorotate dehydrogenase (quinone) [Source:HGNC Symbol;Acc:HGNC:2867]	protein_coding	yes	yes	yes	down	down	down
ENSG00000157379	DHRS1	-0.540675	-1.90397	-2.67501	0.00271219	5.59539e-25	1.64986e-44	115817	dehydrogenase/reductase 1 [Source:HGNC Symbol;Acc:HGNC:16445]	protein_coding	no	yes	yes	down	down	down
ENSG00000102796	DHRS12	-0.606225	-1.83259	-2.76633	0.00262615	1.77255e-17	1.70377e-31	79758	dehydrogenase/reductase 12 [Source:HGNC Symbol;Acc:HGNC:25832]	protein_coding	no	yes	yes	down	down	down
ENSG00000100867	DHRS2	2.63712	4.0166	4.73483	5.49647e-32	1.72916e-77	1.66261e-108	10202	dehydrogenase/reductase 2 [Source:HGNC Symbol;Acc:HGNC:18349]	protein_coding	yes	yes	yes	up	up	up
ENSG00000162496	DHRS3	-0.54834	-1.9663	-2.28721	6.04279e-05	4.59008e-48	1.0002e-63	9249	dehydrogenase/reductase 3 [Source:HGNC Symbol;Acc:HGNC:17693]	protein_coding	no	yes	yes	down	down	down
ENSG00000157326	DHRS4	-0.123614	-0.951915	-1.85126	0.328205	5.51382e-19	4.77478e-63	10901	dehydrogenase/reductase 4 [Source:HGNC Symbol;Acc:HGNC:16985]	protein_coding	no	no	yes	down	down	down
ENSG00000215256	DHRS4-AS1	-0.449949	-1.96246	-2.81873	4.50872e-05	3.46316e-67	4.24629e-117	55449	DHRS4 antisense RNA 1 [Source:HGNC Symbol;Acc:HGNC:23175]	lncRNA	no	yes	yes	down	down	down
ENSG00000285467	DHRS4L1	-0.242173	-2.67801	-4.86371	0.201919	0.00011569	1.34344e-05	728635	dehydrogenase/reductase 4 like 1 (pseudogene) [Source:NCBI gene (formerly Entrezgene);Acc:728635]	lncRNA	no	yes	yes	down	down	down
ENSG00000225766	DHRS4L1	-0.0543451	-2.42527	-4.16571	0.748006	0.00426135	0.000555314	NA	dehydrogenase/reductase 4 like 1 (pseudogene) [Source:HGNC Symbol;Acc:HGNC:19732]	transcribed_unprocessed_pseudogene	no	yes	yes	down	down	down
ENSG00000187630	DHRS4L2	-0.217596	-1.03114	-1.73555	0.194477	1.57826e-10	2.19584e-26	317749	dehydrogenase/reductase 4 like 2 [Source:HGNC Symbol;Acc:HGNC:19731]	protein_coding	no	yes	yes	down	down	down
ENSG00000073737	DHRS9	0.219944	0.570926	2.11645	0.303685	0.0150685	2.05957e-22	10170	dehydrogenase/reductase 9 [Source:HGNC Symbol;Acc:HGNC:16888]	protein_coding	no	no	yes	up	up	up
ENSG00000181192	DHTKD1	-0.224228	-1.08286	-2.35975	0.0168412	6.34921e-37	1.47681e-161	55526	dehydrogenase E1 and transketolase domain containing 1 [Source:HGNC Symbol;Acc:HGNC:23537]	protein_coding	no	yes	yes	down	down	down
ENSG00000109606	DHX15	0.214162	0.68198	1.03408	0.00904494	1.96941e-20	7.18596e-46	1665	DEAH-box helicase 15 [Source:HGNC Symbol;Acc:HGNC:2738]	protein_coding	no	no	yes	up	up	up
ENSG00000101452	DHX35	-0.656215	-1.63705	-2.34627	1.37671e-06	9.77563e-32	1.13825e-55	60625	DEAH-box helicase 35 [Source:HGNC Symbol;Acc:HGNC:15861]	protein_coding	no	yes	yes	down	down	down
ENSG00000108771	DHX58	-0.215558	-0.46449	-1.07443	0.173587	0.00250582	1.27746e-12	79132	DExH-box helicase 58 [Source:HGNC Symbol;Acc:HGNC:29517]	protein_coding	no	no	yes	down	down	down
ENSG00000139734	DIAPH3	0.544505	1.408	1.78221	0.000879614	6.10529e-19	8.52383e-30	81624	diaphanous related formin 3 [Source:HGNC Symbol;Acc:HGNC:15480]	protein_coding	no	yes	yes	up	up	up
ENSG00000235706	DICER1-AS1	-1.25516	-2.68735	-3.19388	0.000254612	4.05863e-13	1.35838e-16	400242	DICER1 antisense RNA 1 [Source:HGNC Symbol;Acc:HGNC:43017]	lncRNA	yes	yes	yes	down	down	down
ENSG00000211452	DIO1	0.00567658	-1.66392	-3.98952	0.977805	2.69207e-25	6.47967e-64	1733	iodothyronine deiodinase 1 [Source:HGNC Symbol;Acc:HGNC:2883]	protein_coding	no	yes	yes	up	down	down
ENSG00000211448	DIO2	1.64327	1.68243	2.33267	2.7814e-08	4.75986e-09	1.28656e-16	1734	iodothyronine deiodinase 2 [Source:HGNC Symbol;Acc:HGNC:2884]	protein_coding	yes	yes	yes	up	up	up
ENSG00000066084	DIP2B	0.0249566	0.549566	1.09529	0.878046	5.86596e-07	1.20286e-24	57609	disco interacting protein 2 homolog B [Source:HGNC Symbol;Acc:HGNC:29284]	protein_coding	no	no	yes	up	up	up
ENSG00000151240	DIP2C	-0.3088	-0.723885	-1.14547	0.00622871	1.97091e-11	5.92492e-26	22982	disco interacting protein 2 homolog C [Source:HGNC Symbol;Acc:HGNC:29150]	protein_coding	no	no	yes	down	down	down
ENSG00000165716	DIPK1B	-0.113277	-0.864732	-1.7126	0.594884	4.80898e-05	5.00222e-14	138311	divergent protein kinase domain 1B [Source:HGNC Symbol;Acc:HGNC:28290]	protein_coding	no	no	yes	down	down	down
ENSG00000181744	DIPK2A	0.630626	1.61114	2.3475	9.72516e-08	1.6871e-46	1.05875e-98	205428	divergent protein kinase domain 2A [Source:HGNC Symbol;Acc:HGNC:28490]	protein_coding	no	yes	yes	up	up	up
ENSG00000162595	DIRAS3	0.0133808	-1.52525	-2.11946	0.962102	1.29372e-07	8.80265e-12	9077	DIRAS family GTPase 3 [Source:HGNC Symbol;Acc:HGNC:687]	protein_coding	no	yes	yes	up	down	down
ENSG00000231672	DIRC3	-0.111278	-0.509286	-3.04563	NA	0.29302	0.00876387	NA	disrupted in renal carcinoma 3 [Source:HGNC Symbol;Acc:HGNC:17805]	lncRNA	no	no	yes	down	down	down
ENSG00000166938	DIS3L	-0.322322	-0.99309	-1.56801	0.00496237	3.14575e-19	1.01195e-43	115752	DIS3 like exosome 3'-5' exoribonuclease [Source:HGNC Symbol;Acc:HGNC:28698]	protein_coding	no	no	yes	down	down	down
ENSG00000162946	DISC1	-0.93948	-0.873659	-1.3174	0.000480369	0.000995422	1.71756e-06	27185	DISC1 scaffold protein [Source:HGNC Symbol;Acc:HGNC:2888]	protein_coding	no	no	yes	down	down	down
ENSG00000204624	DISP3	1.41153	2.73407	3.60069	0.00505271	1.37186e-07	2.68692e-12	57540	dispatched RND transporter family member 3 [Source:HGNC Symbol;Acc:HGNC:29251]	protein_coding	yes	yes	yes	up	up	up
ENSG00000107984	DKK1	-0.536125	-1.09844	-1.07904	3.15458e-05	1.89449e-18	6.56952e-18	22943	dickkopf WNT signaling pathway inhibitor 1 [Source:HGNC Symbol;Acc:HGNC:2891]	protein_coding	no	yes	yes	down	down	down
ENSG00000164741	DLC1	-0.0188235	0.585704	1.02477	0.899772	3.9841e-11	1.64166e-32	10395	DLC1 Rho GTPase activating protein [Source:HGNC Symbol;Acc:HGNC:2897]	protein_coding	no	no	yes	down	up	up
ENSG00000008226	DLEC1	0.0168156	-0.126796	-1.24721	0.912862	0.795603	0.099371	9940	DLEC1 cilia and flagella associated protein [Source:HGNC Symbol;Acc:HGNC:2899]	protein_coding	no	no	yes	up	down	down
ENSG00000176124	DLEU1	-0.289979	-0.979876	-1.09966	0.0597479	1.2015e-10	5.66274e-13	10301	deleted in lymphocytic leukemia 1 [Source:HGNC Symbol;Acc:HGNC:13747]	lncRNA	no	no	yes	down	down	down
ENSG00000176124	DLEU1	-0.289979	-0.979876	-1.09966	0.0597479	1.2015e-10	5.66274e-13	100874074	deleted in lymphocytic leukemia 1 [Source:HGNC Symbol;Acc:HGNC:13747]	lncRNA	no	no	yes	down	down	down
ENSG00000231607	DLEU2	1.14277	1.70109	1.46855	2.01894e-10	4.76247e-23	2.32473e-17	8847	deleted in lymphocytic leukemia 2 [Source:HGNC Symbol;Acc:HGNC:13748]	lncRNA	yes	yes	yes	up	up	up
ENSG00000116652	DLEU2L	0.00750797	0.281953	-1.05779	0.971533	0.55983	0.0705759	NA	deleted in lymphocytic leukemia 2 like [Source:HGNC Symbol;Acc:HGNC:13225]	lncRNA	no	no	yes	up	up	down
ENSG00000186047	DLEU7	0.0448275	-0.173924	-1.47022	0.815878	0.726295	0.0277609	220107	deleted in lymphocytic leukemia 7 [Source:HGNC Symbol;Acc:HGNC:17567]	protein_coding	no	no	yes	up	down	down
ENSG00000186047	DLEU7	0.0448275	-0.173924	-1.47022	0.815878	0.726295	0.0277609	103689915	deleted in lymphocytic leukemia 7 [Source:HGNC Symbol;Acc:HGNC:17567]	protein_coding	no	no	yes	up	down	down
ENSG00000150672	DLG2	-0.0662952	-1.23378	-1.49643	0.784123	0.000983451	0.000111886	1740	discs large MAGUK scaffold protein 2 [Source:HGNC Symbol;Acc:HGNC:2901]	protein_coding	no	yes	yes	down	down	down
ENSG00000132535	DLG4	-0.493303	-1.00175	-1.72546	0.0650763	0.00202656	4.76058e-07	1742	discs large MAGUK scaffold protein 4 [Source:HGNC Symbol;Acc:HGNC:2903]	protein_coding	no	yes	yes	down	down	down
ENSG00000170579	DLGAP1	0.119977	1.57983	0.904075	0.611313	7.77887e-09	0.0013465	9229	DLG associated protein 1 [Source:HGNC Symbol;Acc:HGNC:2905]	protein_coding	no	yes	no	up	up	up
ENSG00000177337	DLGAP1-AS1	0.507817	1.25643	1.97967	0.00249174	2.38871e-15	1.00815e-37	NA	DLGAP1 antisense RNA 1 [Source:HGNC Symbol;Acc:HGNC:31676]	lncRNA	no	yes	yes	up	up	up
ENSG00000262001	DLGAP1-AS2	-0.230486	0.769974	1.31376	0.310305	0.0356743	0.000380383	NA	DLGAP1 antisense RNA 2 [Source:HGNC Symbol;Acc:HGNC:28146]	lncRNA	no	no	yes	down	up	up
ENSG00000263724	DLGAP1-AS3	0.418647	1.56416	1.76154	0.0444079	0.0250395	0.0189567	201477	DLGAP1 antisense RNA 3 [Source:HGNC Symbol;Acc:HGNC:27317]	lncRNA	no	yes	yes	up	up	up
ENSG00000261520	DLGAP1-AS5	-0.0145708	0.0440404	-3.03849	0.945916	0.934441	0.000287227	284215	DLGAP1 antisense RNA 5 [Source:HGNC Symbol;Acc:HGNC:27586]	lncRNA	no	no	yes	down	up	down
ENSG00000080845	DLGAP4	0.496837	1.36419	1.7988	4.40619e-06	6.23563e-40	4.13756e-69	22839	DLG associated protein 4 [Source:HGNC Symbol;Acc:HGNC:24476]	protein_coding	no	yes	yes	up	up	up
ENSG00000126787	DLGAP5	0.898981	1.53862	1.76979	5.67065e-09	7.59369e-25	8.81839e-33	9787	DLG associated protein 5 [Source:HGNC Symbol;Acc:HGNC:16864]	protein_coding	no	yes	yes	up	up	up
ENSG00000171462	DLK2	-0.0208251	-0.281182	-1.54596	0.926379	0.54497	0.00503354	65989	delta like non-canonical Notch ligand 2 [Source:HGNC Symbol;Acc:HGNC:21113]	protein_coding	no	no	yes	down	down	down
ENSG00000090932	DLL3	0.460695	1.19276	1.71783	0.0624358	9.61344e-06	8.32421e-11	10683	delta like canonical Notch ligand 3 [Source:HGNC Symbol;Acc:HGNC:2909]	protein_coding	no	yes	yes	up	up	up
ENSG00000128917	DLL4	0.173216	4.76349	5.89389	0.265762	4.74748e-10	9.51597e-15	54567	delta like canonical Notch ligand 4 [Source:HGNC Symbol;Acc:HGNC:2910]	protein_coding	no	yes	yes	up	up	up
ENSG00000144355	DLX1	0.00638542	-0.396701	-1.09223	0.976562	0.408862	0.0656551	1745	distal-less homeobox 1 [Source:HGNC Symbol;Acc:HGNC:2914]	protein_coding	no	no	yes	up	down	down
ENSG00000115844	DLX2	0.114857	1.43443	3.48082	0.389605	0.0383032	3.24972e-05	1746	distal-less homeobox 2 [Source:HGNC Symbol;Acc:HGNC:2915]	protein_coding	no	yes	yes	up	up	up
ENSG00000105880	DLX5	-0.462531	-1.83758	-2.79152	0.0567811	1.75711e-09	3.19643e-15	1749	distal-less homeobox 5 [Source:HGNC Symbol;Acc:HGNC:2918]	protein_coding	no	yes	yes	down	down	down
ENSG00000125375	DMAC2L	-0.151979	-0.63555	-1.15728	0.313269	3.04642e-06	1.08806e-16	27109	distal membrane arm assembly component 2 like [Source:HGNC Symbol;Acc:HGNC:18799]	protein_coding	no	no	yes	down	down	down
ENSG00000187908	DMBT1	0.105606	0.881249	2.06552	0.336492	0.12944	0.0217546	1755	deleted in malignant brain tumors 1 [Source:HGNC Symbol;Acc:HGNC:2926]	protein_coding	no	no	yes	up	up	up
ENSG00000197587	DMBX1	2.5038	3.9499	4.76213	6.04512e-05	4.5443e-11	1.16035e-15	127343	diencephalon/mesencephalon homeobox 1 [Source:HGNC Symbol;Acc:HGNC:19026]	protein_coding	yes	yes	yes	up	up	up
ENSG00000132837	DMGDH	-0.600955	-1.76814	-2.64976	4.50706e-07	5.37298e-51	7.10809e-106	29958	dimethylglycine dehydrogenase [Source:HGNC Symbol;Acc:HGNC:24475]	protein_coding	no	yes	yes	down	down	down
ENSG00000137090	DMRT1	0.185986	0.44179	2.00257	0.150867	0.363356	0.0169208	1761	doublesex and mab-3 related transcription factor 1 [Source:HGNC Symbol;Acc:HGNC:2934]	protein_coding	no	no	yes	up	up	up
ENSG00000224046	DMTF1-AS1	-0.180476	-0.996544	-2.05277	0.41222	0.0175238	4.00167e-05	101927420	DMTF1 antisense RNA 1 [Source:HGNC Symbol;Acc:HGNC:55864]	lncRNA	no	no	yes	down	down	down
ENSG00000158856	DMTN	-0.0315269	-0.513788	-1.47002	0.812604	2.21779e-08	4.29798e-56	2039	dematin actin binding protein [Source:HGNC Symbol;Acc:HGNC:3382]	protein_coding	no	no	yes	down	down	down
ENSG00000249494	DMXL1-DT	-0.0242962	-0.661566	-3.31935	NA	0.154802	0.0136318	NA	DMXL1 divergent transcript [Source:HGNC Symbol;Acc:HGNC:55568]	lncRNA	no	no	yes	down	down	down
ENSG00000129295	DNAAF11	-0.0786234	-0.657363	-1.41256	0.729565	0.00517881	1.0297e-08	23639	dynein axonemal assembly factor 11 [Source:HGNC Symbol;Acc:HGNC:16725]	protein_coding	no	no	yes	down	down	down
ENSG00000114841	DNAH1	-0.751744	-1.82277	-2.33803	0.00137154	6.18414e-14	3.73983e-21	25981	dynein axonemal heavy chain 1 [Source:HGNC Symbol;Acc:HGNC:2940]	protein_coding	no	yes	yes	down	down	down
ENSG00000105877	DNAH11	-0.325861	-1.36394	-3.23608	0.0217306	3.68061e-23	6.13178e-103	8701	dynein axonemal heavy chain 11 [Source:HGNC Symbol;Acc:HGNC:2942]	protein_coding	no	yes	yes	down	down	down
ENSG00000174844	DNAH12	-1.15408	-3.83915	-1.60134	0.0278326	0.000515998	0.0153088	201625	dynein axonemal heavy chain 12 [Source:HGNC Symbol;Acc:HGNC:2943]	protein_coding	yes	yes	yes	down	down	down
ENSG00000185842	DNAH14	0.348198	1.29961	1.85347	0.125372	1.2949e-07	1.64758e-14	127602	dynein axonemal heavy chain 14 [Source:HGNC Symbol;Acc:HGNC:2945]	protein_coding	no	yes	yes	up	up	up
ENSG00000187775	DNAH17	0.0548514	5.43092	7.54684	0.462912	5.84603e-05	5.63777e-08	8632	dynein axonemal heavy chain 17 [Source:HGNC Symbol;Acc:HGNC:2946]	protein_coding	no	yes	yes	up	up	up
ENSG00000158486	DNAH3	0.73105	1.80678	2.87516	0.051372	0.00118083	4.30685e-07	55567	dynein axonemal heavy chain 3 [Source:HGNC Symbol;Acc:HGNC:2949]	protein_coding	no	yes	yes	up	up	up
ENSG00000039139	DNAH5	-0.790408	-1.11625	-0.788315	5.27764e-07	8.41638e-13	3.41173e-07	1767	dynein axonemal heavy chain 5 [Source:HGNC Symbol;Acc:HGNC:2950]	protein_coding	no	yes	no	down	down	down
ENSG00000115423	DNAH6	-0.853128	-1.81803	-2.46353	0.0105789	2.36367e-06	3.16992e-09	1768	dynein axonemal heavy chain 6 [Source:HGNC Symbol;Acc:HGNC:2951]	protein_coding	no	yes	yes	down	down	down
ENSG00000152763	DNAI4	-0.449176	-1.8013	-2.30851	0.0937043	2.04918e-06	7.07123e-09	79819	dynein axonemal intermediate chain 4 [Source:HGNC Symbol;Acc:HGNC:26252]	protein_coding	no	yes	yes	down	down	down
ENSG00000086061	DNAJA1	0.476736	1.42396	1.97396	2.34377e-06	9.23859e-50	3.60715e-95	3301	DnaJ heat shock protein family (Hsp40) member A1 [Source:HGNC Symbol;Acc:HGNC:5229]	protein_coding	no	yes	yes	up	up	up
ENSG00000132002	DNAJB1	0.529624	1.47851	2.04564	1.08345e-08	2.16211e-62	4.07076e-119	3337	DnaJ heat shock protein family (Hsp40) member B1 [Source:HGNC Symbol;Acc:HGNC:5270]	protein_coding	no	yes	yes	up	up	up
ENSG00000090520	DNAJB11	0.382802	0.768805	1.18065	0.00122134	9.572e-12	2.72812e-26	51726	DnaJ heat shock protein family (Hsp40) member B11 [Source:HGNC Symbol;Acc:HGNC:14889]	protein_coding	no	no	yes	up	up	up
ENSG00000137094	DNAJB5	0.932646	1.49468	1.28075	3.65326e-09	3.26593e-23	3.00339e-17	25822	DnaJ heat shock protein family (Hsp40) member B5 [Source:HGNC Symbol;Acc:HGNC:14887]	protein_coding	no	yes	yes	up	up	up
ENSG00000104129	DNAJC17	-0.430163	-0.750867	-1.33728	0.024341	0.000144432	3.59188e-11	55192	DnaJ heat shock protein family (Hsp40) member C17 [Source:HGNC Symbol;Acc:HGNC:25556]	protein_coding	no	no	yes	down	down	down
ENSG00000170464	DNAJC18	-0.158785	-0.726018	-1.36016	0.384083	3.42308e-05	5.10439e-14	202052	DnaJ heat shock protein family (Hsp40) member C18 [Source:HGNC Symbol;Acc:HGNC:28429]	protein_coding	no	no	yes	down	down	down
ENSG00000205981	DNAJC19	-0.323805	-0.81643	-1.18424	0.00184169	3.91769e-16	5.51499e-31	131118	DnaJ heat shock protein family (Hsp40) member C19 [Source:HGNC Symbol;Acc:HGNC:30528]	protein_coding	no	no	yes	down	down	down
ENSG00000105821	DNAJC2	0.121524	0.628288	1.21744	0.264962	1.1211e-12	4.73215e-46	27000	DnaJ heat shock protein family (Hsp40) member C2 [Source:HGNC Symbol;Acc:HGNC:13192]	protein_coding	no	no	yes	up	up	up
ENSG00000224165	DNAJC27-AS1	-0.404201	-3.36728	-4.07275	0.0713298	7.25278e-05	3.43146e-05	729723	DNAJC27 antisense RNA 1 [Source:HGNC Symbol;Acc:HGNC:42943]	lncRNA	no	yes	yes	down	down	down
ENSG00000110011	DNAJC4	-0.291986	-1.13757	-2.184	0.0667569	2.61877e-13	1.97757e-41	3338	DnaJ heat shock protein family (Hsp40) member C4 [Source:HGNC Symbol;Acc:HGNC:5271]	protein_coding	no	yes	yes	down	down	down
ENSG00000116675	DNAJC6	0.471368	1.69039	2.42517	0.000295921	7.78273e-45	3.0781e-93	9829	DnaJ heat shock protein family (Hsp40) member C6 [Source:HGNC Symbol;Acc:HGNC:15469]	protein_coding	no	yes	yes	up	up	up
ENSG00000240695	DNAJC8P2	0.0227239	0.302329	1.58025	NA	0.378548	0.0514533	NA	DNAJC8 pseudogene 2 [Source:HGNC Symbol;Acc:HGNC:56540]	processed_pseudogene	no	no	yes	up	up	up
ENSG00000213551	DNAJC9	0.864861	1.81633	2.3664	1.48359e-14	1.32056e-64	1.17517e-110	23234	DnaJ heat shock protein family (Hsp40) member C9 [Source:HGNC Symbol;Acc:HGNC:19123]	protein_coding	no	yes	yes	up	up	up
ENSG00000227540	DNAJC9-AS1	-0.0817205	-0.847972	-2.37047	0.701704	0.0580687	3.74444e-05	414245	DNAJC9 and MRPS16 antisense RNA 1 [Source:NCBI gene (formerly Entrezgene);Acc:414245]	lncRNA	no	no	yes	down	down	down
ENSG00000213918	DNASE1	-0.59465	-0.991911	-1.29135	1.47729e-05	3.19863e-13	8.87044e-21	1773	deoxyribonuclease 1 [Source:HGNC Symbol;Acc:HGNC:2956]	protein_coding	no	no	yes	down	down	down
ENSG00000187957	DNER	0.605286	1.42097	1.33678	0.000113892	7.18485e-21	1.03331e-18	92737	delta/notch like EGF repeat containing [Source:HGNC Symbol;Acc:HGNC:24456]	protein_coding	no	yes	yes	up	up	up
ENSG00000179532	DNHD1	-0.341957	-1.33894	-1.23259	0.103745	5.72772e-09	7.54082e-08	144132	dynein heavy chain domain 1 [Source:HGNC Symbol;Acc:HGNC:26532]	protein_coding	no	yes	yes	down	down	down
ENSG00000213221	DNLZ	0.565533	1.32776	1.81002	0.00162115	5.39114e-15	1.23719e-27	728489	DNL-type zinc finger [Source:HGNC Symbol;Acc:HGNC:33879]	protein_coding	no	yes	yes	up	up	up
ENSG00000087470	DNM1L	0.370793	1.02196	1.34595	0.000155991	1.6428e-29	2.84282e-51	10059	dynamin 1 like [Source:HGNC Symbol;Acc:HGNC:2973]	protein_coding	no	yes	yes	up	up	up
ENSG00000246877	DNM1P35	0.263857	1.48683	1.49449	0.252484	0.000220913	0.000232282	NA	dynamin 1 pseudogene 35 [Source:HGNC Symbol;Acc:HGNC:35182]	lncRNA	no	yes	yes	up	up	up
ENSG00000130816	DNMT1	0.891517	1.48083	1.80136	4.95058e-28	3.5659e-80	6.30404e-120	1786	DNA methyltransferase 1 [Source:HGNC Symbol;Acc:HGNC:2976]	protein_coding	no	yes	yes	up	up	up
ENSG00000088305	DNMT3B	1.63591	2.78293	2.94148	1.38776e-13	1.9041e-41	9.86011e-47	1789	DNA methyltransferase 3 beta [Source:HGNC Symbol;Acc:HGNC:2979]	protein_coding	yes	yes	yes	up	up	up
ENSG00000229525	DNPEP-AS1	-0.0600711	-1.693	-2.80083	0.679268	0.0231356	0.00461458	NA	DNPEP antisense RNA 1 [Source:HGNC Symbol;Acc:HGNC:55789]	lncRNA	no	yes	yes	down	down	down
ENSG00000112667	DNPH1	-0.0088508	-0.431071	-1.11912	0.965569	0.00402262	2.84856e-14	10591	2'-deoxynucleoside 5'-phosphate N-hydrolase 1 [Source:HGNC Symbol;Acc:HGNC:21218]	protein_coding	no	no	yes	down	down	down
ENSG00000231793	DOC2GP	-0.0214322	-1.25402	-2.13393	0.923573	0.0143224	0.000295748	NA	double C2 domain gamma, pseudogene [Source:HGNC Symbol;Acc:HGNC:37962]	transcribed_unitary_pseudogene	no	yes	yes	down	down	down
ENSG00000135905	DOCK10	1.59297	2.35669	2.68623	1.7011e-10	4.49919e-23	5.53624e-30	55619	dedicator of cytokinesis 10 [Source:HGNC Symbol;Acc:HGNC:23479]	protein_coding	yes	yes	yes	up	up	up
ENSG00000147251	DOCK11	0.326644	1.50748	1.4506	0.0640807	1.11294e-19	2.28105e-18	139818	dedicator of cytokinesis 11 [Source:HGNC Symbol;Acc:HGNC:23483]	protein_coding	no	yes	yes	up	up	up
ENSG00000107099	DOCK8	-0.974699	-1.35277	-1.82877	3.60135e-06	1.08517e-10	1.80269e-17	81704	dedicator of cytokinesis 8 [Source:HGNC Symbol;Acc:HGNC:19191]	protein_coding	no	yes	yes	down	down	down
ENSG00000183784	DOCK8-AS1	-0.0874852	-1.27179	-2.45153	0.688489	0.00616286	1.3455e-05	157983	DOCK8 antisense RNA 1 [Source:HGNC Symbol;Acc:HGNC:26436]	lncRNA	no	yes	yes	down	down	down
ENSG00000129932	DOHH	0.400886	0.911152	1.65058	0.0155815	1.52282e-08	5.80085e-26	83475	deoxyhypusine hydroxylase [Source:HGNC Symbol;Acc:HGNC:28662]	protein_coding	no	no	yes	up	up	up
ENSG00000115325	DOK1	-0.351894	-0.772717	-1.44618	0.158711	0.0266657	0.000132983	1796	docking protein 1 [Source:HGNC Symbol;Acc:HGNC:2990]	protein_coding	no	no	yes	down	down	down
ENSG00000146094	DOK3	0.943597	1.63547	1.77746	0.000250965	7.99236e-11	1.2791e-12	79930	docking protein 3 [Source:HGNC Symbol;Acc:HGNC:24583]	protein_coding	no	yes	yes	up	up	up
ENSG00000175920	DOK7	1.03199	1.56438	0.421072	6.98525e-06	2.36101e-12	0.0864661	285489	docking protein 7 [Source:HGNC Symbol;Acc:HGNC:26594]	protein_coding	yes	yes	no	up	up	up
ENSG00000159147	DONSON	0.68855	1.77056	2.48317	3.61521e-08	1.55507e-51	7.40153e-103	29980	DNA replication fork stabilization factor DONSON [Source:HGNC Symbol;Acc:HGNC:2993]	protein_coding	no	yes	yes	up	up	up
ENSG00000142197	DOP1B	0.806566	1.87092	2.2184	5.37467e-07	3.95992e-34	5.21668e-48	9980	DOP1 leucine zipper like protein B [Source:HGNC Symbol;Acc:HGNC:1291]	protein_coding	no	yes	yes	up	up	up
ENSG00000104885	DOT1L	0.387085	0.989675	1.61933	0.00705671	6.26027e-13	8.80464e-33	84444	DOT1 like histone lysine methyltransferase [Source:HGNC Symbol;Acc:HGNC:24948]	protein_coding	no	no	yes	up	up	up
ENSG00000011332	DPF1	2.23514	2.31935	2.1759	0.000786052	0.000309879	0.000707034	8193	double PHD fingers 1 [Source:HGNC Symbol;Acc:HGNC:20225]	protein_coding	yes	yes	yes	up	up	up
ENSG00000205683	DPF3	0.194849	-0.466653	-1.22843	0.383241	0.0943515	1.53993e-05	8110	double PHD fingers 3 [Source:HGNC Symbol;Acc:HGNC:17427]	protein_coding	no	no	yes	up	down	down
ENSG00000108963	DPH1	-0.6678	-1.62904	-1.96046	1.20489e-05	4.87275e-27	4.05693e-38	1801	diphthamide biosynthesis 1 [Source:HGNC Symbol;Acc:HGNC:3003]	protein_coding	no	yes	yes	down	down	down
ENSG00000117543	DPH5	-0.45248	-1.21599	-1.25732	0.00143325	7.12404e-18	5.02397e-19	51611	diphthamide biosynthesis 5 [Source:HGNC Symbol;Acc:HGNC:24270]	protein_coding	no	yes	yes	down	down	down
ENSG00000233184	DPH5-DT	-0.215193	-1.10362	-1.62257	0.295438	9.8629e-07	3.69432e-12	102606465	DPH5 divergent transcript [Source:HGNC Symbol;Acc:HGNC:53720]	lncRNA	no	yes	yes	down	down	down
ENSG00000134146	DPH6	-0.116185	-1.01333	-1.12832	0.553801	4.92856e-08	1.64801e-09	89978	diphthamine biosynthesis 6 [Source:HGNC Symbol;Acc:HGNC:30543]	protein_coding	no	yes	yes	down	down	down
ENSG00000248079	DPH6-DT	-0.35089	-1.98657	-1.95441	0.160579	1.04004e-05	1.26868e-05	NA	DPH6 divergent transcript [Source:HGNC Symbol;Acc:HGNC:44147]	lncRNA	no	yes	yes	down	down	down
ENSG00000136908	DPM2	0.535771	0.914035	1.09071	5.1683e-07	3.03558e-19	3.02912e-27	8818	dolichyl-phosphate mannosyltransferase subunit 2, regulatory [Source:HGNC Symbol;Acc:HGNC:3006]	protein_coding	no	no	yes	up	up	up
ENSG00000179085	DPM3	-0.333952	-1.21998	-1.84769	0.0417303	1.73029e-13	1.19977e-26	54344	dolichyl-phosphate mannosyltransferase subunit 3, regulatory [Source:HGNC Symbol;Acc:HGNC:3007]	protein_coding	no	yes	yes	down	down	down
ENSG00000254986	DPP3	0.927831	1.58551	1.70841	7.40723e-27	6.7126e-81	1.68954e-94	10072	dipeptidyl peptidase 3 [Source:HGNC Symbol;Acc:HGNC:3008]	protein_coding	no	yes	yes	up	up	up
ENSG00000176978	DPP7	-0.219299	-0.637057	-1.05244	0.0465336	3.1278e-10	2.24838e-25	29952	dipeptidyl peptidase 7 [Source:HGNC Symbol;Acc:HGNC:14892]	protein_coding	no	no	yes	down	down	down
ENSG00000143196	DPT	-0.202539	-1.97135	-6.41629	0.332031	2.42527e-15	1.45059e-24	1805	dermatopontin [Source:HGNC Symbol;Acc:HGNC:3011]	protein_coding	no	yes	yes	down	down	down
ENSG00000229358	DPY19L1P1	-0.0549266	-1.04986	-0.550326	0.776139	0.0519212	0.315022	NA	DPY19L1 pseudogene 1 [Source:HGNC Symbol;Acc:HGNC:22395]	unprocessed_pseudogene	no	yes	no	down	down	down
ENSG00000227855	DPY19L2P3	-0.0721995	-1.13963	-1.43858	0.702199	0.0372478	0.0174358	NA	DPY19L2 pseudogene 3 [Source:HGNC Symbol;Acc:HGNC:22367]	transcribed_unprocessed_pseudogene	no	yes	yes	down	down	down
ENSG00000188641	DPYD	-0.90307	-1.72511	-1.98929	7.02057e-20	6.96331e-68	5.05869e-88	1806	dihydropyrimidine dehydrogenase [Source:HGNC Symbol;Acc:HGNC:3012]	protein_coding	no	yes	yes	down	down	down
ENSG00000147647	DPYS	-0.780704	-3.02846	-4.51277	1.08459e-07	2.26583e-82	3.35637e-129	1807	dihydropyrimidinase [Source:HGNC Symbol;Acc:HGNC:3013]	protein_coding	no	yes	yes	down	down	down
ENSG00000113657	DPYSL3	1.60027	2.58221	2.72812	1.49085e-43	8.37714e-117	4.74342e-131	1809	dihydropyrimidinase like 3 [Source:HGNC Symbol;Acc:HGNC:3015]	protein_coding	yes	yes	yes	up	up	up
ENSG00000151640	DPYSL4	0.137245	1.61317	2.43137	0.327331	0.0206228	0.00164486	10570	dihydropyrimidinase like 4 [Source:HGNC Symbol;Acc:HGNC:3016]	protein_coding	no	yes	yes	up	up	up
ENSG00000245750	DRAIC	-0.482862	-3.25447	-3.83021	0.0665061	2.62136e-14	1.41609e-15	145837	downregulated RNA in cancer, inhibitor of cell invasion and migration [Source:HGNC Symbol;Acc:HGNC:27082]	lncRNA	no	yes	yes	down	down	down
ENSG00000156171	DRAM2	-0.35751	-0.669073	-1.14865	0.00096293	1.56802e-10	5.98154e-28	128338	DNA damage regulated autophagy modulator 2 [Source:HGNC Symbol;Acc:HGNC:28769]	protein_coding	no	no	yes	down	down	down
ENSG00000175550	DRAP1	0.318274	0.936146	1.50507	0.0137645	1.24614e-14	3.61614e-36	10589	DR1 associated protein 1 [Source:HGNC Symbol;Acc:HGNC:3019]	protein_coding	no	no	yes	up	up	up
ENSG00000162490	DRAXIN	1.49548	3.29101	1.27461	0.00141689	1.38168e-12	0.006638	374946	dorsal inhibitory axon guidance protein [Source:HGNC Symbol;Acc:HGNC:25054]	protein_coding	yes	yes	yes	up	up	up
ENSG00000159625	DRC7	-0.0739318	-0.111564	-3.76301	NA	0.804295	0.00745376	84229	dynein regulatory complex subunit 7 [Source:HGNC Symbol;Acc:HGNC:25289]	protein_coding	no	no	yes	down	down	down
ENSG00000069696	DRD4	-0.106994	-1.19382	-1.70387	NA	0.0658596	0.0589176	1815	dopamine receptor D4 [Source:HGNC Symbol;Acc:HGNC:3025]	protein_coding	no	yes	yes	down	down	down
ENSG00000175658	DRD5P2	0.0348408	-0.486831	-2.97155	0.812491	0.316279	0.00942808	NA	dopamine receptor D5 pseudogene 2 [Source:HGNC Symbol;Acc:HGNC:3028]	processed_pseudogene	no	no	yes	up	down	down
ENSG00000165606	DRGX	-0.060433	-1.73332	-0.819763	0.694416	0.021474	0.196746	644168	dorsal root ganglia homeobox [Source:HGNC Symbol;Acc:HGNC:21536]	protein_coding	no	yes	no	down	down	down
ENSG00000102385	DRP2	1.21834	3.27151	3.80256	0.0143584	1.5267e-09	1.44186e-12	1821	dystrophin related protein 2 [Source:HGNC Symbol;Acc:HGNC:3032]	protein_coding	yes	yes	yes	up	up	up
ENSG00000134755	DSC2	0.278635	1.33295	1.40418	0.0824171	8.90301e-19	8.53489e-21	1824	desmocollin 2 [Source:HGNC Symbol;Acc:HGNC:3036]	protein_coding	no	yes	yes	up	up	up
ENSG00000265888	DSCAS	-0.0473601	-0.93504	-2.68183	0.77595	0.0958571	0.00258339	NA	DSC1/DSC2 antisense RNA [Source:HGNC Symbol;Acc:HGNC:51116]	lncRNA	no	no	yes	down	down	down
ENSG00000136982	DSCC1	0.64978	1.80807	2.26919	0.000531051	3.47509e-24	5.38829e-38	79075	DNA replication and sister chromatid cohesion 1 [Source:HGNC Symbol;Acc:HGNC:24453]	protein_coding	no	yes	yes	up	up	up
ENSG00000134760	DSG1	-0.191421	-0.592013	-2.27498	0.397722	0.121202	1.89018e-06	1828	desmoglein 1 [Source:HGNC Symbol;Acc:HGNC:3048]	protein_coding	no	no	yes	down	down	down
ENSG00000134757	DSG3	-0.00201279	3.43532	3.68995	NA	0.00974203	0.00813855	1830	desmoglein 3 [Source:HGNC Symbol;Acc:HGNC:3050]	protein_coding	no	yes	yes	down	up	up
ENSG00000175065	DSG4	0.136837	2.21052	2.66255	NA	0.0215403	0.0129367	147409	desmoglein 4 [Source:HGNC Symbol;Acc:HGNC:21307]	protein_coding	no	yes	yes	up	up	up
ENSG00000149636	DSN1	0.554467	0.830628	1.22524	6.51356e-05	5.96696e-10	1.03194e-20	79980	DSN1 component of MIS12 kinetochore complex [Source:HGNC Symbol;Acc:HGNC:16165]	protein_coding	no	no	yes	up	up	up
ENSG00000151914	DST	0.14699	0.929718	1.01518	0.505743	0.000173068	4.35319e-05	667	dystonin [Source:HGNC Symbol;Acc:HGNC:1090]	protein_coding	no	no	yes	up	up	up
ENSG00000197057	DTHD1	0.058755	0.50884	3.42533	NA	0.162616	0.0125929	401124	death domain containing 1 [Source:HGNC Symbol;Acc:HGNC:37261]	protein_coding	no	no	yes	up	up	up
ENSG00000143476	DTL	0.485615	1.07055	1.50694	0.000998647	1.65479e-14	2.64586e-28	51514	denticleless E3 ubiquitin protein ligase homolog [Source:HGNC Symbol;Acc:HGNC:30288]	protein_coding	no	yes	yes	up	up	up
ENSG00000134769	DTNA	0.796204	1.45855	1.59808	1.22206e-09	1.05455e-31	3.48478e-38	1837	dystrobrevin alpha [Source:HGNC Symbol;Acc:HGNC:3057]	protein_coding	no	yes	yes	up	up	up
ENSG00000135144	DTX1	0.286533	0.0512568	-1.13256	0.230608	0.91012	0.00548463	1840	deltex E3 ubiquitin ligase 1 [Source:HGNC Symbol;Acc:HGNC:3060]	protein_coding	no	no	yes	up	up	down
ENSG00000091073	DTX2	0.368801	0.992849	1.16922	0.00552095	2.73479e-15	6.62348e-21	113878	deltex E3 ubiquitin ligase 2 [Source:HGNC Symbol;Acc:HGNC:15973]	protein_coding	no	no	yes	up	up	up
ENSG00000186704	DTX2P1	0.331269	0.884439	1.25504	0.180056	0.0127209	0.000476084	NA	DTX2 pseudogene 1 [Source:HGNC Symbol;Acc:HGNC:42352]	transcribed_unprocessed_pseudogene	no	no	yes	up	up	up
ENSG00000110042	DTX4	-0.452682	-1.03757	-1.86008	4.92269e-07	2.96643e-32	1.04173e-93	23220	deltex E3 ubiquitin ligase 4 [Source:HGNC Symbol;Acc:HGNC:29151]	protein_coding	no	yes	yes	down	down	down
ENSG00000137857	DUOX1	0.388626	1.35298	1.93717	0.0844219	0.0249131	0.00318501	53905	dual oxidase 1 [Source:HGNC Symbol;Acc:HGNC:3062]	protein_coding	no	yes	yes	up	up	up
ENSG00000140279	DUOX2	0.292496	1.25595	2.12729	0.174316	0.0141899	7.60129e-05	50506	dual oxidase 2 [Source:HGNC Symbol;Acc:HGNC:13273]	protein_coding	no	yes	yes	up	up	up
ENSG00000140254	DUOXA1	0.460382	1.76113	3.09303	0.0994262	0.00023063	1.02448e-10	90527	dual oxidase maturation factor 1 [Source:HGNC Symbol;Acc:HGNC:26507]	protein_coding	no	yes	yes	up	up	up
ENSG00000143507	DUSP10	0.713708	1.38071	1.07165	4.35522e-08	1.05841e-28	1.19207e-17	11221	dual specificity phosphatase 10 [Source:HGNC Symbol;Acc:HGNC:3065]	protein_coding	no	yes	yes	up	up	up
ENSG00000276023	DUSP14	0.791631	1.38369	1.62565	1.69618e-12	6.66665e-38	1.4348e-52	11072	dual specificity phosphatase 14 [Source:HGNC Symbol;Acc:HGNC:17007]	protein_coding	no	yes	yes	up	up	up
ENSG00000111266	DUSP16	0.413404	1.18597	1.41127	0.000869442	8.88532e-24	2.34011e-33	80824	dual specificity phosphatase 16 [Source:HGNC Symbol;Acc:HGNC:17909]	protein_coding	no	yes	yes	up	up	up
ENSG00000162999	DUSP19	-0.293099	-1.99004	-1.76412	0.21307	4.96738e-09	1.06806e-07	142679	dual specificity phosphatase 19 [Source:HGNC Symbol;Acc:HGNC:18894]	protein_coding	no	yes	yes	down	down	down
ENSG00000158050	DUSP2	2.50878	4.25765	4.99382	0.00424205	1.68878e-06	1.87964e-08	1844	dual specificity phosphatase 2 [Source:HGNC Symbol;Acc:HGNC:3068]	protein_coding	yes	yes	yes	up	up	up
ENSG00000158716	DUSP23	-0.304358	-1.09989	-1.18013	0.0246196	9.87635e-18	2.8917e-20	54935	dual specificity phosphatase 23 [Source:HGNC Symbol;Acc:HGNC:21480]	protein_coding	no	yes	yes	down	down	down
ENSG00000120875	DUSP4	0.96267	3.14993	3.96229	7.81152e-08	2.35148e-83	8.03469e-134	1846	dual specificity phosphatase 4 [Source:HGNC Symbol;Acc:HGNC:3070]	protein_coding	no	yes	yes	up	up	up
ENSG00000138166	DUSP5	2.09058	4.11198	5.67319	3.17141e-39	2.1406e-161	0	1847	dual specificity phosphatase 5 [Source:HGNC Symbol;Acc:HGNC:3071]	protein_coding	yes	yes	yes	up	up	up
ENSG00000273143	DUSP5-DT	0.327326	3.62978	5.97008	0.090568	0.000370008	1.35203e-08	NA	DUSP5 divergent transcript [Source:HGNC Symbol;Acc:HGNC:55154]	lncRNA	no	yes	yes	up	up	up
ENSG00000139318	DUSP6	0.523519	2.20513	3.39115	0.00242089	1.28194e-40	1.56215e-95	1848	dual specificity phosphatase 6 [Source:HGNC Symbol;Acc:HGNC:3072]	protein_coding	no	yes	yes	up	up	up
ENSG00000164086	DUSP7	1.61375	2.94664	3.30725	9.73424e-43	8.14178e-154	2.75547e-196	1849	dual specificity phosphatase 7 [Source:HGNC Symbol;Acc:HGNC:3073]	protein_coding	yes	yes	yes	up	up	up
ENSG00000184545	DUSP8	0.784444	1.14011	1.29629	2.24482e-07	9.2708e-15	7.65062e-19	1850	dual specificity phosphatase 8 [Source:HGNC Symbol;Acc:HGNC:3074]	protein_coding	no	yes	yes	up	up	up
ENSG00000130829	DUSP9	-0.606025	-1.6416	-1.80229	3.41219e-05	6.33007e-30	1.6099e-35	1852	dual specificity phosphatase 9 [Source:HGNC Symbol;Acc:HGNC:3076]	protein_coding	no	yes	yes	down	down	down
ENSG00000258873	DUXA	-0.00989072	1.18275	2.44943	0.941913	0.0704607	0.00415311	503835	double homeobox A [Source:HGNC Symbol;Acc:HGNC:32179]	protein_coding	no	yes	yes	down	up	up
ENSG00000133665	DYDC2	-0.0883311	-1.64883	-1.20278	0.616603	0.0106414	0.0488806	84332	DPY30 domain containing 2 [Source:HGNC Symbol;Acc:HGNC:23468]	protein_coding	no	yes	yes	down	down	down
ENSG00000197102	DYNC1H1	0.0939266	1.19931	1.42742	0.682116	2.72537e-07	8.90339e-10	1778	dynein cytoplasmic 1 heavy chain 1 [Source:HGNC Symbol;Acc:HGNC:2961]	protein_coding	no	yes	yes	up	up	up
ENSG00000187240	DYNC2H1	-0.532485	-1.20118	-1.86203	0.00017857	3.90373e-17	2.4174e-35	79659	dynein cytoplasmic 2 heavy chain 1 [Source:HGNC Symbol;Acc:HGNC:2962]	protein_coding	no	yes	yes	down	down	down
ENSG00000138036	DYNC2LI1	-0.305218	-0.806302	-1.44482	0.101369	2.7275e-05	2.53977e-13	51626	dynein cytoplasmic 2 light intermediate chain 1 [Source:HGNC Symbol;Acc:HGNC:24595]	protein_coding	no	no	yes	down	down	down
ENSG00000168589	DYNLRB2	-0.177448	-1.19546	-2.37696	0.295268	0.0405144	0.00254206	83657	dynein light chain roadblock-type 2 [Source:HGNC Symbol;Acc:HGNC:15467]	protein_coding	no	yes	yes	down	down	down
ENSG00000143479	DYRK3	0.550527	1.46099	1.73916	1.00882e-07	7.50888e-51	5.27733e-73	8444	dual specificity tyrosine phosphorylation regulated kinase 3 [Source:HGNC Symbol;Acc:HGNC:3094]	protein_coding	no	yes	yes	up	up	up
ENSG00000101412	E2F1	0.894926	2.38782	2.98535	1.38015e-09	1.60676e-68	1.45166e-108	1869	E2F transcription factor 1 [Source:HGNC Symbol;Acc:HGNC:3113]	protein_coding	no	yes	yes	up	up	up
ENSG00000007968	E2F2	1.04671	1.69428	1.32855	2.9318e-05	3.67328e-12	6.67408e-08	1870	E2F transcription factor 2 [Source:HGNC Symbol;Acc:HGNC:3114]	protein_coding	yes	yes	yes	up	up	up
ENSG00000203435	E2F3P2	0.148976	1.91463	0.438873	0.217615	0.0181731	0.494597	NA	E2F transcription factor 3 pseudogene 2 [Source:HGNC Symbol;Acc:HGNC:3117]	processed_pseudogene	no	yes	no	up	up	up
ENSG00000234764	E2F6P1	0.117298	0.495143	1.17453	0.588226	0.236739	0.00587565	NA	E2F transcription factor 6 pseudogene 1 [Source:HGNC Symbol;Acc:HGNC:51449]	processed_pseudogene	no	no	yes	up	up	up
ENSG00000165891	E2F7	1.07965	1.835	2.31141	1.35374e-19	1.65942e-59	2.79181e-96	144455	E2F transcription factor 7 [Source:HGNC Symbol;Acc:HGNC:23820]	protein_coding	yes	yes	yes	up	up	up
ENSG00000129173	E2F8	0.728894	1.23306	1.47402	0.000132744	2.85223e-11	9.54811e-16	79733	E2F transcription factor 8 [Source:HGNC Symbol;Acc:HGNC:24727]	protein_coding	no	yes	yes	up	up	up
ENSG00000145088	EAF2	2.12229	3.27708	4.21649	5.78568e-09	1.52823e-21	1.07668e-35	55840	ELL associated factor 2 [Source:HGNC Symbol;Acc:HGNC:23115]	protein_coding	yes	yes	yes	up	up	up
ENSG00000164330	EBF1	-0.44457	-1.36853	-1.92034	0.0842704	2.9902e-05	2.87922e-08	1879	EBF transcription factor 1 [Source:HGNC Symbol;Acc:HGNC:3126]	protein_coding	no	yes	yes	down	down	down
ENSG00000221818	EBF2	0.214153	4.68176	5.45386	0.176247	8.52991e-08	3.79351e-10	64641	EBF transcription factor 2 [Source:HGNC Symbol;Acc:HGNC:19090]	protein_coding	no	yes	yes	up	up	up
ENSG00000088881	EBF4	0.06066	-0.663708	-1.48649	0.711571	2.796e-07	2.00445e-27	57593	EBF family member 4 [Source:HGNC Symbol;Acc:HGNC:29278]	protein_coding	no	no	yes	up	down	down
ENSG00000223601	EBLN1	0.0634107	0.766983	4.94932	0.299261	0.0511371	0.00315817	340900	endogenous Bornavirus like nucleoprotein 1 [Source:HGNC Symbol;Acc:HGNC:39430]	protein_coding	no	no	yes	up	up	up
ENSG00000117395	EBNA1BP2	0.214385	0.701596	1.3989	0.0328224	4.96633e-15	1.60993e-57	10969	EBNA1 binding protein 2 [Source:HGNC Symbol;Acc:HGNC:15531]	protein_coding	no	no	yes	up	up	up
ENSG00000121310	ECHDC2	-0.539955	-2.14463	-3.70076	0.0474209	2.24994e-11	3.09206e-30	55268	enoyl-CoA hydratase domain containing 2 [Source:HGNC Symbol;Acc:HGNC:23408]	protein_coding	no	yes	yes	down	down	down
ENSG00000134463	ECHDC3	-0.337979	-1.27064	-2.21106	0.00607303	3.76451e-27	6.87035e-77	79746	enoyl-CoA hydratase domain containing 3 [Source:HGNC Symbol;Acc:HGNC:23489]	protein_coding	no	yes	yes	down	down	down
ENSG00000127884	ECHS1	-0.249881	-0.773856	-1.17781	0.0480747	4.95572e-11	6.43008e-24	1892	enoyl-CoA hydratase, short chain 1 [Source:HGNC Symbol;Acc:HGNC:3151]	protein_coding	no	no	yes	down	down	down
ENSG00000198721	ECI2	-0.459322	-1.17975	-1.19851	6.0299e-07	1.06898e-39	4.47703e-41	10455	enoyl-CoA delta isomerase 2 [Source:HGNC Symbol;Acc:HGNC:14601]	protein_coding	no	yes	yes	down	down	down
ENSG00000143369	ECM1	0.912706	1.79906	2.18487	8.02722e-16	1.92877e-61	4.59554e-91	1893	extracellular matrix protein 1 [Source:HGNC Symbol;Acc:HGNC:3153]	protein_coding	no	yes	yes	up	up	up
ENSG00000106823	ECM2	-0.50774	-1.83855	-4.00111	7.02205e-06	1.49346e-57	2.89464e-162	1842	extracellular matrix protein 2 [Source:HGNC Symbol;Acc:HGNC:3154]	protein_coding	no	yes	yes	down	down	down
ENSG00000114346	ECT2	0.662016	1.58309	2.22184	7.37086e-07	8.11988e-35	6.4558e-68	1894	epithelial cell transforming 2 [Source:HGNC Symbol;Acc:HGNC:3155]	protein_coding	no	yes	yes	up	up	up
ENSG00000135960	EDAR	-0.046548	-0.725339	-1.32072	NA	0.0856176	0.0767255	10913	ectodysplasin A receptor [Source:HGNC Symbol;Acc:HGNC:2895]	protein_coding	no	no	yes	down	down	down
ENSG00000164176	EDIL3	-0.410459	-0.954301	-1.8647	4.89765e-06	3.94208e-28	2.36053e-98	10085	EGF like repeats and discoidin domains 3 [Source:HGNC Symbol;Acc:HGNC:3173]	protein_coding	no	no	yes	down	down	down
ENSG00000250320	EDIL3-DT	-0.0220725	-0.773131	-1.66512	0.934107	0.00773335	1.01125e-07	105379057	EDIL3 divergent transcript [Source:HGNC Symbol;Acc:HGNC:40204]	lncRNA	no	no	yes	down	down	down
ENSG00000124205	EDN3	0.695932	1.41274	1.15919	0.0204986	1.36245e-05	0.000430069	1908	endothelin 3 [Source:HGNC Symbol;Acc:HGNC:3178]	protein_coding	no	yes	yes	up	up	up
ENSG00000151617	EDNRA	-0.159789	-0.308525	-1.10593	0.486587	0.39208	0.00299432	1909	endothelin receptor type A [Source:HGNC Symbol;Acc:HGNC:3179]	protein_coding	no	no	yes	down	down	down
ENSG00000136160	EDNRB	-0.92238	-1.71005	-2.43226	3.14591e-06	1.6245e-17	5.77568e-31	1910	endothelin receptor type B [Source:HGNC Symbol;Acc:HGNC:3180]	protein_coding	no	yes	yes	down	down	down
ENSG00000156508	EEF1A1	-0.341905	-0.912249	-1.19608	0.00171598	4.02604e-20	1.13132e-33	1915	eukaryotic translation elongation factor 1 alpha 1 [Source:HGNC Symbol;Acc:HGNC:3189]	protein_coding	no	no	yes	down	down	down
ENSG00000243746	EEF1A1P10	0.0383738	0.737171	2.42251	NA	0.121172	0.0215698	100421829	eukaryotic translation elongation factor 1 alpha 1 pseudogene 10 [Source:HGNC Symbol;Acc:HGNC:3205]	processed_pseudogene	no	no	yes	up	up	up
ENSG00000250182	EEF1A1P13	0.0151261	-0.270261	-3.03308	NA	0.515043	0.0178824	NA	eukaryotic translation elongation factor 1 alpha 1 pseudogene 13 [Source:HGNC Symbol;Acc:HGNC:3196]	processed_pseudogene	no	no	yes	up	down	down
ENSG00000244503	EEF1A1P45	1.14428	1.50645	-0.345277	0.000111788	2.16589e-07	0.312021	100421817	eukaryotic translation elongation factor 1 alpha 1 pseudogene 45 [Source:HGNC Symbol;Acc:HGNC:56202]	processed_pseudogene	yes	yes	no	up	up	down
ENSG00000196205	EEF1A1P5	-0.411177	-0.892299	-1.15855	0.000896545	6.29633e-14	8.84161e-23	NA	eukaryotic translation elongation factor 1 alpha 1 pseudogene 5 [Source:HGNC Symbol;Acc:HGNC:3200]	processed_pseudogene	no	no	yes	down	down	down
ENSG00000233476	EEF1A1P6	-0.453473	-1.01533	-1.05331	0.00478033	1.44498e-10	2.81634e-11	NA	eukaryotic translation elongation factor 1 alpha 1 pseudogene 6 [Source:HGNC Symbol;Acc:HGNC:3201]	processed_pseudogene	no	yes	yes	down	down	down
ENSG00000123427	EEF1AKMT3	-0.364196	-0.975043	-1.02916	0.0470533	2.96798e-07	6.75523e-08	25895	EEF1A lysine methyltransferase 3 [Source:HGNC Symbol;Acc:HGNC:24936]	protein_coding	no	no	yes	down	down	down
ENSG00000284753	EEF1AKMT4	0.0461739	0.238091	1.01005	0.832045	0.216235	1.26956e-09	110599564	EEF1A lysine methyltransferase 4 [Source:HGNC Symbol;Acc:HGNC:53611]	protein_coding	no	no	yes	up	up	up
ENSG00000132394	EEFSEC	-0.291743	-1.04216	-0.907982	0.0301557	2.55463e-15	3.56674e-12	60678	eukaryotic elongation factor, selenocysteine-tRNA specific [Source:HGNC Symbol;Acc:HGNC:24614]	protein_coding	no	yes	no	down	down	down
ENSG00000167106	EEIG1	0.145651	1.82118	2.37552	0.155464	1.63329e-102	1.01035e-174	399665	estrogen-induced osteoclastogenesis regulator 1 [Source:HGNC Symbol;Acc:HGNC:31419]	protein_coding	no	yes	yes	up	up	up
ENSG00000122547	EEPD1	0.607225	1.19804	1.17526	1.42725e-07	2.19756e-27	1.64217e-26	80820	endonuclease/exonuclease/phosphatase family domain containing 1 [Source:HGNC Symbol;Acc:HGNC:22223]	protein_coding	no	yes	yes	up	up	up
ENSG00000172771	EFCAB12	-0.521209	-1.19294	-1.16412	0.0318791	9.53725e-06	1.59707e-05	90288	EF-hand calcium binding domain 12 [Source:HGNC Symbol;Acc:HGNC:28061]	protein_coding	no	yes	yes	down	down	down
ENSG00000203666	EFCAB2	-0.11137	-0.533449	-1.04654	0.503052	0.000248309	1.1437e-12	84288	EF-hand calcium binding domain 2 [Source:HGNC Symbol;Acc:HGNC:28166]	protein_coding	no	no	yes	down	down	down
ENSG00000186976	EFCAB6	-0.136999	-0.969585	-1.43699	0.551102	0.0095898	0.0003399	64800	EF-hand calcium binding domain 6 [Source:HGNC Symbol;Acc:HGNC:24204]	protein_coding	no	no	yes	down	down	down
ENSG00000115380	EFEMP1	-0.0988044	-0.735414	-1.13438	0.231051	3.73563e-28	1.13469e-64	2202	EGF containing fibulin extracellular matrix protein 1 [Source:HGNC Symbol;Acc:HGNC:3218]	protein_coding	no	no	yes	down	down	down
ENSG00000096093	EFHC1	-0.418079	-0.927982	-1.29656	0.0302215	2.79641e-06	6.04026e-11	114327	EF-hand domain containing 1 [Source:HGNC Symbol;Acc:HGNC:16406]	protein_coding	no	no	yes	down	down	down
ENSG00000169242	EFNA1	-0.965006	-2.31215	-2.28234	2.50765e-20	1.31146e-107	1.4148e-105	1942	ephrin A1 [Source:HGNC Symbol;Acc:HGNC:3221]	protein_coding	no	yes	yes	down	down	down
ENSG00000143590	EFNA3	0.965133	1.73646	1.66805	6.65915e-09	1.80875e-28	2.25123e-26	1944	ephrin A3 [Source:HGNC Symbol;Acc:HGNC:3223]	protein_coding	no	yes	yes	up	up	up
ENSG00000243364	EFNA4	0.853175	1.21594	0.998784	2.71125e-07	3.32782e-14	6.57638e-10	1945	ephrin A4 [Source:HGNC Symbol;Acc:HGNC:3224]	protein_coding	no	yes	no	up	up	up
ENSG00000090776	EFNB1	0.682956	1.33486	1.59213	3.60738e-07	7.13753e-25	4.3371e-35	1947	ephrin B1 [Source:HGNC Symbol;Acc:HGNC:3226]	protein_coding	no	yes	yes	up	up	up
ENSG00000084710	EFR3B	2.88001	5.42637	6.26497	9.11536e-23	2.33285e-84	4.98212e-113	22979	EFR3 homolog B [Source:HGNC Symbol;Acc:HGNC:29155]	protein_coding	yes	yes	yes	up	up	up
ENSG00000138798	EGF	0.0431988	0.88189	1.11501	0.833316	5.02119e-09	5.40442e-14	1950	epidermal growth factor [Source:HGNC Symbol;Acc:HGNC:3229]	protein_coding	no	no	yes	up	up	up
ENSG00000241404	EGFL8	-0.314113	-1.90989	-2.3812	0.181922	4.62778e-05	9.69398e-07	80864	EGF like domain multiple 8 [Source:HGNC Symbol;Acc:HGNC:13944]	protein_coding	no	yes	yes	down	down	down
ENSG00000164318	EGFLAM	-0.135379	-0.662466	-1.48585	0.48506	0.157283	0.00922551	133584	EGF like, fibronectin type III and laminin G domains [Source:HGNC Symbol;Acc:HGNC:26810]	protein_coding	no	no	yes	down	down	down
ENSG00000129521	EGLN3	0.966624	1.80178	1.9649	3.61315e-27	1.63634e-96	2.25537e-115	112399	egl-9 family hypoxia inducible factor 3 [Source:HGNC Symbol;Acc:HGNC:14661]	protein_coding	no	yes	yes	up	up	up
ENSG00000120738	EGR1	0.975685	1.59953	1.51424	2.75112e-22	1.16536e-60	1.15683e-54	1958	early growth response 1 [Source:HGNC Symbol;Acc:HGNC:3238]	protein_coding	no	yes	yes	up	up	up
ENSG00000122877	EGR2	1.64247	2.76601	2.68776	2.48709e-07	2.95099e-20	2.73541e-19	1959	early growth response 2 [Source:HGNC Symbol;Acc:HGNC:3239]	protein_coding	yes	yes	yes	up	up	up
ENSG00000110047	EHD1	0.566155	1.9576	2.57155	5.03498e-09	1.05602e-99	2.46054e-172	10938	EH domain containing 1 [Source:HGNC Symbol;Acc:HGNC:3242]	protein_coding	no	yes	yes	up	up	up
ENSG00000103966	EHD4	0.450197	1.2689	1.82456	8.15002e-06	3.52185e-40	1.14574e-82	30844	EH domain containing 4 [Source:HGNC Symbol;Acc:HGNC:3245]	protein_coding	no	yes	yes	up	up	up
ENSG00000113790	EHHADH	-0.742983	-2.23222	-3.45158	1.35418e-20	1.15283e-175	0	1962	enoyl-CoA hydratase and 3-hydroxyacyl CoA dehydrogenase [Source:HGNC Symbol;Acc:HGNC:3247]	protein_coding	no	yes	yes	down	down	down
ENSG00000255150	EID3	0.31085	1.26824	1.73453	0.166013	3.62993e-07	1.92806e-12	493861	EP300 interacting inhibitor of differentiation 3 [Source:HGNC Symbol;Acc:HGNC:32961]	protein_coding	no	yes	yes	up	up	up
ENSG00000280739	EIF1B-AS1	-0.211601	-1.51717	-1.83282	0.355143	2.52873e-06	3.7048e-08	440952	EIF1B antisense RNA 1 [Source:HGNC Symbol;Acc:HGNC:44555]	lncRNA	no	yes	yes	down	down	down
ENSG00000172071	EIF2AK3	0.738273	1.34049	1.55937	2.21625e-12	3.60572e-40	2.07111e-54	9451	eukaryotic translation initiation factor 2 alpha kinase 3 [Source:HGNC Symbol;Acc:HGNC:3255]	protein_coding	no	yes	yes	up	up	up
ENSG00000143486	EIF2D	-0.45024	-1.22384	-1.72404	2.65217e-07	1.05481e-45	1.19889e-84	1939	eukaryotic translation initiation factor 2D [Source:HGNC Symbol;Acc:HGNC:6583]	protein_coding	no	yes	yes	down	down	down
ENSG00000229704	EIF2S2P2	-0.107536	-0.375394	-4.02947	NA	0.382885	0.00620555	NA	eukaryotic translation initiation factor 2 subunit 2 beta pseudogene 2 [Source:HGNC Symbol;Acc:HGNC:24654]	processed_pseudogene	no	no	yes	down	down	down
ENSG00000180574	EIF2S3B	-0.369957	-1.17593	-0.593246	0.102593	1.24531e-05	0.0246628	255308	eukaryotic translation initiation factor 2 subunit gamma B [Source:HGNC Symbol;Acc:HGNC:43863]	protein_coding	no	yes	no	down	down	down
ENSG00000106263	EIF3B	0.101086	0.720838	1.42063	0.151016	1.60671e-37	1.52657e-144	8662	eukaryotic translation initiation factor 3 subunit B [Source:HGNC Symbol;Acc:HGNC:3280]	protein_coding	no	no	yes	up	up	up
ENSG00000175390	EIF3F	-0.361603	-0.931623	-1.0014	0.0005702	2.17609e-20	1.97336e-23	8665	eukaryotic translation initiation factor 3 subunit F [Source:HGNC Symbol;Acc:HGNC:3275]	protein_coding	no	no	yes	down	down	down
ENSG00000104131	EIF3J	-0.0148672	0.435152	1.02718	0.908795	3.27045e-09	4.02108e-48	8669	eukaryotic translation initiation factor 3 subunit J [Source:HGNC Symbol;Acc:HGNC:3270]	protein_coding	no	no	yes	down	up	up
ENSG00000156976	EIF4A2	-0.773685	-1.41717	-1.54095	5.2978e-22	1.34946e-72	8.19637e-86	1974	eukaryotic translation initiation factor 4A2 [Source:HGNC Symbol;Acc:HGNC:3284]	protein_coding	no	yes	yes	down	down	down
ENSG00000141543	EIF4A3	0.957864	2.43123	3.02764	1.713e-19	8.48904e-125	5.93241e-194	9775	eukaryotic translation initiation factor 4A3 [Source:HGNC Symbol;Acc:HGNC:18683]	protein_coding	no	yes	yes	up	up	up
ENSG00000063046	EIF4B	-0.607569	-1.2379	-1.29325	1.72291e-12	3.65749e-49	7.46062e-54	1975	eukaryotic translation initiation factor 4B [Source:HGNC Symbol;Acc:HGNC:3285]	protein_coding	no	yes	yes	down	down	down
ENSG00000224546	EIF4BP3	-0.441526	-1.55151	-1.47185	0.101417	9.0716e-05	0.000185725	100128771	eukaryotic translation initiation factor 4B pseudogene 3 [Source:HGNC Symbol;Acc:HGNC:37936]	processed_pseudogene	no	yes	yes	down	down	down
ENSG00000197258	EIF4BP6	-0.429066	-1.0145	-1.16095	0.0123497	4.73703e-09	2.57294e-11	NA	eukaryotic translation initiation factor 4B pseudogene 6 [Source:HGNC Symbol;Acc:HGNC:37939]	processed_pseudogene	no	yes	yes	down	down	down
ENSG00000148730	EIF4EBP2	-0.489162	-0.853267	-1.05579	1.15864e-10	4.21818e-31	4.2383e-47	1979	eukaryotic translation initiation factor 4E binding protein 2 [Source:HGNC Symbol;Acc:HGNC:3289]	protein_coding	no	no	yes	down	down	down
ENSG00000237977	EIF4HP2	-0.00219104	0.36516	1.22311	NA	0.244473	0.0638457	NA	eukaryotic translation initiation factor 4H pseudogene 2 [Source:HGNC Symbol;Acc:HGNC:49036]	processed_pseudogene	no	no	yes	down	up	up
ENSG00000132507	EIF5A	0.342602	0.927151	1.49882	0.00544335	2.20208e-15	2.32458e-38	1984	eukaryotic translation initiation factor 5A [Source:HGNC Symbol;Acc:HGNC:3300]	protein_coding	no	no	yes	up	up	up
ENSG00000253626	EIF5AL1	0.277272	0.87513	1.33999	0.22037	0.000719112	1.28618e-07	143244	eukaryotic translation initiation factor 5A like 1 [Source:HGNC Symbol;Acc:HGNC:17419]	protein_coding	no	no	yes	up	up	up
ENSG00000259775	EIF5-DT	-0.1448	-0.260976	-1.34779	0.310689	0.596496	0.0568897	NA	EIF5 divergent transcript [Source:HGNC Symbol;Acc:HGNC:56080]	lncRNA	no	no	yes	down	down	down
ENSG00000006744	ELAC2	0.081529	0.548931	1.0996	0.385765	3.46597e-14	3.58575e-55	60528	elaC ribonuclease Z 2 [Source:HGNC Symbol;Acc:HGNC:14198]	protein_coding	no	no	yes	up	up	up
ENSG00000163435	ELF3	-0.330309	0.340737	1.00806	0.000178345	6.22441e-05	1.19606e-35	1999	E74 like ETS transcription factor 3 [Source:HGNC Symbol;Acc:HGNC:3318]	protein_coding	no	no	yes	down	up	up
ENSG00000234678	ELF3-AS1	0.946369	2.07773	3.57115	7.27968e-05	1.40084e-20	1.32409e-61	NA	ELF3 antisense RNA 1 [Source:HGNC Symbol;Acc:HGNC:40211]	lncRNA	no	yes	yes	up	up	up
ENSG00000227295	ELL2P1	0.0487571	0.539666	1.89336	0.839777	0.125542	1.76804e-08	NA	elongation factor for RNA polymerase II 2 pseudogene 1 [Source:HGNC Symbol;Acc:HGNC:39343]	processed_pseudogene	no	no	yes	up	up	up
ENSG00000128886	ELL3	0.651066	1.63437	1.87516	7.85469e-06	1.27359e-33	1.36356e-44	80237	elongation factor for RNA polymerase II 3 [Source:HGNC Symbol;Acc:HGNC:23113]	protein_coding	no	yes	yes	up	up	up
ENSG00000049540	ELN	-0.00233208	2.0861	4.64671	NA	0.0253328	0.00198143	2006	elastin [Source:HGNC Symbol;Acc:HGNC:3327]	protein_coding	no	yes	yes	down	up	up
ENSG00000232415	ELN-AS1	0.0615511	0.368223	1.82474	0.660436	0.454716	0.0129891	107986809	ELN antisense RNA 1 [Source:HGNC Symbol;Acc:HGNC:40212]	lncRNA	no	no	yes	up	up	up
ENSG00000236810	ELOA-AS1	-0.19766	-1.36667	-1.58336	0.380476	3.04783e-06	1.20134e-07	100506963	ELOA antisense RNA 1 [Source:HGNC Symbol;Acc:HGNC:50582]	lncRNA	no	yes	yes	down	down	down
ENSG00000066322	ELOVL1	0.452894	1.10679	1.66659	1.40223e-08	2.06386e-48	1.36554e-109	64834	ELOVL fatty acid elongase 1 [Source:HGNC Symbol;Acc:HGNC:14418]	protein_coding	no	yes	yes	up	up	up
ENSG00000170522	ELOVL6	0.963356	1.15992	1.08109	1.12539e-15	4.2356e-23	2.82751e-20	79071	ELOVL fatty acid elongase 6 [Source:HGNC Symbol;Acc:HGNC:15829]	protein_coding	no	yes	yes	up	up	up
ENSG00000164181	ELOVL7	-0.0604998	0.784737	1.32257	0.615789	3.72173e-21	1.71302e-59	79993	ELOVL fatty acid elongase 7 [Source:HGNC Symbol;Acc:HGNC:26292]	protein_coding	no	no	yes	down	up	up
ENSG00000134759	ELP2	-0.673851	-1.23706	-1.23308	7.49364e-16	1.03718e-49	1.21181e-49	55250	elongator acetyltransferase complex subunit 2 [Source:HGNC Symbol;Acc:HGNC:18248]	protein_coding	no	yes	yes	down	down	down
ENSG00000231752	EMBP1	-0.00787437	-0.375054	-1.07676	0.974396	0.255539	0.0015557	NA	embigin pseudogene 1 [Source:HGNC Symbol;Acc:HGNC:38661]	transcribed_unprocessed_pseudogene	no	no	yes	down	down	down
ENSG00000104412	EMC2	-0.699858	-1.56357	-1.71216	1.64574e-10	5.37283e-46	3.27725e-54	9694	ER membrane protein complex subunit 2 [Source:HGNC Symbol;Acc:HGNC:28963]	protein_coding	no	yes	yes	down	down	down
ENSG00000180385	EMC3-AS1	0.0639734	0.961257	2.10898	0.763701	0.0234311	1.66113e-06	NA	EMC3 antisense RNA 1 [Source:HGNC Symbol;Acc:HGNC:49223]	transcribed_unprocessed_pseudogene	no	no	yes	up	up	up
ENSG00000100908	EMC9	0.98339	1.75821	2.00154	1.40531e-07	4.21091e-23	5.81524e-30	51016	ER membrane protein complex subunit 9 [Source:HGNC Symbol;Acc:HGNC:20273]	protein_coding	no	yes	yes	up	up	up
ENSG00000132205	EMILIN2	0.0252784	0.350796	1.4051	NA	0.422285	0.0815042	84034	elastin microfibril interfacer 2 [Source:HGNC Symbol;Acc:HGNC:19881]	protein_coding	no	no	yes	up	up	up
ENSG00000066629	EML1	0.914653	1.99548	2.16788	1.02787e-12	6.99239e-62	1.59055e-73	2009	EMAP like 1 [Source:HGNC Symbol;Acc:HGNC:3330]	protein_coding	no	yes	yes	up	up	up
ENSG00000125746	EML2	-0.202974	-0.871185	-1.24856	0.0588009	6.13617e-19	1.80498e-36	24139	EMAP like 2 [Source:HGNC Symbol;Acc:HGNC:18035]	protein_coding	no	no	yes	down	down	down
ENSG00000165521	EML5	0.530806	1.07993	1.2041	0.0411638	0.000137591	2.17609e-05	161436	EMAP like 5 [Source:HGNC Symbol;Acc:HGNC:18197]	protein_coding	no	yes	yes	up	up	up
ENSG00000214595	EML6	0.898452	2.08693	2.8778	1.14608e-07	3.95341e-39	1.33752e-75	400954	EMAP like 6 [Source:HGNC Symbol;Acc:HGNC:35412]	protein_coding	no	yes	yes	up	up	up
ENSG00000134531	EMP1	0.683191	1.89402	2.62832	1.82535e-08	6.81781e-61	6.6943e-118	2012	epithelial membrane protein 1 [Source:HGNC Symbol;Acc:HGNC:3333]	protein_coding	no	yes	yes	up	up	up
ENSG00000213853	EMP2	-0.729767	-1.2271	-1.55874	6.74968e-13	3.57105e-35	6.84396e-56	2013	epithelial membrane protein 2 [Source:HGNC Symbol;Acc:HGNC:3334]	protein_coding	no	yes	yes	down	down	down
ENSG00000255135	EMSY-DT	0.0659899	-1.15054	-1.68268	0.752005	1.00575e-09	2.3256e-17	124902718	EMSY divergent transcript [Source:HGNC Symbol;Acc:HGNC:55507]	lncRNA	no	yes	yes	up	down	down
ENSG00000135638	EMX1	-0.295604	-0.987886	-2.18862	0.0840952	1.12966e-08	1.46959e-30	2016	empty spiracles homeobox 1 [Source:HGNC Symbol;Acc:HGNC:3340]	protein_coding	no	no	yes	down	down	down
ENSG00000154380	ENAH	0.472447	1.32637	1.50064	2.62564e-06	5.55031e-43	6.26054e-55	55740	ENAH actin regulator [Source:HGNC Symbol;Acc:HGNC:18271]	protein_coding	no	yes	yes	up	up	up
ENSG00000132464	ENAM	-0.106334	-0.536366	-2.51758	0.607867	0.22627	7.13383e-05	10117	enamelin [Source:HGNC Symbol;Acc:HGNC:3344]	protein_coding	no	no	yes	down	down	down
ENSG00000171617	ENC1	1.35421	1.90922	1.85898	3.19102e-24	2.06201e-49	4.18615e-47	8507	ectodermal-neural cortex 1 [Source:HGNC Symbol;Acc:HGNC:3345]	protein_coding	yes	yes	yes	up	up	up
ENSG00000149218	ENDOD1	0.583872	1.45469	1.75454	2.49485e-07	2.86553e-41	6.05715e-60	23052	endonuclease domain containing 1 [Source:HGNC Symbol;Acc:HGNC:29129]	protein_coding	no	yes	yes	up	up	up
ENSG00000167136	ENDOG	0.761988	1.7401	1.90646	7.3768e-09	2.49144e-43	3.66302e-52	2021	endonuclease G [Source:HGNC Symbol;Acc:HGNC:3346]	protein_coding	no	yes	yes	up	up	up
ENSG00000124074	ENKD1	-0.391948	-0.780411	-1.34832	0.0135692	7.9586e-07	3.98439e-17	84080	enkurin domain containing 1 [Source:HGNC Symbol;Acc:HGNC:25246]	protein_coding	no	no	yes	down	down	down
ENSG00000151023	ENKUR	-1.60692	-2.48903	-2.6583	2.58472e-06	1.36808e-11	1.53958e-12	219670	enkurin, TRPC channel interacting protein [Source:HGNC Symbol;Acc:HGNC:28388]	protein_coding	yes	yes	yes	down	down	down
ENSG00000111674	ENO2	0.665579	2.11017	3.02529	0.055235	1.82246e-05	7.68927e-10	2026	enolase 2 [Source:HGNC Symbol;Acc:HGNC:3353]	protein_coding	no	yes	yes	up	up	up
ENSG00000188316	ENO4	-0.0813217	-0.646108	-1.21248	NA	0.212616	0.0961666	387712	enolase 4 [Source:HGNC Symbol;Acc:HGNC:31670]	protein_coding	no	no	yes	down	down	down
ENSG00000145293	ENOPH1	0.228741	0.712705	1.14372	0.0222207	1.7931e-15	6.39594e-39	58478	enolase-phosphatase 1 [Source:HGNC Symbol;Acc:HGNC:24599]	protein_coding	no	no	yes	up	up	up
ENSG00000164303	ENPP6	-0.213844	-1.76724	-2.04393	0.323947	0.000198033	3.03345e-05	133121	ectonucleotide pyrophosphatase/phosphodiesterase 6 [Source:HGNC Symbol;Acc:HGNC:23409]	protein_coding	no	yes	yes	down	down	down
ENSG00000182156	ENPP7	0.206084	-0.583363	-1.22693	0.363325	0.139527	0.00410643	339221	ectonucleotide pyrophosphatase/phosphodiesterase 7 [Source:HGNC Symbol;Acc:HGNC:23764]	protein_coding	no	no	yes	up	down	down
ENSG00000138185	ENTPD1	-0.2263	-1.64093	-2.16689	0.197816	0.00877445	0.00177284	953	ectonucleoside triphosphate diphosphohydrolase 1 [Source:HGNC Symbol;Acc:HGNC:3363]	protein_coding	no	yes	yes	down	down	down
ENSG00000223797	ENTPD3-AS1	0.0896463	-0.712557	-1.42076	0.696472	0.0031859	2.00419e-08	285266	ENTPD3 antisense RNA 1 [Source:HGNC Symbol;Acc:HGNC:26710]	lncRNA	no	no	yes	up	down	down
ENSG00000187097	ENTPD5	0.0483167	-0.653253	-1.42603	0.693692	1.07994e-13	6.19244e-58	957	ectonucleoside triphosphate diphosphohydrolase 5 (inactive) [Source:HGNC Symbol;Acc:HGNC:3367]	protein_coding	no	no	yes	up	down	down
ENSG00000198018	ENTPD7	0.392576	0.843411	1.33815	0.00478179	2.23942e-10	9.65429e-25	57089	ectonucleoside triphosphate diphosphohydrolase 7 [Source:HGNC Symbol;Acc:HGNC:19745]	protein_coding	no	no	yes	up	up	up
ENSG00000188833	ENTPD8	-0.0336716	-1.97617	-3.10443	0.874412	3.07086e-27	5.8303e-50	377841	ectonucleoside triphosphate diphosphohydrolase 8 [Source:HGNC Symbol;Acc:HGNC:24860]	protein_coding	no	yes	yes	down	down	down
ENSG00000135063	ENTREP1	0.704636	1.54867	1.57629	1.8356e-06	8.02252e-29	5.30088e-30	9413	endosomal transmembrane epsin interactor 1 [Source:HGNC Symbol;Acc:HGNC:24820]	protein_coding	no	yes	yes	up	up	up
ENSG00000163378	EOGT	0.404106	0.892154	1.11445	0.00131263	2.82551e-14	4.31729e-22	285203	EGF domain specific O-linked N-acetylglucosamine transferase [Source:HGNC Symbol;Acc:HGNC:28526]	protein_coding	no	no	yes	up	up	up
ENSG00000163508	EOMES	0.217181	2.47622	3.7504	0.11836	0.011558	0.000504415	8320	eomesodermin [Source:HGNC Symbol;Acc:HGNC:3372]	protein_coding	no	yes	yes	up	up	up
ENSG00000079819	EPB41L2	0.829543	2.14593	2.55219	6.7054e-17	1.70061e-112	6.27774e-160	2037	erythrocyte membrane protein band 4.1 like 2 [Source:HGNC Symbol;Acc:HGNC:3379]	protein_coding	no	yes	yes	up	up	up
ENSG00000082397	EPB41L3	0.524957	1.16095	1.07276	9.26773e-07	1.05059e-29	1.20213e-25	23136	erythrocyte membrane protein band 4.1 like 3 [Source:HGNC Symbol;Acc:HGNC:3380]	protein_coding	no	yes	yes	up	up	up
ENSG00000115109	EPB41L5	-0.211396	0.487163	1.19333	0.0482751	4.18558e-07	8.91438e-38	57669	erythrocyte membrane protein band 4.1 like 5 [Source:HGNC Symbol;Acc:HGNC:19819]	protein_coding	no	no	yes	down	up	up
ENSG00000146904	EPHA1	1.23116	0.917882	-0.349754	5.83612e-10	3.28773e-06	0.122199	2041	EPH receptor A1 [Source:HGNC Symbol;Acc:HGNC:3385]	protein_coding	yes	no	no	up	up	down
ENSG00000183317	EPHA10	1.24802	2.01303	1.56966	0.000187309	9.85649e-10	1.91111e-06	284656	EPH receptor A10 [Source:HGNC Symbol;Acc:HGNC:19987]	protein_coding	yes	yes	yes	up	up	up
ENSG00000229153	EPHA1-AS1	-0.157605	-1.16524	-1.76439	0.277898	0.0535847	0.0154785	285965	EPHA1 antisense RNA 1 [Source:HGNC Symbol;Acc:HGNC:27799]	lncRNA	no	yes	yes	down	down	down
ENSG00000142627	EPHA2	0.331466	0.969037	1.58441	0.00588617	1.0002e-17	8.85965e-46	1969	EPH receptor A2 [Source:HGNC Symbol;Acc:HGNC:3386]	protein_coding	no	no	yes	up	up	up
ENSG00000227959	EPHA2-AS1	0.300546	1.32994	1.79545	0.160475	0.0123459	0.00125048	NA	EPHA2 antisense RNA 1 [Source:HGNC Symbol;Acc:HGNC:40216]	lncRNA	no	yes	yes	up	up	up
ENSG00000044524	EPHA3	-0.175679	-1.12134	-2.75741	0.435967	6.19016e-05	1.44486e-16	2042	EPH receptor A3 [Source:HGNC Symbol;Acc:HGNC:3387]	protein_coding	no	yes	yes	down	down	down
ENSG00000145242	EPHA5	0.276461	1.38113	1.58328	0.0970612	2.24314e-19	1.57896e-25	2044	EPH receptor A5 [Source:HGNC Symbol;Acc:HGNC:3389]	protein_coding	no	yes	yes	up	up	up
ENSG00000250846	EPHA5-AS1	-0.237695	-0.559734	-1.95651	0.135003	0.267005	0.0126963	100144602	EPHA5 antisense RNA 1 [Source:HGNC Symbol;Acc:HGNC:50602]	lncRNA	no	no	yes	down	down	down
ENSG00000080224	EPHA6	-0.149032	-1.10794	-1.34885	0.518413	0.000554587	4.38757e-05	285220	EPH receptor A6 [Source:HGNC Symbol;Acc:HGNC:19296]	protein_coding	no	yes	yes	down	down	down
ENSG00000135333	EPHA7	-0.0422683	-0.412063	-1.73343	0.856684	0.322418	0.000335945	2045	EPH receptor A7 [Source:HGNC Symbol;Acc:HGNC:3390]	protein_coding	no	no	yes	down	down	down
ENSG00000133216	EPHB2	2.00831	4.25888	4.8612	1.62948e-33	1.80403e-158	4.50905e-208	2048	EPH receptor B2 [Source:HGNC Symbol;Acc:HGNC:3393]	protein_coding	yes	yes	yes	up	up	up
ENSG00000182580	EPHB3	1.1388	2.70714	3.01389	0.0101539	9.23038e-09	1.21783e-10	2049	EPH receptor B3 [Source:HGNC Symbol;Acc:HGNC:3394]	protein_coding	yes	yes	yes	up	up	up
ENSG00000120915	EPHX2	-0.998435	-3.19143	-5.70753	5.2175e-10	1.64001e-89	2.22277e-222	2053	epoxide hydrolase 2 [Source:HGNC Symbol;Acc:HGNC:3402]	protein_coding	no	yes	yes	down	down	down
ENSG00000235652	EPM2A-DT	-0.801996	-2.39322	-3.82091	0.00456678	1.63796e-12	2.52507e-18	100507557	EPM2A divergent transcript [Source:HGNC Symbol;Acc:HGNC:48990]	lncRNA	no	yes	yes	down	down	down
ENSG00000273604	EPOP	0.324596	0.982219	1.24008	0.00995954	2.17636e-17	1.97111e-27	100170841	elongin BC and polycomb repressive complex 2 associated protein [Source:HGNC Symbol;Acc:HGNC:34493]	protein_coding	no	no	yes	up	up	up
ENSG00000261150	EPPK1	1.9587	3.80872	3.74275	1.16375e-11	6.22058e-42	9.17949e-41	83481	epiplakin 1 [Source:HGNC Symbol;Acc:HGNC:15577]	protein_coding	yes	yes	yes	up	up	up
ENSG00000177106	EPS8L2	-0.137598	-0.565893	-1.21357	0.332079	2.31763e-06	2.53119e-25	64787	EPS8 like 2 [Source:HGNC Symbol;Acc:HGNC:21296]	protein_coding	no	no	yes	down	down	down
ENSG00000198758	EPS8L3	0.538797	1.07661	1.69316	4.5078e-05	2.25624e-17	1.21504e-41	79574	EPS8 like 3 [Source:HGNC Symbol;Acc:HGNC:21297]	protein_coding	no	yes	yes	up	up	up
ENSG00000083782	EPYC	0.0840903	-0.98253	-4.35743	0.704647	0.0267968	1.31031e-06	1833	epiphycan [Source:HGNC Symbol;Acc:HGNC:3053]	protein_coding	no	no	yes	up	down	down
ENSG00000187682	ERAS	-0.0271526	-0.982692	-2.57904	NA	0.095564	0.0180526	3266	ES cell expressed Ras [Source:HGNC Symbol;Acc:HGNC:5174]	protein_coding	no	no	yes	down	down	down
ENSG00000141736	ERBB2	-0.271504	-0.477517	-1.09806	0.000226543	7.66058e-12	1.82118e-56	2064	erb-b2 receptor tyrosine kinase 2 [Source:HGNC Symbol;Acc:HGNC:3430]	protein_coding	no	no	yes	down	down	down
ENSG00000065361	ERBB3	-0.911711	-1.66853	-2.38694	1.71717e-26	2.36569e-87	2.80778e-174	2065	erb-b2 receptor tyrosine kinase 3 [Source:HGNC Symbol;Acc:HGNC:3431]	protein_coding	no	yes	yes	down	down	down
ENSG00000178568	ERBB4	-0.282657	-0.865318	-1.88326	0.211508	0.0511041	0.000359863	2066	erb-b2 receptor tyrosine kinase 4 [Source:HGNC Symbol;Acc:HGNC:3432]	protein_coding	no	no	yes	down	down	down
ENSG00000082805	ERC1	0.183916	0.910212	1.1815	0.216929	5.97665e-12	1.68475e-19	23085	ELKS/RAB6-interacting/CAST family member 1 [Source:HGNC Symbol;Acc:HGNC:17072]	protein_coding	no	no	yes	up	up	up
ENSG00000104884	ERCC2	-0.425039	-1.11609	-1.66021	0.00886487	5.9934e-12	8.30696e-24	2068	ERCC excision repair 2, TFIIH core complex helicase subunit [Source:HGNC Symbol;Acc:HGNC:3434]	protein_coding	no	yes	yes	down	down	down
ENSG00000186871	ERCC6L	1.09125	1.86476	2.17475	1.63775e-09	6.86765e-27	1.63861e-36	54821	ERCC excision repair 6 like, spindle assembly checkpoint helicase [Source:HGNC Symbol;Acc:HGNC:20794]	protein_coding	yes	yes	yes	up	up	up
ENSG00000175611	ERCC6L2-AS1	-0.243451	-1.34021	-1.33585	0.261479	3.53994e-07	3.6583e-07	100128782	ERCC6L2 antisense RNA 1 [Source:HGNC Symbol;Acc:HGNC:27858]	lncRNA	no	yes	yes	down	down	down
ENSG00000124882	EREG	1.86744	3.72404	5.38399	1.54276e-09	1.29678e-35	2.62581e-73	2069	epiregulin [Source:HGNC Symbol;Acc:HGNC:3443]	protein_coding	yes	yes	yes	up	up	up
ENSG00000105722	ERF	0.190574	0.851025	1.10286	0.0972761	3.18767e-17	2.3148e-28	2077	ETS2 repressor factor [Source:HGNC Symbol;Acc:HGNC:3444]	protein_coding	no	no	yes	up	up	up
ENSG00000178752	ERFE	1.18121	2.56535	3.15266	1.59578e-09	2.05766e-46	2.07246e-71	151176	erythroferrone [Source:HGNC Symbol;Acc:HGNC:26727]	protein_coding	yes	yes	yes	up	up	up
ENSG00000157554	ERG	0.0437444	0.599935	4.15849	NA	0.117052	0.00570224	2078	ETS transcription factor ERG [Source:HGNC Symbol;Acc:HGNC:3446]	protein_coding	no	no	yes	up	up	up
ENSG00000104626	ERI1	0.0577255	0.309367	1.04801	0.713367	0.0122585	3.37354e-20	90459	exoribonuclease 1 [Source:HGNC Symbol;Acc:HGNC:23994]	protein_coding	no	no	yes	up	up	up
ENSG00000280303	ERICD	0.98894	2.30116	2.29479	0.0273121	3.34791e-05	3.5922e-05	NA	E2F1-regulated inhibitor of cell death [Source:HGNC Symbol;Acc:HGNC:49404]	lncRNA	no	yes	yes	up	up	up
ENSG00000204334	ERICH2	-0.220293	-1.06396	-1.56485	0.307988	0.0186911	0.00158219	285141	glutamate rich 2 [Source:HGNC Symbol;Acc:HGNC:44395]	protein_coding	no	yes	yes	down	down	down
ENSG00000178965	ERICH3	-0.0477617	-0.457365	-1.66255	0.803108	0.342261	0.00926059	127254	glutamate rich 3 [Source:HGNC Symbol;Acc:HGNC:25346]	protein_coding	no	no	yes	down	down	down
ENSG00000204978	ERICH4	-0.266632	-4.50881	-7.8937	0.211402	1.59887e-06	3.04238e-08	100170765	glutamate rich 4 [Source:HGNC Symbol;Acc:HGNC:34497]	protein_coding	no	yes	yes	down	down	down
ENSG00000164010	ERMAP	-0.757329	-1.72025	-2.14893	5.06886e-11	2.38332e-48	6.42692e-70	114625	erythroblast membrane associated protein (Scianna blood group) [Source:HGNC Symbol;Acc:HGNC:15743]	protein_coding	no	yes	yes	down	down	down
ENSG00000130023	ERMARD	-0.538302	-1.51173	-1.88092	0.000149848	1.28347e-25	6.87862e-37	55780	ER membrane associated RNA degradation [Source:HGNC Symbol;Acc:HGNC:21056]	protein_coding	no	yes	yes	down	down	down
ENSG00000178607	ERN1	-0.0661422	0.761989	1.59029	0.640154	1.29597e-13	5.96823e-57	2081	endoplasmic reticulum to nucleus signaling 1 [Source:HGNC Symbol;Acc:HGNC:3449]	protein_coding	no	no	yes	down	up	up
ENSG00000086619	ERO1B	-0.189724	1.65035	2.65516	0.0935457	1.88455e-70	3.25339e-185	56605	endoplasmic reticulum oxidoreductase 1 beta [Source:HGNC Symbol;Acc:HGNC:14355]	protein_coding	no	yes	yes	down	up	up
ENSG00000139055	ERP27	-0.245099	-1.6207	-2.9121	0.286068	2.92346e-07	5.08511e-15	121506	endoplasmic reticulum protein 27 [Source:HGNC Symbol;Acc:HGNC:26495]	protein_coding	no	yes	yes	down	down	down
ENSG00000260565	ERVK13-1	0.282361	1.16192	1.31956	0.227389	8.605e-05	8.93918e-06	NA	endogenous retrovirus group K13 member 1 [Source:HGNC Symbol;Acc:HGNC:27548]	lncRNA	no	yes	yes	up	up	up
ENSG00000268964	ERVV-2	0.0836194	1.96778	5.26654	NA	0.0253553	0.000586796	100271846	endogenous retrovirus group V member 2, envelope [Source:HGNC Symbol;Acc:HGNC:39051]	protein_coding	no	yes	yes	up	up	up
ENSG00000149564	ESAM	1.74485	4.00001	4.48703	1.61399e-12	2.05641e-69	3.05842e-88	90952	endothelial cell adhesion molecule [Source:HGNC Symbol;Acc:HGNC:17474]	protein_coding	yes	yes	yes	up	up	up
ENSG00000171320	ESCO2	0.933608	1.83188	2.54436	1.25141e-11	2.53283e-45	4.64674e-89	157570	establishment of sister chromatid cohesion N-acetyltransferase 2 [Source:HGNC Symbol;Acc:HGNC:27230]	protein_coding	no	yes	yes	up	up	up
ENSG00000139684	ESD	-0.37428	-0.998749	-1.11639	2.38823e-05	1.20215e-31	3.90937e-39	2098	esterase D [Source:HGNC Symbol;Acc:HGNC:3465]	protein_coding	no	no	yes	down	down	down
ENSG00000135476	ESPL1	0.824687	1.11901	1.26845	1.42859e-19	1.02987e-36	2.59754e-47	9700	extra spindle pole bodies like 1, separase [Source:HGNC Symbol;Acc:HGNC:16856]	protein_coding	no	yes	yes	up	up	up
ENSG00000144488	ESPNL	0.164198	1.36947	2.44849	0.200046	0.0562704	0.00674656	339768	espin like [Source:HGNC Symbol;Acc:HGNC:27937]	protein_coding	no	yes	yes	up	up	up
ENSG00000268869	ESPNP	-0.00138025	-0.400819	-1.96594	NA	0.364322	0.0395704	NA	espin pseudogene [Source:HGNC Symbol;Acc:HGNC:23285]	transcribed_unprocessed_pseudogene	no	no	yes	down	down	down
ENSG00000091831	ESR1	-0.0504939	0.607977	1.90253	NA	0.218803	0.0347368	2099	estrogen receptor 1 [Source:HGNC Symbol;Acc:HGNC:3467]	protein_coding	no	no	yes	down	up	up
ENSG00000103067	ESRP2	-0.141561	-1.09354	-1.72351	0.333915	3.33646e-18	4.62798e-42	80004	epithelial splicing regulatory protein 2 [Source:HGNC Symbol;Acc:HGNC:26152]	protein_coding	no	yes	yes	down	down	down
ENSG00000196482	ESRRG	0.0529866	-0.633148	-1.6803	0.779681	2.18107e-05	9.14715e-27	2104	estrogen related receptor gamma [Source:HGNC Symbol;Acc:HGNC:3474]	protein_coding	no	no	yes	up	down	down
ENSG00000139641	ESYT1	0.735473	1.64943	1.62381	1.08984e-14	1.06057e-71	7.24157e-70	23344	extended synaptotagmin 1 [Source:HGNC Symbol;Acc:HGNC:29534]	protein_coding	no	yes	yes	up	up	up
ENSG00000158220	ESYT3	0.177973	0.534952	1.04467	0.42131	0.180116	0.0103988	83850	extended synaptotagmin 3 [Source:HGNC Symbol;Acc:HGNC:24295]	protein_coding	no	no	yes	up	up	up
ENSG00000143971	ETAA1	-0.237793	-0.856552	-1.29309	0.0142434	3.26793e-21	1.98404e-44	54465	ETAA1 activator of ATR kinase [Source:HGNC Symbol;Acc:HGNC:24648]	protein_coding	no	no	yes	down	down	down
ENSG00000105379	ETFB	-0.375559	-1.41993	-2.26994	0.00702759	3.01287e-26	4.0861e-64	2109	electron transfer flavoprotein subunit beta [Source:HGNC Symbol;Acc:HGNC:3482]	protein_coding	no	yes	yes	down	down	down
ENSG00000139160	ETFBKMT	-0.775052	-1.69717	-2.43085	0.000286144	1.06851e-13	4.65648e-22	254013	electron transfer flavoprotein subunit beta lysine methyltransferase [Source:HGNC Symbol;Acc:HGNC:28739]	protein_coding	no	yes	yes	down	down	down
ENSG00000171503	ETFDH	-0.369621	-0.820364	-1.11182	7.07808e-06	3.73562e-25	8.9665e-45	2110	electron transfer flavoprotein dehydrogenase [Source:HGNC Symbol;Acc:HGNC:3483]	protein_coding	no	no	yes	down	down	down
ENSG00000205707	ETFRF1	-0.263686	-1.07575	-1.62093	0.146286	7.26411e-09	2.1742e-17	144363	electron transfer flavoprotein regulatory factor 1 [Source:HGNC Symbol;Acc:HGNC:27052]	protein_coding	no	yes	yes	down	down	down
ENSG00000143845	ETNK2	-0.642613	-2.49051	-4.2557	1.52378e-05	2.89749e-66	2.82521e-187	55224	ethanolamine kinase 2 [Source:HGNC Symbol;Acc:HGNC:25575]	protein_coding	no	yes	yes	down	down	down
ENSG00000164089	ETNPPL	0.319865	0.851705	1.44898	0.0928925	7.51512e-06	4.0889e-15	64850	ethanolamine-phosphate phospho-lyase [Source:HGNC Symbol;Acc:HGNC:14404]	protein_coding	no	no	yes	up	up	up
ENSG00000175832	ETV4	0.360051	2.39957	3.35275	0.157376	1.23548e-11	5.83204e-22	2118	ETS variant transcription factor 4 [Source:HGNC Symbol;Acc:HGNC:3493]	protein_coding	no	yes	yes	up	up	up
ENSG00000244405	ETV5	1.57879	3.63054	4.37042	4.27403e-30	9.78565e-173	1.54151e-253	2119	ETS variant transcription factor 5 [Source:HGNC Symbol;Acc:HGNC:3494]	protein_coding	yes	yes	yes	up	up	up
ENSG00000115363	EVA1A	0.0293219	-0.966208	-1.54012	0.908989	0.0181957	0.000462799	84141	eva-1 homolog A, regulator of programmed cell death [Source:HGNC Symbol;Acc:HGNC:25816]	protein_coding	no	no	yes	up	down	down
ENSG00000142694	EVA1B	0.586536	1.56179	1.75354	0.0185602	1.66577e-09	1.02656e-11	55194	eva-1 homolog B [Source:HGNC Symbol;Acc:HGNC:25558]	protein_coding	no	yes	yes	up	up	up
ENSG00000271977	EVA1CP2	0.00839719	-1.13117	-5.22568	0.975759	0.00771598	8.11985e-07	NA	EVA1C pseudogene 2 [Source:HGNC Symbol;Acc:HGNC:55736]	transcribed_unprocessed_pseudogene	no	yes	yes	up	down	down
ENSG00000126860	EVI2A	-2.03573	-2.6259	-7.11702	0.00396972	0.000505054	1.15856e-06	2123	ecotropic viral integration site 2A [Source:HGNC Symbol;Acc:HGNC:3499]	protein_coding	yes	yes	yes	down	down	down
ENSG00000196405	EVL	-0.342063	-0.724774	-1.24642	0.0905808	0.000719112	5.14466e-09	51466	Enah/Vasp-like [Source:HGNC Symbol;Acc:HGNC:20234]	protein_coding	no	no	yes	down	down	down
ENSG00000214860	EVPLL	0.427361	-0.362459	-1.59005	0.0941918	0.27958	1.02112e-05	645027	envoplakin like [Source:HGNC Symbol;Acc:HGNC:35236]	protein_coding	no	no	yes	up	down	down
[truncated: 6,256 more rows]
